# Supplementary material for: Gene expression profiling and functional analysis reveals that p53 pathway-related gene expression is highly activated in cancer cells treated by cold atmospheric plasma-activated medium
Source: PeerJ. 2017 Aug 25;5:e3751. doi: 10.7717/peerj.3751 (PMC5572956; doi:10.7717/peerj.3751)
Supplement: Table S3 — The raw RNA-seq data was processed and the expression was calculated by using the fragments per kilobase per million reads method (FPKM). PAM1, PAM2 and PAM3 were from PAM-treated SCC15 cells while Ctr1, Ctr2 and Ctr3 were mock-treated with 3 biological replicates respectively. [file peerj-05-3751-s008.xls]

## Sheet: Supplementary table 2
Supplementary table 2: The total annotated genes in the RNA-seq data. The raw RNA-seq data was processed and the expression was calculated by using the fragments per kilobase per million reads method (FPKM). PAM1, PAM2 and PAM3 were from PAM-treated SCC15 cells while Ctr1, Ctr2 and Ctr3 were mock-treated with 3 biological replicates respectively.
EntrezID	Ensembl ID	Gene Name	Ctr1_FPKM	Ctr2_FPKM	Ctr3_FPKM	PAM1_FPKM	PAM2_FPKM	PAM3_FPKM
1	ENSG00000121410	alpha-1-B glycoprotein(A1BG)	0.0493094	0	0.034797	0.0596732	0.0230171	0
2	ENSG00000175899	alpha-2-macroglobulin(A2M)	0	0.0190087	0.00899636	0.0108808	0.0117613	0
9	ENSG00000171428	N-acetyltransferase 1(NAT1)	3.07154	3.14651	3.89679	3.25547	3.15098	2.54114
12	ENSG00000196136	serpin family A member 3(SERPINA3)	0.398679	0.300766	0.612807	0.767751	0.83191	0.542683
13	ENSG00000114771	arylacetamide deacetylase(AADAC)	2.89084	4.67941	3.35182	6.12847	6.13956	3.97258
14	ENSG00000127837	angio associated migratory cell protein(AAMP)	87.5677	73.9208	79.1033	85.1166	96.1158	84.8786
15	ENSG00000129673	aralkylamine N-acetyltransferase(AANAT)	0.151156	0.249172	0.0700943	0.170296	0.298684	0.0525384
16	ENSG00000090861	alanyl-tRNA synthetase(AARS)	126.469	121.074	122.695	121.318	127.058	125.251
18	ENSG00000183044	4-aminobutyrate aminotransferase(ABAT)	0.381535	0.244368	0.359458	0.235215	0.247894	0.266707
19	ENSG00000165029	ATP binding cassette subfamily A member 1(ABCA1)	0	0.0144398	0.00451515	0.0702915	0.0758534	0.0596508
20	ENSG00000107331	ATP binding cassette subfamily A member 2(ABCA2)	19.3438	20.1464	20.2023	14.4412	14.8031	14.8785
21	ENSG00000167972	ATP binding cassette subfamily A member 3(ABCA3)	1.9807	1.36677	1.26634	1.26669	0.736575	1.62965
22	ENSG00000131269	ATP binding cassette subfamily B member 7(ABCB7)	15.8883	18.5977	17.2568	17.6608	15.4736	14.6194
23	ENSG00000204574	ATP binding cassette subfamily F member 1(ABCF1)	0.581469	0.383399	0.331908	0.48431	0.489552	0.300142
24	ENSG00000198691	ATP binding cassette subfamily A member 4(ABCA4)	0.0978263	0.0423608	0.0684498	0.0583568	0.127554	0.146689
25	ENSG00000097007	ABL proto-oncogene 1, non-receptor tyrosine kinase(ABL1)	19.9156	21.3365	21.6478	22.6564	23.8175	23.1152
26	ENSG00000002726	amine oxidase, copper containing 1(AOC1)	28.5681	28.1384	28.4834	21.3047	22.443	20.5799
27	ENSG00000143322	ABL proto-oncogene 2, non-receptor tyrosine kinase(ABL2)	3.11936	3.93137	3.67743	7.13694	6.02448	5.54287
28	ENSG00000175164	ABO blood group (transferase A, alpha 1-3-N-acetylgalactosaminyltransferase; transferase B, alpha 1-3-galactosyltransferase)(ABO)	3.03969	2.91606	4.70744	2.11302	2.41795	1.86308
29	ENSG00000159842	active BCR-related(ABR)	8.3706	9.45002	8.27784	5.58299	5.30427	5.22185
30	ENSG00000060971	acetyl-CoA acyltransferase 1(ACAA1)	18.197	13.9784	16.7201	14.0077	15.3885	14.733
31	ENSG00000278540	acetyl-CoA carboxylase alpha(ACACA)	40.8719	44.2702	40.5706	25.3219	25.1084	25.428
32	ENSG00000076555	acetyl-CoA carboxylase beta(ACACB)	1.13887	1.73865	1.5027	1.06459	1.26042	0.995836
33	ENSG00000115361	acyl-CoA dehydrogenase, long chain(ACADL)	0	0.0260983	0	0	0	0
34	ENSG00000117054	acyl-CoA dehydrogenase, C-4 to C-12 straight chain(ACADM)	23.3437	29.3802	28.5124	33.6633	35.0001	31.172
35	ENSG00000122971	acyl-CoA dehydrogenase, C-2 to C-3 short chain(ACADS)	10.0274	6.24715	7.78547	4.63084	5.49009	5.42537
36	ENSG00000196177	acyl-CoA dehydrogenase, short/branched chain(ACADSB)	1.11484	2.04977	2.01974	1.50563	1.237	1.04544
37	ENSG00000072778	acyl-CoA dehydrogenase, very long chain(ACADVL)	138.315	112.161	120.725	112.332	127.342	120.419
38	ENSG00000075239	acetyl-CoA acetyltransferase 1(ACAT1)	27.9731	24.3553	26.5419	25.9463	25.7635	26.4214
39	ENSG00000120437	acetyl-CoA acetyltransferase 2(ACAT2)	0.197528	0.117647	0.136018	0.129148	0.159433	0.146977
40	ENSG00000108684	acid sensing ion channel subunit 2(ASIC2)	0.0281631	0.0608949	0.0445986	0.105692	0.202271	0.0760452
41	ENSG00000110881	acid sensing ion channel subunit 1(ASIC1)	1.13535	1.01586	1.29472	0.582343	0.463439	0.311886
43	ENSG00000087085	acetylcholinesterase (Cartwright blood group)(ACHE)	0	0.033423	0.0126417	0.0769214	0.0821679	0.069796
47	ENSG00000131473	ATP citrate lyase(ACLY)	34.5363	42.4617	40.4013	46.4261	44.9055	46.9533
48	ENSG00000122729	aconitase 1(ACO1)	5.26711	6.69584	6.30732	5.47751	5.21496	5.05165
49	ENSG00000100312	acrosin(ACR)	0.0295123	0.124245	0.0221732	0.160562	0.227404	0.156575
50	ENSG00000100412	aconitase 2(ACO2)	32.8474	30.916	33.9828	28.6223	28.4063	28.2558
51	ENSG00000161533	acyl-CoA oxidase 1(ACOX1)	5.91601	8.04598	6.53107	5.95796	6.22622	5.13913
52	ENSG00000143727	acid phosphatase 1, soluble(ACP1)	62.5954	56.7933	61.411	77.0758	78.2792	74.9433
53	ENSG00000134575	acid phosphatase 2, lysosomal(ACP2)	28.3506	30.3053	28.1673	18.8178	22.2655	21.832
54	ENSG00000102575	acid phosphatase 5, tartrate resistant(ACP5)	0.135057	0.787146	1.08224	0.390524	0.245386	0.109367
55	ENSG00000014257	acid phosphatase, prostate(ACPP)	2.80973	2.47074	3.54672	2.37958	1.90251	1.67448
56	ENSG00000134940	acrosomal vesicle protein 1(ACRV1)	0.329777	0.160339	0.414802	0.190634	0.205878	0.0981789
58	ENSG00000143632	actin, alpha 1, skeletal muscle(ACTA1)	0.216454	0.174839	0.202528	0.222953	0.281728	0.040825
59	ENSG00000107796	actin, alpha 2, smooth muscle, aorta(ACTA2)	1.5881	1.50373	1.85056	1.36822	1.40483	1.35096
60	ENSG00000075624	actin beta(ACTB)	3028.28	2660.78	2798.98	2817.41	2859.06	2710.47
70	ENSG00000159251	actin, alpha, cardiac muscle 1(ACTC1)	0.0765362	0.124892	0.0834918	0.113364	0.0272824	0.144011
71	ENSG00000184009	actin gamma 1(ACTG1)	1764.14	1784.03	1830.44	2922.42	3347.52	3138.5
72	ENSG00000163017	actin, gamma 2, smooth muscle, enteric(ACTG2)	0.296327	0.097108	0.087928	0.0356287	0.310054	0
81	ENSG00000130402	actinin alpha 4(ACTN4)	146.836	147.581	150.497	144.044	155.918	147.855
86	ENSG00000136518	actin like 6A(ACTL6A)	46.7125	55.1957	53.94	55.3588	52.0348	50.4003
87	ENSG00000072110	actinin alpha 1(ACTN1)	99.9394	104.353	105.902	107.672	107.63	104.628
88	ENSG00000077522	actinin alpha 2(ACTN2)	0.0436831	0.00981388	0.0274019	0.0105285	0	0.0118336
89	ENSG00000248746	actinin alpha 3 (gene/pseudogene)(ACTN3)	0.0257434	0	0.0192158	0.022249	0.0122003	0.0130426
90	ENSG00000115170	activin A receptor type 1(ACVR1)	2.39078	2.69857	2.54058	3.46743	3.51968	3.25546
91	ENSG00000135503	activin A receptor type 1B(ACVR1B)	5.31055	6.92633	6.31758	7.43277	6.5064	6.59655
92	ENSG00000121989	activin A receptor type 2A(ACVR2A)	1.67547	1.87872	1.75931	2.27753	2.06826	1.77418
93	ENSG00000114739	activin A receptor type 2B(ACVR2B)	0.434206	0.517833	0.367412	0.509186	0.493795	0.47021
94	ENSG00000139567	activin A receptor like type 1(ACVRL1)	1.08847	0.78138	1.74094	0.706435	1.48542	1.32008
97	ENSG00000119640	acylphosphatase 1(ACYP1)	19.8099	15.9977	15.8931	19.2553	18.3653	17.595
98	ENSG00000170634	acylphosphatase 2(ACYP2)	11.9977	9.5703	10.4135	8.89767	8.94252	10.1503
100	ENSG00000196839	adenosine deaminase(ADA)	22.1461	17.7488	18.8702	15.1109	16.115	15.1583
102	ENSG00000137845	ADAM metallopeptidase domain 10(ADAM10)	11.9687	26.0027	19.4039	33.7398	39.748	38.3368
103	ENSG00000160710	adenosine deaminase, RNA specific(ADAR)	50.1633	67.0927	60.7775	54.9826	48.1226	52.0523
104	ENSG00000197381	adenosine deaminase, RNA specific B1(ADARB1)	3.67031	3.67488	3.69187	4.80327	4.83289	4.81951
105	ENSG00000185736	adenosine deaminase, RNA specific B2 (inactive)(ADARB2)	0	0.017724	0.0313787	0.0641953	0.0244154	0.0103582
107	ENSG00000164742	adenylate cyclase 1(ADCY1)	0	0	0.00278693	0.00336656	0	0.00386196
109	ENSG00000138031	adenylate cyclase 3(ADCY3)	30.0185	32.2793	26.7335	30.1232	30.8776	27.5773
111	ENSG00000173175	adenylate cyclase 5(ADCY5)	0.0779078	0.124539	0.121285	0.0191301	0.052538	0.0221651
112	ENSG00000174233	adenylate cyclase 6(ADCY6)	10.7698	11.0587	10.5882	7.67711	8.62682	7.57048
113	ENSG00000121281	adenylate cyclase 7(ADCY7)	11.5295	19.3319	17.7698	12.3897	11.8327	11.3815
115	ENSG00000162104	adenylate cyclase 9(ADCY9)	4.53306	6.72468	5.53302	6.74059	5.7638	6.1733
117	ENSG00000078549	ADCYAP receptor type I(ADCYAP1R1)	0.52355	0.0245279	0.0725233	0.0234233	0	0
118	ENSG00000087274	adducin 1(ADD1)	17.655	18.6118	17.7742	14.4116	13.3725	15.25
120	ENSG00000148700	adducin 3(ADD3)	7.36315	11.2648	9.44784	9.95104	7.42554	9.22239
123	ENSG00000147872	perilipin 2(PLIN2)	0	0	0	0	0.0805459	0
126	ENSG00000248144	alcohol dehydrogenase 1C (class I), gamma polypeptide(ADH1C)	0.071558	0	0	0	0	0
128	ENSG00000197894	alcohol dehydrogenase 5 (class III), chi polypeptide(ADH5)	83.7748	80.847	84.3911	81.2583	80.12	83.6622
132	ENSG00000156110	adenosine kinase(ADK)	69.7275	63.6521	66.4954	74.0333	72.3525	70.5996
133	ENSG00000148926	adrenomedullin(ADM)	24.0521	21.919	22.553	57.0634	73.4676	55.1162
134	ENSG00000163485	adenosine A1 receptor(ADORA1)	0.347473	0.314705	0.585169	0.292788	0.0751424	0.0550983
135	ENSG00000128271	adenosine A2a receptor(ADORA2A)	0.409488	0.327483	0.390017	1.44145	1.27108	1.25212
136	ENSG00000170425	adenosine A2b receptor(ADORA2B)	13.1862	14.1132	12.2115	24.1427	28.464	25.746
141	ENSG00000144843	ADP-ribosylarginine hydrolase(ADPRH)	0.0357507	0	0	0.0164255	0.03546	0.0183728
142	ENSG00000143799	poly(ADP-ribose) polymerase 1(PARP1)	151.748	175.861	173.44	172.657	179.651	181.256
143	ENSG00000102699	poly(ADP-ribose) polymerase family member 4(PARP4)	22.0402	32.417	27.9422	24.9583	22.8387	25.048
146	ENSG00000171873	adrenoceptor alpha 1D(ADRA1D)	0	0	0.0351993	0	0.0295432	0.0159129
147	ENSG00000170214	adrenoceptor alpha 1B(ADRA1B)	0.115114	0.0483407	0.150105	0.0959372	0.27596	0.263187
151	ENSG00000274286	adrenoceptor alpha 2B(ADRA2B)	0.0507349	0.0526154	0.019004	0	0.0125981	0.0271312
152	ENSG00000184160	adrenoceptor alpha 2C(ADRA2C)	2.84913	2.39013	2.41491	2.21969	2.91303	2.06135
153	ENSG00000043591	adrenoceptor beta 1(ADRB1)	0.357278	0.39304	0.360603	0.142236	0.346041	0.211546
154	ENSG00000169252	adrenoceptor beta 2(ADRB2)	1.91712	1.71987	2.13591	5.50598	6.80513	5.23987
156	ENSG00000173020	G protein-coupled receptor kinase 2(GRK2)	59.4418	52.7124	54.1793	49.1168	53.0353	48.5298
157	ENSG00000100077	G protein-coupled receptor kinase 3(GRK3)	1.119	1.14753	1.19816	1.0349	0.943762	1.07135
158	ENSG00000239900	adenylosuccinate lyase(ADSL)	64.7255	58.9279	57.6049	50.4982	49.5905	47.7895
159	ENSG00000035687	adenylosuccinate synthase(ADSS)	24.8321	29.7138	27.68	38.6663	36.982	37.0565
160	ENSG00000196961	adaptor related protein complex 2 alpha 1 subunit(AP2A1)	53.1804	49.5306	51.7943	40.198	40.6767	38.4715
161	ENSG00000183020	adaptor related protein complex 2 alpha 2 subunit(AP2A2)	15.5298	17.9775	16.1018	17.0158	16.2417	15.8112
162	ENSG00000100280	adaptor related protein complex 1 beta 1 subunit(AP1B1)	46.7553	39.4769	43.7415	30.6714	33.6665	31.7872
163	ENSG00000006125	adaptor related protein complex 2 beta 1 subunit(AP2B1)	104.985	118.077	111.129	104.876	89.7035	92.0706
164	ENSG00000166747	adaptor related protein complex 1 gamma 1 subunit(AP1G1)	26.1808	37.0571	32.802	40.8636	34.3566	36.7433
166	ENSG00000104964	amino-terminal enhancer of split(AES)	229.235	187.086	185.383	165.995	186.689	169.924
167	ENSG00000124812	cysteine rich secretory protein 1(CRISP1)	0	0.0475857	0	0	0	0
175	ENSG00000038002	aspartylglucosaminidase(AGA)	6.39156	8.23722	8.25285	9.4851	8.69711	8.28979
176	ENSG00000157766	aggrecan(ACAN)	0.0112877	0	0	0	0	0
178	ENSG00000162688	amylo-alpha-1, 6-glucosidase, 4-alpha-glucanotransferase(AGL)	3.56676	5.93151	5.35158	6.83636	5.1599	5.86809
181	ENSG00000159723	agouti related neuropeptide(AGRP)	0.0691114	0	0.0505306	0.060472	0	0.0737241
182	ENSG00000101384	jagged 1(JAG1)	4.17959	6.72943	5.41397	11.9151	11.4844	10.8278
183	ENSG00000135744	angiotensinogen(AGT)	0	0	0	0.0179186	0	0.0206171
187	ENSG00000134817	apelin receptor(APLNR)	0	0.0224738	0.0285454	0.02499	0.0483272	0
189	ENSG00000172482	alanine-glyoxylate aminotransferase(AGXT)	0	0	0.0328093	0	0.0648313	0
191	ENSG00000101444	adenosylhomocysteinase(AHCY)	200.142	197.908	206.536	196.719	220.851	209.375
196	ENSG00000106546	aryl hydrocarbon receptor(AHR)	2.39427	4.18248	3.6987	6.77655	6.29526	6.35628
197	ENSG00000145192	alpha 2-HS glycoprotein(AHSG)	0	0.0249276	0	0	0.0306281	0.032268
202	ENSG00000112297	absent in melanoma 1(AIM1)	25.0852	28.5023	28.79	31.0307	26.3643	28.5548
203	ENSG00000106992	adenylate kinase 1(AK1)	201.922	89.2952	149.002	138.786	177.813	141.245
204	ENSG00000004455	adenylate kinase 2(AK2)	151.471	158.363	160.82	176.862	192.464	178.357
205	ENSG00000162433	adenylate kinase 4(AK4)	15.0065	16.7722	16.9896	24.7106	21.6863	21.6247
207	ENSG00000142208	AKT serine/threonine kinase 1(AKT1)	82.1075	81.529	85.9777	79.3612	80.5014	83.2438
208	ENSG00000105221	AKT serine/threonine kinase 2(AKT2)	31.4067	32.7835	32.2209	27.6863	29.2342	28.4348
210	ENSG00000148218	aminolevulinate dehydratase(ALAD)	6.42704	7.30837	7.02041	5.77842	5.4439	5.63362
211	ENSG00000023330	5'-aminolevulinate synthase 1(ALAS1)	19.5476	17.6047	19.3266	27.9842	27.389	27.8565
212	ENSG00000158578	5'-aminolevulinate synthase 2(ALAS2)	0	0	0	0.0249783	0	0
214	ENSG00000170017	activated leukocyte cell adhesion molecule(ALCAM)	47.2227	57.0186	55.2891	97.6772	87.1536	88.373
215	ENSG00000101986	ATP binding cassette subfamily D member 1(ABCD1)	12.499	9.41763	10.6551	7.16604	6.60961	6.26659
216	ENSG00000165092	aldehyde dehydrogenase 1 family member A1(ALDH1A1)	0.0908831	0.0320079	0.0780648	0.0360345	0.0348272	0.102614
218	ENSG00000108602	aldehyde dehydrogenase 3 family member A1(ALDH3A1)	45.0257	35.0777	36.8336	25.1897	30.498	27.1797
219	ENSG00000137124	aldehyde dehydrogenase 1 family member B1(ALDH1B1)	14.39	16.0302	16.2859	10.8093	11.0402	11.9698
220	ENSG00000184254	aldehyde dehydrogenase 1 family member A3(ALDH1A3)	46.5749	57.2703	59.7656	160.032	161.191	153.071
221	ENSG00000006534	aldehyde dehydrogenase 3 family member B1(ALDH3B1)	12.9769	13.2243	13.3232	9.88915	9.65575	8.73444
222	ENSG00000132746	aldehyde dehydrogenase 3 family member B2(ALDH3B2)	0.0485458	0.0266865	0	0.014308	0.0157397	0
223	ENSG00000143149	aldehyde dehydrogenase 9 family member A1(ALDH9A1)	46.5449	43.4904	43.5053	50.965	47.4993	45.1778
224	ENSG00000072210	aldehyde dehydrogenase 3 family member A2(ALDH3A2)	48.762	59.9368	59.0624	57.5605	58.981	57.9469
225	ENSG00000173208	ATP binding cassette subfamily D member 2(ABCD2)	0	0	0.0126438	0	0	0
226	ENSG00000149925	aldolase, fructose-bisphosphate A(ALDOA)	2452.31	2003.17	2214.1	2424.57	2751.32	2485.25
229	ENSG00000136872	aldolase, fructose-bisphosphate B(ALDOB)	0.0253414	0.0232876	0	0.0392566	0	0
230	ENSG00000109107	aldolase, fructose-bisphosphate C(ALDOC)	14.3584	11.766	14.3185	19.9095	19.4393	18.9884
231	ENSG00000085662	aldo-keto reductase family 1 member B(AKR1B1)	202.908	165.746	172.967	272.057	306.858	290.429
238	ENSG00000171094	anaplastic lymphoma receptor tyrosine kinase(ALK)	0	0	0.0165676	0	0	0
239	ENSG00000108839	arachidonate 12-lipoxygenase, 12S type(ALOX12)	0.034918	0.0727515	0.0531861	0	0.069381	0.148265
240	ENSG00000012779	arachidonate 5-lipoxygenase(ALOX5)	4.64012	4.80702	4.82581	3.53104	3.86823	3.95785
241	ENSG00000132965	arachidonate 5-lipoxygenase activating protein(ALOX5AP)	0.0799713	0.0714421	0.398344	0.0794374	0	0
242	ENSG00000179477	arachidonate 12-lipoxygenase, 12R type(ALOX12B)	0.369772	0.432703	0.304635	0.269934	0.17273	0.346515
246	ENSG00000161905	arachidonate 15-lipoxygenase(ALOX15)	0	0	0	0	0.0183338	0
247	ENSG00000179593	arachidonate 15-lipoxygenase, type B(ALOX15B)	0.177528	0.0998018	0.101829	0.158142	0.26832	0.173515
248	ENSG00000163295	alkaline phosphatase, intestinal(ALPI)	0	0	0	0.0528737	0	0.015842
249	ENSG00000162551	alkaline phosphatase, liver/bone/kidney(ALPL)	0	0	0	0	0.151071	0.159762
250	ENSG00000163283	alkaline phosphatase, placental(ALPP)	47.7083	37.2065	42.2684	45.0505	51.4648	44.643
251	ENSG00000163286	alkaline phosphatase, placental like 2(ALPPL2)	9.58619	9.0818	9.66633	10.0772	11.5758	8.63666
257	ENSG00000156150	ALX homeobox 3(ALX3)	1.23169	0.98956	0.959259	0.900701	0.882244	0.96231
259	ENSG00000106927	alpha-1-microglobulin/bikunin precursor(AMBP)	0	0.278854	0	0.125115	0	0.0390972
262	ENSG00000123505	adenosylmethionine decarboxylase 1(AMD1)	34.8758	42.6571	42.5748	67.6556	64.8712	58.0564
265	ENSG00000125363	amelogenin, X-linked(AMELX)	0	0.0637539	0	0	0	0
267	ENSG00000159461	autocrine motility factor receptor(AMFR)	69.8793	95.537	93.3866	118.966	114.752	109.153
269	ENSG00000135409	anti-Mullerian hormone receptor type 2(AMHR2)	0.100663	0.0246662	0.0223778	0.082166	0.0253798	0.186628
270	ENSG00000116748	adenosine monophosphate deaminase 1(AMPD1)	0	0	0.0217768	0	0	0.0286279
272	ENSG00000133805	adenosine monophosphate deaminase 3(AMPD3)	3.50525	4.80685	4.08242	5.82736	6.82938	6.00647
274	ENSG00000136717	bridging integrator 1(BIN1)	32.9208	23.2141	25.9591	29.2986	32.3093	31.7454
275	ENSG00000145020	aminomethyltransferase(AMT)	4.4616	3.13992	4.48816	2.66893	2.06561	2.12256
279	ENSG00000243480	amylase, alpha 2A (pancreatic)(AMY2A)	0	0	0	0.0462724	0	0
283	ENSG00000214274	angiogenin(ANG)	2.56855	1.86639	1.77242	2.34349	2.91932	3.99236
284	ENSG00000154188	angiopoietin 1(ANGPT1)	0.095011	0.141069	0.0456928	0.0972334	0.0382791	0.0990385
285	ENSG00000091879	angiopoietin 2(ANGPT2)	0.20828	0.0750942	0.034736	0.0270195	0.0233159	0.0524529
286	ENSG00000029534	ankyrin 1(ANK1)	0.41327	0.446956	0.433732	0.755187	0.607209	0.629142
287	ENSG00000145362	ankyrin 2(ANK2)	0.0325098	0.127922	0.136046	0.102253	0.17639	0.128062
288	ENSG00000151150	ankyrin 3(ANK3)	5.45345	7.91967	7.2681	6.25418	3.69168	4.89888
290	ENSG00000166825	alanyl aminopeptidase, membrane(ANPEP)	0.0779262	0.0772104	0.0939404	0.101314	0.0668934	0.199458
291	ENSG00000151729	solute carrier family 25 member 4(SLC25A4)	10.5261	10.3097	11.8696	13.0447	14.6051	13.0017
292	ENSG00000005022	solute carrier family 25 member 5(SLC25A5)	285.863	251.9	265.412	288.702	319.449	301.706
293	ENSG00000169100	solute carrier family 25 member 6(SLC25A6)	539.17	413.252	452.08	517.311	616.557	553.82
301	ENSG00000135046	annexin A1(ANXA1)	695.936	602.505	652.515	743.371	788.935	721.56
302	ENSG00000182718	annexin A2(ANXA2)	1422.97	1250.41	1316.11	1426.94	1546.72	1463.52
306	ENSG00000138772	annexin A3(ANXA3)	35.1389	35.2522	32.2658	45.7875	48.2441	43.6383
307	ENSG00000196975	annexin A4(ANXA4)	27.4567	33.3777	32.1147	30.1213	29.0438	26.572
308	ENSG00000164111	annexin A5(ANXA5)	144.566	131.162	137.504	190.3	193.062	186.694
309	ENSG00000197043	annexin A6(ANXA6)	10.3015	8.48231	9.81513	8.29749	8.97376	9.06742
310	ENSG00000138279	annexin A7(ANXA7)	76.3116	91.7546	88.0582	91.2215	87.2061	85.9446
311	ENSG00000122359	annexin A11(ANXA11)	116.346	106.362	114.518	109.019	117.048	109.772
313	ENSG00000136250	acyloxyacyl hydrolase(AOAH)	0.0687191	0.173988	0.0965247	0.1621	0.0251431	0.101833
314	ENSG00000131480	amine oxidase, copper containing 2(AOC2)	0.62719	0.793293	0.956918	3.17748	2.50151	1.93285
316	ENSG00000138356	aldehyde oxidase 1(AOX1)	0.0556276	0.165513	0.459928	0.117729	0.345219	0.587808
317	ENSG00000120868	apoptotic peptidase activating factor 1(APAF1)	3.35345	5.18672	4.76677	7.46519	5.86255	7.15125
318	ENSG00000164978	nudix hydrolase 2(NUDT2)	21.7541	21.0974	19.8041	10.2715	12.9158	12.6955
320	ENSG00000107282	amyloid beta precursor protein binding family A member 1(APBA1)	0.277912	0.077869	0.0491356	0	0.00701228	0.00735417
321	ENSG00000034053	amyloid beta precursor protein binding family A member 2(APBA2)	5.06401	4.36535	4.53328	3.7959	3.59489	4.26654
322	ENSG00000166313	amyloid beta precursor protein binding family B member 1(APBB1)	0	0.0356243	0	0.0413716	0.0319177	0
323	ENSG00000163697	amyloid beta precursor protein binding family B member 2(APBB2)	1.84414	3.12069	2.48943	2.76125	3.24869	2.71726
324	ENSG00000134982	APC, WNT signaling pathway regulator(APC)	2.06406	3.38932	2.72452	3.18086	2.66287	3.02638
327	ENSG00000164062	acylaminoacyl-peptide hydrolase(APEH)	67.2604	66.3312	66.3591	57.5804	59.2284	61.7549
328	ENSG00000100823	apurinic/apyrimidinic endodeoxyribonuclease 1(APEX1)	164.485	147.723	149.517	148.443	164.804	161.64
329	ENSG00000110330	baculoviral IAP repeat containing 2(BIRC2)	11.0578	10.4311	11.0753	10.5937	9.27712	11.7409
330	ENSG00000023445	baculoviral IAP repeat containing 3(BIRC3)	2.25981	2.55917	2.70083	1.48699	1.56399	1.68185
331	ENSG00000101966	X-linked inhibitor of apoptosis(XIAP)	5.88833	6.1237	6.69726	5.32247	4.22083	4.17146
332	ENSG00000089685	baculoviral IAP repeat containing 5(BIRC5)	77.7853	64.285	62.3626	52.642	54.8105	54.2972
333	ENSG00000105290	amyloid beta precursor like protein 1(APLP1)	4.35105	4.15484	4.12365	3.66724	4.2892	2.97645
334	ENSG00000084234	amyloid beta precursor like protein 2(APLP2)	108.807	118.491	114.427	135.105	136.852	132.534
335	ENSG00000118137	apolipoprotein A1(APOA1)	0	0	0.0414069	0.141021	0.0540214	0.22657
341	ENSG00000130208	apolipoprotein C1(APOC1)	3.85194	2.47685	4.55373	2.61243	3.90118	6.71548
345	ENSG00000110245	apolipoprotein C3(APOC3)	0.132973	0	0.102115	0	0	0.149457
347	ENSG00000189058	apolipoprotein D(APOD)	0.141942	0.128683	0.365679	0.258798	0.102625	0.212905
348	ENSG00000130203	apolipoprotein E(APOE)	0.908025	0.54573	0.560166	1.55047	0.804552	1.02735
351	ENSG00000142192	amyloid beta precursor protein(APP)	110.583	138.734	130.762	149.711	152.109	146.935
353	ENSG00000198931	adenine phosphoribosyltransferase(APRT)	245.83	165.66	185.754	171.276	211.245	192.564
355	ENSG00000026103	Fas cell surface death receptor(FAS)	7.49687	7.16727	7.82861	8.12272	9.34364	7.61453
357	ENSG00000146950	shroom family member 2(SHROOM2)	0.429228	0.730854	0.512797	0.581385	0.656208	0.757261
359	ENSG00000167580	aquaporin 2(AQP2)	0	0	0	0.0554494	0	0
360	ENSG00000165272	aquaporin 3 (Gill blood group)(AQP3)	248.754	255.644	251.863	544.356	593.111	554.772
362	ENSG00000161798	aquaporin 5(AQP5)	0	0	0	0	0.0303176	0.0325984
363	ENSG00000086159	aquaporin 6(AQP6)	0.0404919	0.065997	0.111311	0.271043	0.228874	0.383795
364	ENSG00000165269	aquaporin 7(AQP7)	0.123571	0.157898	0.0128653	0.275798	0.0514669	0.013647
367	ENSG00000169083	androgen receptor(AR)	0	0	0	0	0.00856684	0
368	ENSG00000091262	ATP binding cassette subfamily C member 6(ABCC6)	0.13787	0.248626	0.158212	0.169483	0.11385	0.18588
369	ENSG00000078061	A-Raf proto-oncogene, serine/threonine kinase(ARAF)	62.1423	55.1665	57.3905	53.3005	50.1739	54.0076
372	ENSG00000095139	archain 1(ARCN1)	44.0503	45.9402	43.7929	64.1799	57.2367	61.2592
373	ENSG00000113595	tripartite motif containing 23(TRIM23)	1.29928	2.11372	2.0051	4.8121	3.59027	3.69546
374	ENSG00000109321	amphiregulin(AREG)	14.2287	11.9327	13.419	38.7111	43.2341	37.4823
378	ENSG00000168374	ADP ribosylation factor 4(ARF4)	70.9361	70.1979	75.5932	112.816	113.668	101.06
379	ENSG00000175906	ADP ribosylation factor like GTPase 4D(ARL4D)	27.1336	24.3621	25.3366	32.1422	38.7769	35.6987
381	ENSG00000004059	ADP ribosylation factor 5(ARF5)	152.486	114.44	126.715	108.335	137.385	118.638
382	ENSG00000165527	ADP ribosylation factor 6(ARF6)	63.7768	67.3305	67.5956	108.402	120.996	107.97
383	ENSG00000118520	arginase 1(ARG1)	0	0	0.0619732	0	0	0
384	ENSG00000081181	arginase 2(ARG2)	1.00754	1.22562	1.27621	4.58421	4.74696	4.20531
387	ENSG00000067560	ras homolog family member A(RHOA)	305.963	294.238	302.998	337.816	348.5	340.01
388	ENSG00000143878	ras homolog family member B(RHOB)	34.5432	32.874	36.031	34.9492	41.5694	35.2126
389	ENSG00000155366	ras homolog family member C(RHOC)	195.015	148.342	174.633	172.72	203.929	178.967
390	ENSG00000115963	Rho family GTPase 3(RND3)	7.46231	6.98948	7.28582	15.8662	13.4373	12.6433
391	ENSG00000177105	ras homolog family member G(RHOG)	73.9509	65.6047	66.1834	77.4595	88.5473	83.6337
392	ENSG00000175220	Rho GTPase activating protein 1(ARHGAP1)	47.3404	47.7753	51.4216	38.5	34.6903	33.5024
393	ENSG00000089820	Rho GTPase activating protein 4(ARHGAP4)	0.517672	0.469195	0.359007	0.940696	1.01034	0.51396
394	ENSG00000100852	Rho GTPase activating protein 5(ARHGAP5)	6.6797	12.3104	10.834	23.5541	18.9645	18.7365
395	ENSG00000047648	Rho GTPase activating protein 6(ARHGAP6)	0	0	0.0101454	0	0.0369752	0
396	ENSG00000141522	Rho GDP dissociation inhibitor alpha(ARHGDIA)	397.803	292.04	363.85	320.037	348.747	326.191
397	ENSG00000111348	Rho GDP dissociation inhibitor beta(ARHGDIB)	63.9649	60.28	61.6345	61.155	70.0546	63.5949
399	ENSG00000168421	ras homolog family member H(RHOH)	0	0	0	0	0.0729408	0
400	ENSG00000120805	ADP ribosylation factor like GTPase 1(ARL1)	20.0339	25.2385	28.4839	29.5695	30.6455	31.4505
401	ENSG00000165462	paired like homeobox 2a(PHOX2A)	0	0	0	0.0242627	0.0840595	0
402	ENSG00000213465	ADP ribosylation factor like GTPase 2(ARL2)	69.2333	46.0949	50.5963	45.8617	55.5386	50.189
403	ENSG00000138175	ADP ribosylation factor like GTPase 3(ARL3)	9.92983	7.74294	6.51263	5.97166	7.4829	7.26744
405	ENSG00000143437	aryl hydrocarbon receptor nuclear translocator(ARNT)	6.7717	11.0103	10.1942	8.71175	7.89758	8.42635
406	ENSG00000133794	aryl hydrocarbon receptor nuclear translocator like(ARNTL)	7.53379	8.56725	8.65704	9.48544	10.128	10.0006
407	ENSG00000120500	arrestin 3(ARR3)	0	0	0.0643443	0	0	0
408	ENSG00000137486	arrestin beta 1(ARRB1)	1.63501	1.21325	1.2947	2.05205	2.74571	3.00664
409	ENSG00000141480	arrestin beta 2(ARRB2)	12.281	12.3515	12.5689	7.7649	9.83714	9.34884
410	ENSG00000100299	arylsulfatase A(ARSA)	18.2911	15.7833	17.0017	13.9609	15.2136	12.6211
411	ENSG00000113273	arylsulfatase B(ARSB)	2.21689	2.969	2.84611	2.79942	2.18902	2.21371
412	ENSG00000101846	steroid sulfatase (microsomal), isozyme S(STS)	2.98343	4.78257	4.23347	7.65431	6.40113	6.32274
417	ENSG00000129744	ADP-ribosyltransferase 1(ART1)	0	0	0.0264274	0	0	0
419	ENSG00000156219	ADP-ribosyltransferase 3(ART3)	0	0.040272	0	0	0	0
420	ENSG00000111339	ADP-ribosyltransferase 4 (Dombrock blood group)(ART4)	0.0145191	0.0144483	0.152896	0	0	0
421	ENSG00000099889	armadillo repeat gene deleted in velocardiofacial syndrome(ARVCF)	3.62816	3.03882	3.4012	1.49032	1.81077	1.65749
427	ENSG00000104763	N-acylsphingosine amidohydrolase 1(ASAH1)	15.8428	15.9621	17.4666	15.7021	16.6029	16.8376
430	ENSG00000183734	achaete-scute family bHLH transcription factor 2(ASCL2)	0.117547	0	0.0487696	0.0176191	0.0204879	0.0224225
432	ENSG00000141505	asialoglycoprotein receptor 1(ASGR1)	0.0717694	0.0435548	0.14023	0.0724691	0.0578184	0
434	ENSG00000101440	agouti signaling protein(ASIP)	0.883913	0.427856	0.0956438	0.218748	0.510368	0
435	ENSG00000126522	argininosuccinate lyase(ASL)	24.5013	21.8483	22.691	25.2281	25.0274	23.0465
438	ENSG00000196433	acetylserotonin O-methyltransferase(ASMT)	0.0546794	0	0	0	0	0
439	ENSG00000198356	arsA arsenite transporter, ATP-binding, homolog 1 (bacterial)(ASNA1)	79.5777	72.0425	74.0833	67.6321	79.0529	79.4396
440	ENSG00000070669	asparagine synthetase (glutamine-hydrolyzing)(ASNS)	24.0418	25.3999	25.9974	48.9981	51.438	46.0305
443	ENSG00000108381	aspartoacylase(ASPA)	0	0	0.0311645	0	0	0
444	ENSG00000198363	aspartate beta-hydroxylase(ASPH)	52.5404	65.4729	65.2609	88.667	84.3908	81.0149
445	ENSG00000130707	argininosuccinate synthase 1(ASS1)	300.221	277.116	284.945	310.253	358.359	333.219
462	ENSG00000117601	serpin family C member 1(SERPINC1)	0.102002	0.0297485	0.0277917	0	0	0.143742
463	ENSG00000140836	zinc finger homeobox 3(ZFHX3)	1.90186	2.57906	2.25471	1.80372	1.69451	1.68732
466	ENSG00000123268	activating transcription factor 1(ATF1)	15.0758	17.6512	17.0241	28.3835	28.5963	32.6326
467	ENSG00000162772	activating transcription factor 3(ATF3)	7.5377	7.54221	7.39697	24.8431	29.4257	23.1583
468	ENSG00000128272	activating transcription factor 4(ATF4)	205.41	181.023	190.649	415.069	471.091	435.71
471	ENSG00000138363	5-aminoimidazole-4-carboxamide ribonucleotide formyltransferase/IMP cyclohydrolase(ATIC)	82.5347	73.0975	68.59	68.005	67.7878	67.2733
472	ENSG00000149311	ATM serine/threonine kinase(ATM)	2.19887	3.942	3.15136	3.20621	2.7082	2.98927
473	ENSG00000142599	arginine-glutamic acid dipeptide repeats(RERE)	6.48582	7.31562	6.72711	3.3924	3.42327	4.08776
474	ENSG00000172238	atonal bHLH transcription factor 1(ATOH1)	0.21846	0.169422	0.28702	0.0579308	0.10745	0.113625
475	ENSG00000177556	antioxidant 1 copper chaperone(ATOX1)	245.469	155.825	172.291	153.402	175.127	173.49
476	ENSG00000163399	ATPase Na+/K+ transporting subunit alpha 1(ATP1A1)	234.986	254.603	249.197	312.242	313.118	308.011
477	ENSG00000018625	ATPase Na+/K+ transporting subunit alpha 2(ATP1A2)	0.0191699	0	0.00758655	0	0.0196536	0
478	ENSG00000105409	ATPase Na+/K+ transporting subunit alpha 3(ATP1A3)	0.363161	0.433877	0.472098	0.79159	0.708896	0.525235
479	ENSG00000075673	ATPase H+/K+ transporting non-gastric alpha2 subunit(ATP12A)	0	0.0207364	0.0182298	0.0112363	0	0
480	ENSG00000132681	ATPase Na+/K+ transporting subunit alpha 4(ATP1A4)	0	0	0.0585475	0	0	0
481	ENSG00000143153	ATPase Na+/K+ transporting subunit beta 1(ATP1B1)	16.5765	18.2573	18.1485	42.6362	49.9575	47.8494
483	ENSG00000069849	ATPase Na+/K+ transporting subunit beta 3(ATP1B3)	267.218	244.625	244.22	380.954	405.084	376.438
487	ENSG00000196296	ATPase sarcoplasmic/endoplasmic reticulum Ca2+ transporting 1(ATP2A1)	1.3357	1.28367	0.906858	1.22537	0.560997	0.658892
488	ENSG00000174437	ATPase sarcoplasmic/endoplasmic reticulum Ca2+ transporting 2(ATP2A2)	137.096	163.781	152.429	211.634	198.764	198.222
489	ENSG00000074370	ATPase sarcoplasmic/endoplasmic reticulum Ca2+ transporting 3(ATP2A3)	0.24138	0.299426	0.217728	0.139285	0.122271	0.0740621
490	ENSG00000070961	ATPase plasma membrane Ca2+ transporting 1(ATP2B1)	10.8312	15.8807	17.0876	24.2064	23.8273	22.9553
491	ENSG00000157087	ATPase plasma membrane Ca2+ transporting 2(ATP2B2)	0	0.00493535	0	0.0264594	0	0.00607474
492	ENSG00000067842	ATPase plasma membrane Ca2+ transporting 3(ATP2B3)	0.00639129	0.0104326	0	0	0	0
493	ENSG00000058668	ATPase plasma membrane Ca2+ transporting 4(ATP2B4)	10.0384	16.1273	13.1315	12.2747	9.92836	10.4008
498	ENSG00000152234	ATP synthase, H+ transporting, mitochondrial F1 complex, alpha subunit 1, cardiac muscle(ATP5A1)	224.433	201.768	193.175	201.935	199.917	201.32
501	ENSG00000164904	aldehyde dehydrogenase 7 family member A1(ALDH7A1)	16.8981	16.927	17.2306	13.7744	14.7855	13.6297
506	ENSG00000110955	ATP synthase, H+ transporting, mitochondrial F1 complex, beta polypeptide(ATP5B)	589.289	568.832	568.02	627.628	653.729	624.964
509	ENSG00000165629	ATP synthase, H+ transporting, mitochondrial F1 complex, gamma polypeptide 1(ATP5C1)	109.682	88.7746	90.3716	96.5075	101.21	98.2022
513	ENSG00000099624	ATP synthase, H+ transporting, mitochondrial F1 complex, delta subunit(ATP5D)	403.054	241.986	276.013	229.51	298.907	263.945
514	ENSG00000124172	ATP synthase, H+ transporting, mitochondrial F1 complex, epsilon subunit(ATP5E)	665.739	440.362	511.249	468.254	566.027	509.15
515	ENSG00000116459	ATP synthase, H+ transporting, mitochondrial Fo complex subunit B1(ATP5F1)	135.789	116.942	115.138	109.963	111.902	116.971
516	ENSG00000159199	ATP synthase, H+ transporting, mitochondrial Fo complex subunit C1 (subunit 9)(ATP5G1)	504.054	422.856	442.376	322.626	382.671	350.603
517	ENSG00000135390	ATP synthase, H+ transporting, mitochondrial Fo complex subunit C2 (subunit 9)(ATP5G2)	393.037	343.567	346.304	263.938	303.958	274.508
518	ENSG00000154518	ATP synthase, H+ transporting, mitochondrial Fo complex subunit C3 (subunit 9)(ATP5G3)	335.937	288.854	288.92	277.204	302.637	298.618
521	ENSG00000169020	ATP synthase, H+ transporting, mitochondrial Fo complex subunit E(ATP5I)	537.848	378.827	426.089	326.473	442.451	403.798
522	ENSG00000154723	ATP synthase, H+ transporting, mitochondrial Fo complex subunit F6(ATP5J)	131.652	103.935	117.575	105.962	119.356	113.956
523	ENSG00000114573	ATPase H+ transporting V1 subunit A(ATP6V1A)	24.5457	33.7317	31.8771	43.9829	36.1741	38.0589
526	ENSG00000147416	ATPase H+ transporting V1 subunit B2(ATP6V1B2)	19.9982	22.4327	21.7388	23.1168	23.0576	23.6852
528	ENSG00000155097	ATPase H+ transporting V1 subunit C1(ATP6V1C1)	21.3085	25.8079	24.8428	47.3229	43.7544	39.7078
529	ENSG00000131100	ATPase H+ transporting V1 subunit E1(ATP6V1E1)	60.166	49.1312	51.7759	56.8626	58.7483	53.5957
533	ENSG00000117410	ATPase H+ transporting V0 subunit b(ATP6V0B)	157.999	124.965	121.679	163.585	170.58	176.83
534	ENSG00000213760	ATPase H+ transporting V1 subunit G2(ATP6V1G2)	0	0	0.406519	0.0957559	0	0.0742699
537	ENSG00000071553	ATPase H+ transporting accessory protein 1(ATP6AP1)	44.2842	43.2396	43.2736	44.7452	46.7077	44.4166
538	ENSG00000165240	ATPase copper transporting alpha(ATP7A)	0.690544	1.62718	1.46862	1.49769	1.22584	1.23047
540	ENSG00000123191	ATPase copper transporting beta(ATP7B)	0.51332	0.875247	0.68496	0.518987	0.51053	0.546596
545	ENSG00000175054	ATR serine/threonine kinase(ATR)	8.40785	11.9764	10.0839	7.99894	6.31444	6.68296
546	ENSG00000085224	ATRX, chromatin remodeler(ATRX)	11.1933	17.7975	13.9904	21.0557	14.5728	18.1704
547	ENSG00000130294	kinesin family member 1A(KIF1A)	0.386063	0.481286	0.491577	0.163854	0.190567	0.304415
549	ENSG00000148090	AU RNA binding methylglutaconyl-CoA hydratase(AUH)	6.48655	10.1831	7.43244	7.12532	8.54572	8.41947
550	ENSG00000115307	ancient ubiquitous protein 1(AUP1)	63.4078	53.6738	57.6017	58.4917	62.9423	66.8036
552	ENSG00000166148	arginine vasopressin receptor 1A(AVPR1A)	0	0.0118022	0	0	0	0
554	ENSG00000126895	arginine vasopressin receptor 2(AVPR2)	0.976539	0.457382	0.453232	0.495519	0.73527	0.513357
558	ENSG00000167601	AXL receptor tyrosine kinase(AXL)	2.84264	2.89562	3.06484	4.00222	4.47565	3.89838
563	ENSG00000160862	alpha-2-glycoprotein 1, zinc-binding(AZGP1)	0.0363435	0	0.0553686	0.0674247	0	0.119244
566	ENSG00000172232	azurocidin 1(AZU1)	0.0244119	0	0.0179069	0.0430717	0	0
567	ENSG00000166710	beta-2-microglobulin(B2M)	1116.4	1024.56	1085.27	1324.99	1374.76	1312.41
570	ENSG00000136881	bile acid-CoA:amino acid N-acyltransferase(BAAT)	0	0	0.0264995	0.116594	0.0749382	0.0693497
572	ENSG00000002330	BCL2 associated agonist of cell death(BAD)	118.42	74.7046	88.3608	87.6719	107.926	99.3172
573	ENSG00000107262	BCL2 associated athanogene 1(BAG1)	88.289	72.1367	76.4884	101.883	118.015	104.965
575	ENSG00000181790	adhesion G protein-coupled receptor B1(ADGRB1)	0.628674	0.410554	0.549862	0.18901	0.221394	0.201618
576	ENSG00000121753	adhesion G protein-coupled receptor B2(ADGRB2)	2.09031	2.13324	2.20714	1.89316	1.68979	1.79386
577	ENSG00000135298	adhesion G protein-coupled receptor B3(ADGRB3)	0	0	0	0.0766537	0	0.0275826
578	ENSG00000030110	BCL2 antagonist/killer 1(BAK1)	25.146	23.709	24.7346	29.8853	31.7895	27.7737
579	ENSG00000109705	NK3 homeobox 2(NKX3-2)	0.110411	0.0389689	0.0113405	0.0125172	0.0581397	0.062553
580	ENSG00000138376	BRCA1 associated RING domain 1(BARD1)	4.19128	5.3463	4.30573	6.02427	5.38782	7.21929
581	ENSG00000087088	BCL2 associated X, apoptosis regulator(BAX)	97.7813	70.8632	80.2997	67.0076	71.8124	71.5165
582	ENSG00000174483	Bardet-Biedl syndrome 1(BBS1)	70.8802	73.6537	74.6951	67.5403	74.7274	73.6361
583	ENSG00000125124	Bardet-Biedl syndrome 2(BBS2)	12.289	12.2046	12.3521	10.1505	11.0544	10.7179
585	ENSG00000140463	Bardet-Biedl syndrome 4(BBS4)	2.26526	3.06904	2.26544	1.75127	2.00388	2.08744
586	ENSG00000060982	branched chain amino acid transaminase 1(BCAT1)	8.75002	10.9026	10.5356	15.0549	12.9017	13.2389
587	ENSG00000105552	branched chain amino acid transaminase 2(BCAT2)	74.1219	51.8336	57.3843	42.1332	45.9384	43.9112
594	ENSG00000083123	branched chain keto acid dehydrogenase E1 subunit beta(BCKDHB)	5.32748	7.15092	7.09956	6.92894	4.88053	5.66149
595	ENSG00000110092	cyclin D1(CCND1)	16.6296	21.1202	18.7864	33.5139	31.515	30.6564
596	ENSG00000171791	BCL2, apoptosis regulator(BCL2)	0.197835	0.212713	0.144521	0.534807	0.900456	0.374355
597	ENSG00000140379	BCL2 related protein A1(BCL2A1)	0	0.0806286	0.0768252	0.0922807	0.0990857	0.200808
598	ENSG00000171552	BCL2 like 1(BCL2L1)	41.5584	40.2627	41.8355	65.1315	68.8801	64.3078
604	ENSG00000113916	B-cell CLL/lymphoma 6(BCL6)	1.57023	1.64715	1.685	4.80027	5.44643	4.84187
605	ENSG00000110987	BCL tumor suppressor 7A(BCL7A)	9.33354	10.9887	10.3186	9.65812	9.02094	9.82612
607	ENSG00000116128	B-cell CLL/lymphoma 9(BCL9)	4.2465	5.51002	6.0503	3.60842	3.58213	3.68337
610	ENSG00000099822	hyperpolarization activated cyclic nucleotide gated potassium channel 2(HCN2)	1.75433	1.1738	1.29851	1.36587	1.668	0.869003
611	ENSG00000128617	opsin 1 (cone pigments), short-wave-sensitive(OPN1SW)	0.126843	0	0.100707	0.0601775	0	0.0702558
613	ENSG00000186716	BCR, RhoGEF and GTPase activating protein(BCR)	26.2326	27.887	23.6727	25.4088	23.294	25.4025
617	ENSG00000074582	BCS1 homolog, ubiquinol-cytochrome c reductase complex chaperone(BCS1L)	37.8133	37.9406	36.1696	30.6836	35.6969	31.9827
622	ENSG00000161267	3-hydroxybutyrate dehydrogenase, type 1(BDH1)	3.05959	2.64217	2.76556	1.91635	2.61299	1.65525
623	ENSG00000100739	bradykinin receptor B1(BDKRB1)	17.0886	16.0689	19.4239	23.744	25.3181	22.6296
627	ENSG00000176697	brain derived neurotrophic factor(BDNF)	0.0806872	0.127759	0.172904	0.171355	0.275475	0.376012
631	ENSG00000125864	beaded filament structural protein 1(BFSP1)	0.69158	0.885032	0.727356	1.01258	1.58714	1.02438
633	ENSG00000182492	biglycan(BGN)	0.0658148	0.0587885	0.197326	0	0.0693165	0.0559255
634	ENSG00000079385	carcinoembryonic antigen related cell adhesion molecule 1(CEACAM1)	1.8223	1.51411	2.01276	3.07342	3.6837	3.06926
636	ENSG00000151746	BICD cargo adaptor 1(BICD1)	5.08763	6.39288	6.41885	9.67162	13.3953	10.7126
637	ENSG00000015475	BH3 interacting domain death agonist(BID)	40.1331	35.7483	37.3692	46.3476	66.0246	51.0772
638	ENSG00000100290	BCL2 interacting killer(BIK)	27.068	23.0384	24.0322	27.6213	31.3871	25.7338
639	ENSG00000057657	PR/SET domain 1(PRDM1)	0.453763	0.446613	0.727568	2.8435	3.7482	2.62046
640	ENSG00000136573	BLK proto-oncogene, Src family tyrosine kinase(BLK)	0	0.0370998	0	0.0198258	0	0
641	ENSG00000197299	Bloom syndrome RecQ like helicase(BLM)	5.51291	7.19379	5.78229	6.76412	6.74708	7.37
642	ENSG00000108578	bleomycin hydrolase(BLMH)	45.1339	44.6225	44.894	64.5853	61.0435	60.8602
644	ENSG00000106605	biliverdin reductase A(BLVRA)	23.2735	18.032	19.2018	14.4542	17.2137	14.7024
645	ENSG00000090013	biliverdin reductase B(BLVRB)	108.51	75.7993	85.1009	82.0264	106.685	93.1308
646	ENSG00000169594	basonuclin 1(BNC1)	2.33446	3.04545	2.83818	8.03041	8.10156	7.58465
649	ENSG00000168487	bone morphogenetic protein 1(BMP1)	31.5717	31.7238	33.1242	31.1919	31.3062	31.0045
650	ENSG00000125845	bone morphogenetic protein 2(BMP2)	1.55738	2.4844	1.75212	6.94605	9.46865	6.61117
651	ENSG00000152785	bone morphogenetic protein 3(BMP3)	0.0126254	0	0	0	0	0
652	ENSG00000125378	bone morphogenetic protein 4(BMP4)	0.379618	0.338366	0.467409	0.370341	0.381231	0.4535
653	ENSG00000112175	bone morphogenetic protein 5(BMP5)	10.9307	16.1315	14.398	12.6889	11.353	13.1511
654	ENSG00000153162	bone morphogenetic protein 6(BMP6)	1.52915	1.81085	2.00069	3.43154	3.72552	3.41421
655	ENSG00000101144	bone morphogenetic protein 7(BMP7)	0.0493498	0.0614583	0.018416	0	0.0685711	0.0250474
656	ENSG00000116985	bone morphogenetic protein 8b(BMP8B)	2.30527	2.58975	2.56717	2.00291	2.41415	2.06526
657	ENSG00000107779	bone morphogenetic protein receptor type 1A(BMPR1A)	3.54531	5.04117	5.51573	7.41095	8.08072	5.67815
658	ENSG00000138696	bone morphogenetic protein receptor type 1B(BMPR1B)	1.39804	1.27466	1.42172	2.00013	1.37983	1.38928
659	ENSG00000204217	bone morphogenetic protein receptor type 2(BMPR2)	1.78001	2.91592	2.53614	2.57889	2.35825	2.54698
660	ENSG00000102010	BMX non-receptor tyrosine kinase(BMX)	0.114099	0.104406	0.0993143	0.0713285	0.0256629	0.0259224
661	ENSG00000168495	RNA polymerase III subunit D(POLR3D)	11.8057	10.7931	10.1182	12.6793	13.7292	12.945
662	ENSG00000113734	BCL2 interacting protein 1(BNIP1)	12.0142	10.0939	9.67245	9.96161	10.4994	10.1785
663	ENSG00000140299	BCL2 interacting protein 2(BNIP2)	16.6323	19.9123	18.9547	35.4377	35.2193	31.2177
664	ENSG00000176171	BCL2 interacting protein 3(BNIP3)	10.7943	9.65091	9.96927	13.9587	15.3362	13.6601
665	ENSG00000104765	BCL2 interacting protein 3 like(BNIP3L)	8.69379	11.5959	13.3013	20.2494	22.093	20.8644
666	ENSG00000176720	BOK, BCL2 family apoptosis regulator(BOK)	4.93334	4.73737	4.64171	3.63161	4.49954	3.67549
667	ENSG00000151914	dystonin(DST)	17.1921	22.5685	20.8199	21.2851	18.1523	19.0962
668	ENSG00000183770	forkhead box L2(FOXL2)	5.09405	4.62045	4.36254	7.11761	7.36732	6.2718
669	ENSG00000172331	bisphosphoglycerate mutase(BPGM)	8.33544	7.45564	7.09576	8.38149	8.31642	7.81453
670	ENSG00000137274	biphenyl hydrolase like(BPHL)	10.2422	7.95077	10.6636	6.95859	7.06279	5.61339
672	ENSG00000012048	BRCA1, DNA repair associated(BRCA1)	18.2929	20.6922	19.0322	15.5833	17.1534	14.9757
673	ENSG00000157764	B-Raf proto-oncogene, serine/threonine kinase(BRAF)	2.83111	4.09596	3.30987	4.71625	4.24518	4.46911
675	ENSG00000139618	BRCA2, DNA repair associated(BRCA2)	4.34873	5.55193	6.0403	5.87758	4.67479	5.01078
676	ENSG00000137948	bromodomain testis associated(BRDT)	0	0	0	0	0	0.0249507
677	ENSG00000185650	ZFP36 ring finger protein like 1(ZFP36L1)	16.5587	21.9068	21.379	32.0876	33.7615	28.4151
678	ENSG00000152518	ZFP36 ring finger protein like 2(ZFP36L2)	21.133	32.4634	31.891	68.6084	74.6249	65.4468
682	ENSG00000172270	basigin (Ok blood group)(BSG)	915.497	708.015	798.793	771.902	891.803	833.892
683	ENSG00000109743	bone marrow stromal cell antigen 1(BST1)	2.09251	2.33153	2.39412	2.14733	2.6595	2.72137
684	ENSG00000130303	bone marrow stromal cell antigen 2(BST2)	513.073	338.668	376.962	288.096	349.463	328.457
685	ENSG00000174808	betacellulin(BTC)	1.63988	2.34575	1.53406	1.77226	2.10607	1.98001
686	ENSG00000169814	biotinidase(BTD)	3.54678	3.90596	3.93687	5.00772	4.99125	4.56753
687	ENSG00000119138	Kruppel like factor 9(KLF9)	0.385348	0.598258	0.441022	0.894589	0.885635	0.794828
688	ENSG00000102554	Kruppel like factor 5(KLF5)	83.1145	104.812	104.797	187.36	199.367	193.738
689	ENSG00000145741	basic transcription factor 3(BTF3)	502.561	403.087	429.865	486.907	525.688	490.847
694	ENSG00000133639	BTG anti-proliferation factor 1(BTG1)	17.4149	17.1503	19.016	48.3565	50.0048	44.0599
696	ENSG00000124557	butyrophilin subfamily 1 member A1(BTN1A1)	0	0	0.0178745	0.0434037	0.0234217	0.0599571
699	ENSG00000169679	BUB1 mitotic checkpoint serine/threonine kinase(BUB1)	16.3757	21.5066	21.1678	16.6959	14.3802	15.3522
705	ENSG00000112578	bystin like(BYSL)	21.1368	18.4826	18.392	25.309	30.1591	29.5769
706	ENSG00000100300	translocator protein(TSPO)	400.555	253.393	289.108	269.602	313.899	295.703
715	ENSG00000159403	complement C1r(C1R)	28.2541	25.1551	27.4601	20.9619	23.9198	25.0236
716	ENSG00000182326	complement C1s(C1S)	52.5987	50.5266	52.7118	53.3809	53.5496	50.3663
717	ENSG00000166278	complement C2(C2)	1.01353	0.786441	1.25647	0.758909	0.472065	0.471506
718	ENSG00000125730	complement C3(C3)	27.46	30.2949	29.9976	29.034	28.2953	27.9815
719	ENSG00000171860	complement C3a receptor 1(C3AR1)	0.062036	0.0286949	0.0268032	0.0642219	0	0.0715368
725	ENSG00000123843	complement component 4 binding protein beta(C4BPB)	0.148135	0	0.268995	0.265786	0.285882	0.417338
726	ENSG00000149260	calpain 5(CAPN5)	0.580611	0.918359	1.04983	1.1393	2.03529	2.00031
727	ENSG00000106804	complement C5(C5)	0.156328	0.308487	0.147071	0.147633	0.144173	0.214919
728	ENSG00000197405	complement C5a receptor 1(C5AR1)	2.89056	2.56333	2.75205	1.68684	1.4026	1.61237
733	ENSG00000176919	complement C8 gamma chain(C8G)	0.34706	0.170605	0.203836	0.460167	0.342745	0.144549
734	ENSG00000164823	oxidative stress induced growth inhibitor family member 2(OSGIN2)	6.20081	8.92779	8.38426	15.8705	16.4374	15.142
740	ENSG00000149792	mitochondrial ribosomal protein L49(MRPL49)	26.4184	28.0395	27.0727	29.7126	34.9451	30.8341
741	ENSG00000174276	zinc finger HIT-type containing 2(ZNHIT2)	23.7026	15.549	17.6053	18.7134	23.4564	20.0121
745	ENSG00000124920	myelin regulatory factor(MYRF)	1.15795	1.58399	1.29226	0.79734	0.836595	0.694546
747	ENSG00000134780	diacylglycerol lipase alpha(DAGLA)	0.975554	1.50949	1.45013	0.430149	0.547324	0.417486
752	ENSG00000184922	formin like 1(FMNL1)	2.76653	2.63317	3.08495	1.82355	1.90652	2.18462
753	ENSG00000168675	low density lipoprotein receptor class A domain containing 4(LDLRAD4)	0.0515481	0.101299	0	0.0842086	0.0248614	0
754	ENSG00000183255	pituitary tumor-transforming 1 interacting protein(PTTG1IP)	42.9314	41.8724	41.2245	56.8174	57.2518	55.7753
755	ENSG00000160226	chromosome 21 open reading frame 2(C21orf2)	6.85806	4.58749	4.94741	5.01206	5.41284	5.7809
757	ENSG00000142188	transmembrane protein 50B(TMEM50B)	5.37955	5.62544	7.74748	6.3431	6.18005	5.45661
758	ENSG00000186732	metallophosphoesterase domain containing 1(MPPED1)	0.167704	0.211243	0.166898	0.364938	0.426483	0.356871
760	ENSG00000104267	carbonic anhydrase 2(CA2)	71.8875	85.4361	87.4348	104.063	100.635	99.8993
761	ENSG00000164879	carbonic anhydrase 3(CA3)	0.0365334	0	0.126276	0.159113	0.0405713	0.134227
763	ENSG00000174990	carbonic anhydrase 5A(CA5A)	0.0124063	0.005542	0.00511992	0.006099	0	0
766	ENSG00000168748	carbonic anhydrase 7(CA7)	0	0.0221393	0	0	0	0
767	ENSG00000178538	carbonic anhydrase 8(CA8)	0.018175	0	0	0	0	0
768	ENSG00000107159	carbonic anhydrase 9(CA9)	0.272969	0.111936	0.202344	0.0606645	0.057549	0.061788
770	ENSG00000063180	carbonic anhydrase 11(CA11)	7.55849	5.38295	5.41702	4.46746	7.01796	6.25051
771	ENSG00000074410	carbonic anhydrase 12(CA12)	0	0	0.00659818	0	0	0
773	ENSG00000141837	calcium voltage-gated channel subunit alpha1 A(CACNA1A)	0.0187298	0.00423255	0.0351107	0.00840552	0	0.0228597
774	ENSG00000148408	calcium voltage-gated channel subunit alpha1 B(CACNA1B)	0.00863424	0.00458994	0.0096746	0.00473845	0.0319048	0.0169948
775	ENSG00000151067	calcium voltage-gated channel subunit alpha1 C(CACNA1C)	0	0	0	0.141477	0	0
776	ENSG00000157388	calcium voltage-gated channel subunit alpha1 D(CACNA1D)	0.0116425	0.00759845	0.0104079	0.00832773	0.00909608	0.00938371
777	ENSG00000198216	calcium voltage-gated channel subunit alpha1 E(CACNA1E)	0.00643658	0	0.00500466	0	0	0
778	ENSG00000102001	calcium voltage-gated channel subunit alpha1 F(CACNA1F)	0.00808668	0	0	0	0	0
779	ENSG00000081248	calcium voltage-gated channel subunit alpha1 S(CACNA1S)	0	0.00580912	0.0161704	0	0	0.00740404
781	ENSG00000153956	calcium voltage-gated channel auxiliary subunit alpha2delta 1(CACNA2D1)	0.601887	1.18983	1.0966	1.2303	1.37982	0.902149
782	ENSG00000067191	calcium voltage-gated channel auxiliary subunit beta 1(CACNB1)	1.58707	1.384	1.55314	2.22448	2.4017	2.04514
783	ENSG00000165995	calcium voltage-gated channel auxiliary subunit beta 2(CACNB2)	0.228272	0.249527	0.174284	0.0199269	0.078755	0.0529139
784	ENSG00000167535	calcium voltage-gated channel auxiliary subunit beta 3(CACNB3)	6.27843	8.48914	5.58876	6.22761	5.25315	6.36004
785	ENSG00000182389	calcium voltage-gated channel auxiliary subunit beta 4(CACNB4)	0	0.0227368	0.0214114	0.0633172	0.124211	0.0348875
786	ENSG00000108878	calcium voltage-gated channel auxiliary subunit gamma 1(CACNG1)	0	0	0	0	0.0418121	0.0890249
788	ENSG00000178537	solute carrier family 25 member 20(SLC25A20)	5.84844	5.87948	5.50524	3.87751	4.55601	3.98449
790	ENSG00000084774	carbamoyl-phosphate synthetase 2, aspartate transcarbamylase, and dihydroorotase(CAD)	58.0259	53.0416	56.6535	44.3134	43.0442	43.5269
793	ENSG00000104327	calbindin 1(CALB1)	118.459	135.192	144.48	417.075	412.444	374.531
794	ENSG00000172137	calbindin 2(CALB2)	0.0313561	0	0	0	0	0
797	ENSG00000175868	calcitonin related polypeptide beta(CALCB)	0	0	0	0	0.111134	0
800	ENSG00000122786	caldesmon 1(CALD1)	9.55815	10.6271	11.4782	10.6731	10.4977	10.0808
801	ENSG00000198668	calmodulin 1(CALM1)	211.067	212.474	213.492	218.284	224.485	208.02
805	ENSG00000143933	calmodulin 2(CALM2)	336.96	273.434	287.955	328.516	329.244	309.127
808	ENSG00000160014	calmodulin 3(CALM3)	121.135	120.338	119.848	85.5766	92.5576	94.2735
810	ENSG00000178363	calmodulin like 3(CALML3)	0.0295626	0.0356759	0.0323184	0	0	0.0306793
811	ENSG00000179218	calreticulin(CALR)	606.786	573.072	588.991	640.411	687.508	666.344
813	ENSG00000128595	calumenin(CALU)	47.274	61.2242	56.6106	81.5278	76.5654	76.0751
814	ENSG00000152495	calcium/calmodulin dependent protein kinase IV(CAMK4)	0.42498	0.711508	0.728636	0.87758	0.590622	0.282559
815	ENSG00000070808	calcium/calmodulin dependent protein kinase II alpha(CAMK2A)	0.130275	0.0939121	0.183685	0.231292	0.0943335	0.236587
816	ENSG00000058404	calcium/calmodulin dependent protein kinase II beta(CAMK2B)	0.0554054	0.04802	0.0579337	0.0181664	0.0363896	0
817	ENSG00000145349	calcium/calmodulin dependent protein kinase II delta(CAMK2D)	2.98146	6.13056	4.70074	5.4038	5.31331	4.11226
818	ENSG00000148660	calcium/calmodulin dependent protein kinase II gamma(CAMK2G)	18.8082	18.5004	19.5103	19.9703	19.1432	19.8171
819	ENSG00000164615	calcium modulating ligand(CAMLG)	12.6749	11.6502	12.0969	23.3115	25.2203	23.5171
820	ENSG00000164047	cathelicidin antimicrobial peptide(CAMP)	0	0.0532288	0.0495296	0	0	0
821	ENSG00000127022	calnexin(CANX)	173.246	226.959	215.013	270.712	257.585	255.591
822	ENSG00000042493	capping actin protein, gelsolin like(CAPG)	155.535	124.291	137.121	113.334	137.825	121.893
823	ENSG00000014216	calpain 1(CAPN1)	129.115	118.102	125.305	106.777	108.428	106.099
824	ENSG00000162909	calpain 2(CAPN2)	88.6296	102.868	99.7523	129.087	130.907	128.121
825	ENSG00000092529	calpain 3(CAPN3)	0.55148	0.137438	0.461558	0.615365	0.406092	0.264898
826	ENSG00000126247	calpain small subunit 1(CAPNS1)	265.905	210.354	234.809	208.953	261.524	216.666
827	ENSG00000077274	calpain 6(CAPN6)	0	0.0124518	0	0	0.0302624	0
828	ENSG00000105519	calcyphosine(CAPS)	2.1449	2.25132	2.71679	0.864887	0.812462	0.898874
829	ENSG00000116489	capping actin protein of muscle Z-line alpha subunit 1(CAPZA1)	73.8521	77.9395	75.8515	87.0421	84.1661	86.545
830	ENSG00000198898	capping actin protein of muscle Z-line alpha subunit 2(CAPZA2)	26.0744	36.5248	32.32	46.1819	51.9361	40.7679
831	ENSG00000153113	calpastatin(CAST)	44.3317	54.1806	52.2581	68.5668	65.9645	64.1482
832	ENSG00000077549	capping actin protein of muscle Z-line beta subunit(CAPZB)	155.832	140.924	145.598	141.538	152.156	146.131
833	ENSG00000110619	cysteinyl-tRNA synthetase(CARS)	29.8947	29.6944	28.7519	44.7918	52.6277	48.7207
834	ENSG00000137752	caspase 1(CASP1)	27.7282	20.2982	22.9933	14.1784	16.4396	16.2154
835	ENSG00000106144	caspase 2(CASP2)	20.0779	23.0651	20.3723	28.3327	25.0678	27.1572
836	ENSG00000164305	caspase 3(CASP3)	15.3666	16.1734	16.3452	34.4273	32.4812	33.5082
837	ENSG00000196954	caspase 4(CASP4)	35.8424	30.6881	32.3349	38.4527	39.2444	38.5521
838	ENSG00000137757	caspase 5(CASP5)	0	0	0	0.0671549	0	0
839	ENSG00000138794	caspase 6(CASP6)	11.4849	9.63333	10.6991	9.51684	8.30837	8.22647
840	ENSG00000165806	caspase 7(CASP7)	15.1585	16.2451	17.3643	22.8946	24.2276	22.564
841	ENSG00000064012	caspase 8(CASP8)	12.4481	13.885	12.6062	9.80129	13.9842	8.79829
842	ENSG00000132906	caspase 9(CASP9)	5.60628	4.88634	5.39326	3.34948	3.07863	3.11276
843	ENSG00000003400	caspase 10(CASP10)	1.49206	1.49665	1.4538	0.870725	0.806576	0.836341
844	ENSG00000143318	calsequestrin 1(CASQ1)	0	0.0902119	0.173951	0.0787736	0	0.341832
845	ENSG00000118729	calsequestrin 2(CASQ2)	0	0	0	0	0	0.0243912
847	ENSG00000121691	catalase(CAT)	28.1936	27.2139	29.8868	26.666	25.2234	27.3952
857	ENSG00000105974	caveolin 1(CAV1)	231.638	231.696	242.705	343.272	364.275	360.777
858	ENSG00000105971	caveolin 2(CAV2)	55.1871	55.0102	62.281	113.939	102.906	98.3992
859	ENSG00000182533	caveolin 3(CAV3)	0	0.0371346	0	0.0414936	0.0453609	0
860	ENSG00000124813	runt related transcription factor 2(RUNX2)	3.91347	2.37148	2.46384	2.14678	1.75051	1.88981
863	ENSG00000129993	CBFA2/RUNX1 translocation partner 3(CBFA2T3)	0.0524825	0.0354028	0.0629632	0	0.00970667	0.0108958
864	ENSG00000020633	runt related transcription factor 3(RUNX3)	0.052028	0.0637843	0.0678657	0.139155	0.0940215	0.0328431
865	ENSG00000067955	core-binding factor beta subunit(CBFB)	34.9697	43.9187	46.2924	64.4404	61.3426	64.6907
866	ENSG00000170099	serpin family A member 6(SERPINA6)	0	0.169413	0	0	0.0360814	0
867	ENSG00000110395	Cbl proto-oncogene(CBL)	2.53105	4.13421	4.02946	6.47305	5.48671	5.73039
868	ENSG00000114423	Cbl proto-oncogene B(CBLB)	2.33989	2.50712	1.68353	1.53711	1.95505	2.67859
871	ENSG00000149257	serpin family H member 1(SERPINH1)	187.833	170.252	166.379	129.972	146.851	144.9
873	ENSG00000159228	carbonyl reductase 1(CBR1)	87.6346	59.7313	76.5622	86.6784	90.9197	93.9415
874	ENSG00000159231	carbonyl reductase 3(CBR3)	10.0544	5.41429	6.85028	5.62277	6.82607	5.22348
875	ENSG00000160200	cystathionine-beta-synthase(CBS)	0.4605	0.491045	0.390399	0.529209	0.399749	0.515677
883	ENSG00000171097	kynurenine aminotransferase 1(KYAT1)	7.42896	7.0085	7.14612	3.99138	4.20877	4.62646
885	ENSG00000187094	cholecystokinin(CCK)	0	0	0	0	0.117054	0
889	ENSG00000001631	KRIT1, ankyrin repeat containing(KRIT1)	5.99818	10.6907	10.6143	10.0383	8.62945	6.70977
890	ENSG00000145386	cyclin A2(CCNA2)	39.8987	49.0523	49.9318	49.7431	49.4763	46.6117
891	ENSG00000134057	cyclin B1(CCNB1)	144.066	150.859	151.95	82.5231	84.0638	82.1003
892	ENSG00000112237	cyclin C(CCNC)	32.7591	39.924	42.6028	84.9835	83.0049	72.2277
894	ENSG00000118971	cyclin D2(CCND2)	9.32646	9.45616	9.44079	10.4692	9.91971	10.614
896	ENSG00000112576	cyclin D3(CCND3)	53.4389	50.6089	53.3791	69.6122	78.1585	73.9016
898	ENSG00000105173	cyclin E1(CCNE1)	10.7668	12.5704	11.4827	20.3067	21.0212	23.4514
899	ENSG00000162063	cyclin F(CCNF)	27.8023	27.2554	29.196	15.2922	14.513	13.6402
900	ENSG00000113328	cyclin G1(CCNG1)	19.2007	21.3744	22.2922	25.8134	25.1065	22.7514
901	ENSG00000138764	cyclin G2(CCNG2)	2.54358	4.71464	3.35222	4.70144	4.68914	4.53772
902	ENSG00000134480	cyclin H(CCNH)	19.1523	17.4318	19.1627	19.9134	23.4472	24.0323
904	ENSG00000129315	cyclin T1(CCNT1)	10.0862	14.7129	13.3573	22.2914	19.1032	19.1639
905	ENSG00000082258	cyclin T2(CCNT2)	3.92226	6.43786	5.33253	8.80857	7.93068	6.67805
912	ENSG00000158473	CD1d molecule(CD1D)	0	0.0178761	0	0.0389156	0.0430328	0.0224486
919	ENSG00000198821	CD247 molecule(CD247)	0	0	0	0.0277295	0.0301511	0
920	ENSG00000010610	CD4 molecule(CD4)	0	0	0.0110148	0	0	0
921	ENSG00000110448	CD5 molecule(CD5)	0.0130745	0.0109208	0.019868	0.0237437	0.0260892	0.013337
922	ENSG00000073754	CD5 molecule like(CD5L)	0	0.0198236	0.0736764	0.0226326	0	0
923	ENSG00000013725	CD6 molecule(CD6)	0	0.0796672	0.01127	0	0	0
924	ENSG00000173762	CD7 molecule(CD7)	0.3128	0.322006	0.519871	1.32899	1.22924	0.778545
928	ENSG00000010278	CD9 molecule(CD9)	272.709	275.269	282.412	366.093	386.712	359.27
929	ENSG00000170458	CD14 molecule(CD14)	0.246268	0.173506	0.338428	0.885706	0.431136	0.407744
930	ENSG00000177455	CD19 molecule(CD19)	0.0483452	0.0686823	0.0601184	0.0436378	0.0631824	0.022695
939	ENSG00000139193	CD27 molecule(CD27)	0.0320329	0.0798501	0.0967485	0.262285	0.0964159	0.0687378
941	ENSG00000121594	CD80 molecule(CD80)	0	0	0	0	0.0547246	0
942	ENSG00000114013	CD86 molecule(CD86)	1.24147	1.20407	1.20621	0.785764	0.902257	1.01815
943	ENSG00000120949	TNF receptor superfamily member 8(TNFRSF8)	0.0508957	0.113889	0.152873	0.0179957	0.062852	0.0337745
945	ENSG00000105383	CD33 molecule(CD33)	0.155706	0	0.0391605	0	0	0
947	ENSG00000174059	CD34 molecule(CD34)	0.00657833	0	0	0	0	0
948	ENSG00000135218	CD36 molecule(CD36)	0.0436754	0	0	0.0847925	0.254261	0
949	ENSG00000073060	scavenger receptor class B member 1(SCARB1)	109.164	106.136	108.917	88.693	94.7752	97.1805
950	ENSG00000138760	scavenger receptor class B member 2(SCARB2)	15.5894	21.4412	21.1771	25.2096	22.4972	23.3303
951	ENSG00000104894	CD37 molecule(CD37)	0.14867	0.558102	0.305734	0.435297	0.0495572	0.28232
952	ENSG00000004468	CD38 molecule(CD38)	0.0116123	0	0	0	0	0
953	ENSG00000138185	ectonucleoside triphosphate diphosphohydrolase 1(ENTPD1)	1.3815	1.79434	1.72812	2.58204	2.17088	2.40907
954	ENSG00000054179	ectonucleoside triphosphate diphosphohydrolase 2(ENTPD2)	6.78579	5.54091	6.61356	4.43053	4.97445	5.06582
955	ENSG00000197586	ectonucleoside triphosphate diphosphohydrolase 6 (putative)(ENTPD6)	20.1023	16.8931	19.3541	13.1227	14.1995	15.2034
956	ENSG00000168032	ectonucleoside triphosphate diphosphohydrolase 3(ENTPD3)	0.0327769	0	0	0	0	0
957	ENSG00000187097	ectonucleoside triphosphate diphosphohydrolase 5(ENTPD5)	3.79453	3.91091	3.74719	2.91782	2.09605	2.78707
958	ENSG00000101017	CD40 molecule(CD40)	0.743596	0.957436	1.23477	1.13871	0.769102	0.852568
960	ENSG00000026508	CD44 molecule (Indian blood group)(CD44)	123.913	161.317	148.864	226.799	213.289	210.846
961	ENSG00000196776	CD47 molecule(CD47)	70.9888	76.4796	78.9893	95.9862	91.876	92.2265
963	ENSG00000143119	CD53 molecule(CD53)	0.0821795	0	0	0	0	0
965	ENSG00000116815	CD58 molecule(CD58)	16.8468	15.4862	16.3341	20.6404	20.5746	23.952
966	ENSG00000085063	CD59 molecule(CD59)	203.235	202.269	206.995	261.525	284.528	276.244
967	ENSG00000135404	CD63 molecule(CD63)	597.229	494.42	517.64	548.805	622.587	596.514
968	ENSG00000129226	CD68 molecule(CD68)	28.4349	20.6067	32.2658	29.8231	30.9239	32.7878
970	ENSG00000125726	CD70 molecule(CD70)	36.4669	32.7415	32.2389	83.8961	100.377	88.2154
971	ENSG00000137101	CD72 molecule(CD72)	2.01878	1.50967	1.54542	2.98864	2.83405	2.93791
972	ENSG00000019582	CD74 molecule(CD74)	6.23348	6.82081	7.32109	6.57141	8.55164	8.2385
973	ENSG00000105369	CD79a molecule(CD79A)	0.136932	0.0275015	0	0.121601	0.0332431	0
974	ENSG00000007312	CD79b molecule(CD79B)	0	0.0274811	0.0252249	0.0304392	0	0.0711343
975	ENSG00000110651	CD81 molecule(CD81)	225.282	186.078	188.972	192.617	217.416	191.81
976	ENSG00000123146	adhesion G protein-coupled receptor E5(ADGRE5)	52.2668	52.0886	53.9288	45.9439	46.9346	46.0267
977	ENSG00000177697	CD151 molecule (Raph blood group)(CD151)	218.248	169.028	182.406	170.943	197.862	189.303
978	ENSG00000158825	cytidine deaminase(CDA)	117.461	88.178	97.8024	148.563	178.885	168.747
983	ENSG00000170312	cyclin dependent kinase 1(CDK1)	82.8883	86.8451	84.1095	96.3469	93.9075	89.0355
987	ENSG00000198589	LPS responsive beige-like anchor protein(LRBA)	5.61134	7.87344	7.37127	5.77511	4.55106	4.82568
988	ENSG00000096401	cell division cycle 5 like(CDC5L)	10.9969	14.7312	14.3249	22.7116	20.6181	19.9696
989	ENSG00000122545	septin 7(SEPT7)	60.9056	63.4578	62.0187	67.0871	75.2036	68.1281
990	ENSG00000094804	cell division cycle 6(CDC6)	21.9634	25.3738	22.7585	41.6445	42.3971	43.3927
991	ENSG00000117399	cell division cycle 20(CDC20)	189.75	171.522	178.296	103.675	111.409	102.443
993	ENSG00000164045	cell division cycle 25A(CDC25A)	11.4931	16.0626	13.3435	38.2618	36.4328	33.909
994	ENSG00000101224	cell division cycle 25B(CDC25B)	106.109	107.786	110.625	91.261	88.3959	83.5883
995	ENSG00000158402	cell division cycle 25C(CDC25C)	9.18956	7.39985	9.49444	4.40628	3.89569	4.50182
996	ENSG00000004897	cell division cycle 27(CDC27)	15.7191	24.9685	22.4651	26.6925	26.3805	27.4229
997	ENSG00000099804	cell division cycle 34(CDC34)	55.5411	38.2742	42.2033	50.1275	66.439	58.1221
998	ENSG00000070831	cell division cycle 42(CDC42)	114.375	123.428	113.823	143.054	138.025	134.684
999	ENSG00000039068	cadherin 1(CDH1)	10.5605	13.924	12.4971	18.2005	16.4032	16.6068
1000	ENSG00000170558	cadherin 2(CDH2)	1.39362	1.73194	1.47891	2.48976	2.08218	2.79452
1001	ENSG00000062038	cadherin 3(CDH3)	37.7078	37.9758	39.9307	28.0681	28.2191	27.4573
1002	ENSG00000179242	cadherin 4(CDH4)	0.26975	0.427063	0.403161	0.353325	0.285945	0.24057
1003	ENSG00000179776	cadherin 5(CDH5)	0.844381	0.673487	0.666562	1.06701	0.762968	1.39585
1006	ENSG00000150394	cadherin 8(CDH8)	0.161221	0.0786804	0.0756155	0.0478314	0.11432	0.0399545
1010	ENSG00000154162	cadherin 12(CDH12)	0.0183254	0.100449	0.063604	0.0567832	0	0.0205493
1012	ENSG00000140945	cadherin 13(CDH13)	17.4608	18.8909	15.313	15.467	13.4841	15.8678
1013	ENSG00000129910	cadherin 15(CDH15)	0.0523179	0.0412337	0.0551587	0.0745254	0.11995	0.0777779
1014	ENSG00000166589	cadherin 16(CDH16)	0.0943844	0.0907831	0.115137	0.129573	0.0776654	0.0842062
1016	ENSG00000145526	cadherin 18(CDH18)	0.0266587	0	0	0	0	0
1017	ENSG00000123374	cyclin dependent kinase 2(CDK2)	80.2862	105.541	104.765	151.781	160.187	160.671
1018	ENSG00000250506	cyclin dependent kinase 3(CDK3)	4.00511	2.91545	3.94015	3.12123	2.40163	3.92248
1019	ENSG00000135446	cyclin dependent kinase 4(CDK4)	171.42	156.598	157.791	169.093	187.169	175.568
1020	ENSG00000164885	cyclin dependent kinase 5(CDK5)	22.391	17.7236	18.9524	16.5679	17.6908	17.9408
1021	ENSG00000105810	cyclin dependent kinase 6(CDK6)	5.88683	7.8812	7.10342	10.0738	8.61645	8.95245
1022	ENSG00000134058	cyclin dependent kinase 7(CDK7)	17.3188	21.9185	23.4597	35.6057	41.1286	35.3735
1024	ENSG00000132964	cyclin dependent kinase 8(CDK8)	10.5731	13.1847	11.7763	20.6299	20.6325	19.62
1026	ENSG00000124762	cyclin dependent kinase inhibitor 1A(CDKN1A)	36.9289	41.2507	40.0316	88.8952	106.813	91.4676
1027	ENSG00000111276	cyclin dependent kinase inhibitor 1B(CDKN1B)	15.4256	19.5733	18.8282	25.4188	25.225	27.9116
1028	ENSG00000129757	cyclin dependent kinase inhibitor 1C(CDKN1C)	84.4373	57.9487	73.2433	92.1924	119.611	86.6385
1029	ENSG00000147889	cyclin dependent kinase inhibitor 2A(CDKN2A)	135.162	107.564	115.215	116.477	144.869	129.242
1030	ENSG00000147883	cyclin dependent kinase inhibitor 2B(CDKN2B)	1.44023	2.47177	2.50767	5.52081	5.57331	5.6943
1031	ENSG00000123080	cyclin dependent kinase inhibitor 2C(CDKN2C)	59.2408	56.9184	58.1899	42.548	46.7046	45.6201
1032	ENSG00000129355	cyclin dependent kinase inhibitor 2D(CDKN2D)	6.10196	4.75435	4.94252	4.55438	4.60252	5.03047
1033	ENSG00000100526	cyclin dependent kinase inhibitor 3(CDKN3)	48.4551	42.3935	44.6045	15.9877	18.2252	17.5134
1038	ENSG00000184258	cerebellar degeneration related protein 1(CDR1)	0	0	0	0	0.0476667	0
1039	ENSG00000140743	cerebellar degeneration related protein 2(CDR2)	6.58779	7.44495	7.10753	8.54244	11.5383	14.0794
1040	ENSG00000163624	CDP-diacylglycerol synthase 1(CDS1)	6.31179	7.81411	7.65731	8.60795	7.92797	8.53631
1043	ENSG00000169442	CD52 molecule(CD52)	0	0.420408	0.387541	0	0	0
1047	ENSG00000153132	calmegin(CLGN)	0.172259	0.362702	0.185445	0.268265	0.0909267	0.160865
1050	ENSG00000245848	CCAAT/enhancer binding protein alpha(CEBPA)	10.448	7.83065	9.21562	9.97037	10.4336	10.013
1051	ENSG00000172216	CCAAT/enhancer binding protein beta(CEBPB)	147.973	106.933	128.012	301.162	358.392	307.013
1052	ENSG00000221869	CCAAT/enhancer binding protein delta(CEBPD)	24.9241	17.9018	18.9366	56.3776	73.4135	59.8585
1053	ENSG00000092067	CCAAT/enhancer binding protein epsilon(CEBPE)	0.0690062	0.0182495	0.0975891	0.155396	0.128336	0.11758
1054	ENSG00000153879	CCAAT/enhancer binding protein gamma(CEBPG)	6.91842	7.56847	7.59291	14.5441	13.7168	13.1024
1056	ENSG00000170835	carboxyl ester lipase(CEL)	4.97488	4.3575	4.93375	2.59567	2.84549	2.30403
1058	ENSG00000115163	centromere protein A(CENPA)	16.651	19.0651	19.9134	10.8437	9.28052	10.7605
1059	ENSG00000125817	centromere protein B(CENPB)	55.049	41.3042	44.8921	44.3769	47.7839	44.1376
1060	ENSG00000145241	centromere protein C(CENPC)	1.87271	3.08292	2.25514	3.1696	3.20972	2.86235
1062	ENSG00000138778	centromere protein E(CENPE)	5.99409	7.53413	7.00412	3.53816	2.80944	3.24087
1063	ENSG00000117724	centromere protein F(CENPF)	35.1287	33.8825	34.8073	11.7467	10.5498	11.5434
1066	ENSG00000198848	carboxylesterase 1(CES1)	0.417207	0	0	0.0224851	0.0496259	0.149875
1069	ENSG00000147400	centrin 2(CETN2)	37.6559	27.0966	30.7063	27.3654	30.877	26.1006
1070	ENSG00000153140	centrin 3(CETN3)	17.9649	15.1086	15.5107	7.80056	9.99687	10.2895
1071	ENSG00000087237	cholesteryl ester transfer protein(CETP)	0	0	0	0	0.0363648	0
1072	ENSG00000172757	cofilin 1(CFL1)	1027.11	836.384	875.713	941.316	1013.56	963.911
1073	ENSG00000165410	cofilin 2(CFL2)	20.6087	23.6599	25.3273	25.3864	24.5513	24.2479
1075	ENSG00000109861	cathepsin C(CTSC)	136.079	129.117	136.208	160.543	158.047	164.656
1081	ENSG00000135346	glycoprotein hormones, alpha polypeptide(CGA)	0.0751535	0	0.131157	0	0.396028	0
1082	ENSG00000104827	chorionic gonadotropin beta subunit 3(CGB3)	0.310904	0.256096	0.328204	0.103063	0	0.131033
1088	ENSG00000124469	carcinoembryonic antigen related cell adhesion molecule 8(CEACAM8)	0.0247921	0.0761576	0	0	0	0
1101	ENSG00000136457	chondroadherin(CHAD)	0.0483459	0.0596966	0.107035	0.0411333	0.0926932	0.0496137
1102	ENSG00000136161	RCC1 and BTB domain containing protein 2(RCBTB2)	2.19478	2.98668	2.90257	3.20945	3.27372	3.00863
1104	ENSG00000180198	regulator of chromosome condensation 1(RCC1)	70.9634	69.0159	71.1393	84.9077	89.1093	88.0817
1105	ENSG00000153922	chromodomain helicase DNA binding protein 1(CHD1)	6.83864	8.00635	8.22919	16.1283	16.0742	15.0306
1107	ENSG00000170004	chromodomain helicase DNA binding protein 3(CHD3)	52.0456	45.1384	52.271	29.1736	28.9292	27.048
1108	ENSG00000111642	chromodomain helicase DNA binding protein 4(CHD4)	53.771	61.5922	60.0042	52.3913	48.2788	50.9171
1111	ENSG00000149554	checkpoint kinase 1(CHEK1)	17.6729	20.8808	24.7345	29.814	28.9782	30.4158
1112	ENSG00000053254	forkhead box N3(FOXN3)	2.13453	3.2094	2.9911	3.33697	3.40754	3.37136
1113	ENSG00000100604	chromogranin A(CHGA)	0.0279136	0	0.0871348	0.0449817	0.0164884	0
1114	ENSG00000089199	chromogranin B(CHGB)	0.0791014	0	0.0120209	0.0290164	0	0
1116	ENSG00000133048	chitinase 3 like 1(CHI3L1)	0	0	0.046682	0	0.0601538	0
1117	ENSG00000064886	chitinase 3 like 2(CHI3L2)	0.0871144	0.0259297	0.024418	0	0	0
1118	ENSG00000133063	chitinase 1(CHIT1)	0	0.0173434	0	0	0	0
1119	ENSG00000110721	choline kinase alpha(CHKA)	11.1402	11.2377	11.4716	21.583	23.7407	19.7704
1120	ENSG00000100288	choline kinase beta(CHKB)	13.3963	11.735	11.7836	9.77163	10.2389	9.66041
1121	ENSG00000188419	CHM, Rab escort protein 1(CHM)	4.08634	7.31654	6.44515	10.3555	8.40517	8.97956
1123	ENSG00000128656	chimerin 1(CHN1)	3.26328	2.31745	2.51696	2.08495	2.34814	1.84886
1128	ENSG00000168539	cholinergic receptor muscarinic 1(CHRM1)	0.679545	0.512842	0.63139	0.686496	0.539486	0.32164
1130	ENSG00000143669	lysosomal trafficking regulator(LYST)	2.40253	3.74577	3.40563	3.95554	3.38991	2.36479
1131	ENSG00000133019	cholinergic receptor muscarinic 3(CHRM3)	1.49212	1.37604	1.44384	0.511832	0.380583	1.53503
1132	ENSG00000180720	cholinergic receptor muscarinic 4(CHRM4)	0.326389	0.160137	0.430883	0.328866	0.202503	0.0841751
1133	ENSG00000184984	cholinergic receptor muscarinic 5(CHRM5)	0	0	0	0.0213166	0	0
1134	ENSG00000138435	cholinergic receptor nicotinic alpha 1 subunit(CHRNA1)	0	0	0	0	0.0791328	0
1136	ENSG00000080644	cholinergic receptor nicotinic alpha 3 subunit(CHRNA3)	0.177135	0.195141	0.132265	0.110206	0.124623	0.0441565
1137	ENSG00000101204	cholinergic receptor nicotinic alpha 4 subunit(CHRNA4)	0.0461244	0.0325838	0.0434279	0.0114699	0.0382061	0.00693017
1138	ENSG00000169684	cholinergic receptor nicotinic alpha 5 subunit(CHRNA5)	9.29097	6.87137	10.0883	14.548	11.2652	15.0356
1139	ENSG00000175344	cholinergic receptor nicotinic alpha 7 subunit(CHRNA7)	0	0	0	0	0	0.0469612
1140	ENSG00000170175	cholinergic receptor nicotinic beta 1 subunit(CHRNB1)	4.33203	3.49483	5.25279	3.48717	4.11807	3.9912
1141	ENSG00000160716	cholinergic receptor nicotinic beta 2 subunit(CHRNB2)	0.00738908	0.0247114	0.00567465	0.00688397	0	0.0238573
1143	ENSG00000117971	cholinergic receptor nicotinic beta 4 subunit(CHRNB4)	0	0	0.014527	0.0170863	0.0188915	0.0400753
1145	ENSG00000108556	cholinergic receptor nicotinic epsilon subunit(CHRNE)	0.617322	0.841397	0.436833	0.44116	0.738409	0.505839
1146	ENSG00000196811	cholinergic receptor nicotinic gamma subunit(CHRNG)	0.0197713	0.0655539	0.118999	0	0	0
1152	ENSG00000166165	creatine kinase B(CKB)	455.557	333.795	362.306	325.995	414.439	365.729
1153	ENSG00000099622	cold inducible RNA binding protein(CIRBP)	119.7	99.916	105.217	52.6561	62.6724	61.8147
1154	ENSG00000114737	cytokine inducible SH2 containing protein(CISH)	1.67813	1.77825	1.83263	1.43039	1.08611	1.38146
1155	ENSG00000105254	tubulin folding cofactor B(TBCB)	51.6351	39.3779	43.1413	29.2727	47.3356	42.1959
1158	ENSG00000104879	creatine kinase, M-type(CKM)	0.0536918	0.0639695	0.0781408	0.070022	0.0514823	0.0273822
1159	ENSG00000237289	creatine kinase, mitochondrial 1B(CKMT1B)	7.42274	5.95342	6.00421	4.05192	3.75903	3.8995
1160	ENSG00000131730	creatine kinase, mitochondrial 2(CKMT2)	0.295092	0.487725	0.516518	0.0991682	0.141656	0.317309
1161	ENSG00000049167	ERCC excision repair 8, CSA ubiquitin ligase complex subunit(ERCC8)	1.90797	2.44162	2.192	2.66601	3.78549	2.70731
1163	ENSG00000173207	CDC28 protein kinase regulatory subunit 1B(CKS1B)	362.766	267.692	274.425	302.344	329.036	318.547
1164	ENSG00000123975	CDC28 protein kinase regulatory subunit 2(CKS2)	308.491	247.479	266.776	216.778	233.32	239.063
1173	ENSG00000161203	adaptor related protein complex 2 mu 1 subunit(AP2M1)	285.996	267.373	271.095	256.471	273.585	271.464
1174	ENSG00000106367	adaptor related protein complex 1 sigma 1 subunit(AP1S1)	77.8848	63.4221	65.5995	58.9257	62.0498	61.7584
1175	ENSG00000042753	adaptor related protein complex 2 sigma 1 subunit(AP2S1)	237.414	154.23	171.572	156.201	178.787	168.694
1176	ENSG00000177879	adaptor related protein complex 3 sigma 1 subunit(AP3S1)	31.1582	27.7729	24.8062	30.6005	31.1602	33.7829
1180	ENSG00000188037	chloride voltage-gated channel 1(CLCN1)	0	0	0.0108207	0.0130848	0.0711955	0.0151172
1181	ENSG00000114859	chloride voltage-gated channel 2(CLCN2)	3.98939	4.25173	4.32871	4.5618	4.34562	4.76166
1182	ENSG00000109572	chloride voltage-gated channel 3(CLCN3)	8.08811	14.132	11.4268	10.9632	9.19272	11.0775
1183	ENSG00000073464	chloride voltage-gated channel 4(CLCN4)	0.757096	0.804858	0.693844	1.08332	0.863797	1.2561
1184	ENSG00000171365	chloride voltage-gated channel 5(CLCN5)	1.01975	1.26162	1.06479	1.1843	0.813535	1.14338
1185	ENSG00000011021	chloride voltage-gated channel 6(CLCN6)	3.49292	4.02383	3.64863	3.10372	3.168	3.51511
1186	ENSG00000103249	chloride voltage-gated channel 7(CLCN7)	55.3705	38.6635	48.0449	47.6634	53.0501	48.31
1187	ENSG00000186510	chloride voltage-gated channel Ka(CLCNKA)	0.172433	0.0460483	0.0717391	0.222442	0.166317	0.0582047
1188	ENSG00000184908	chloride voltage-gated channel Kb(CLCNKB)	0.152904	0.40138	0.272095	0.567808	0.477094	0.414897
1193	ENSG00000155962	chloride intracellular channel 2(CLIC2)	0.0792655	0.180565	0.228044	0.0319619	0.224871	0.136149
1195	ENSG00000013441	CDC like kinase 1(CLK1)	14.4438	13.1632	12.2846	24.2336	22.1421	21.7543
1196	ENSG00000176444	CDC like kinase 2(CLK2)	25.9289	26.9442	25.818	20.6927	18.9842	21.659
1198	ENSG00000179335	CDC like kinase 3(CLK3)	26.2813	23.4582	24.4708	42.9516	43.499	44.8785
1200	ENSG00000166340	tripeptidyl peptidase 1(TPP1)	49.9016	60.8283	57.2733	60.4009	57.9139	58.8417
1201	ENSG00000188603	CLN3, battenin(CLN3)	45.8614	37.246	39.7379	32.3686	32.7484	31.4251
1203	ENSG00000102805	ceroid-lipofuscinosis, neuronal 5(CLN5)	11.4018	9.86412	12.7459	9.97892	10.1881	9.47383
1207	ENSG00000074201	chloride nucleotide-sensitive channel 1A(CLNS1A)	123.978	112.777	118.155	124.789	126.232	122.594
1209	ENSG00000104853	CLPTM1, transmembrane protein(CLPTM1)	55.3998	50.502	50.5516	49.3423	49.0147	47.9351
1211	ENSG00000122705	clathrin light chain A(CLTA)	161.297	121.684	129.238	146.896	153.082	146.225
1212	ENSG00000175416	clathrin light chain B(CLTB)	218.278	142.075	164.266	157.078	203.379	186.953
1213	ENSG00000141367	clathrin heavy chain(CLTC)	52.6175	80.9465	68.4295	94.7215	82.1021	85.6358
1230	ENSG00000163823	C-C motif chemokine receptor 1(CCR1)	0	0	0	0	0.0237405	0
1232	ENSG00000183625	C-C motif chemokine receptor 3(CCR3)	0.79569	0.84059	1.14537	0.35063	0.351305	0.432085
1235	ENSG00000112486	C-C motif chemokine receptor 6(CCR6)	0.0217182	0.042516	0.0397768	0.0473388	0.15449	0.103687
1236	ENSG00000126353	C-C motif chemokine receptor 7(CCR7)	0.054556	0.0227867	0.0801406	0.0248261	0	0
1238	ENSG00000144648	atypical chemokine receptor 2(ACKR2)	0.0206978	0.175121	0.0290187	0	0.108258	0.0480301
1244	ENSG00000023839	ATP binding cassette subfamily C member 2(ABCC2)	1.05249	1.01204	1.36569	2.12055	1.65161	1.56124
1258	ENSG00000070729	cyclic nucleotide gated channel beta 1(CNGB1)	0.272511	0.142846	0.113623	0.113261	0.116254	0.0955306
1259	ENSG00000198515	cyclic nucleotide gated channel alpha 1(CNGA1)	0.097877	0.023212	0.181333	0.0940454	0	0.125074
1262	ENSG00000132259	cyclic nucleotide gated channel alpha 4(CNGA4)	0.0351636	0	0.0218365	0	0	0
1263	ENSG00000173846	polo like kinase 3(PLK3)	5.03324	4.05727	4.66063	8.58739	11.4887	9.84896
1264	ENSG00000130176	calponin 1(CNN1)	1.35877	1.24662	0.921783	0.314021	0.442591	0.581901
1265	ENSG00000064666	calponin 2(CNN2)	83.1133	76.007	84.9953	102.721	106.888	98.3754
1266	ENSG00000117519	calponin 3(CNN3)	9.63418	11.8602	12.1306	18.689	18.7067	19.0752
1267	ENSG00000173786	2',3'-cyclic nucleotide 3' phosphodiesterase(CNP)	34.6104	32.3521	33.4162	33.8934	37.5113	36.7192
1268	ENSG00000118432	cannabinoid receptor 1(CNR1)	0	0	0.0299311	0	0	0
1270	ENSG00000242689	ciliary neurotrophic factor(CNTF)	0.527839	1.52418	1.01417	2.24529	1.97364	1.96384
1271	ENSG00000122756	ciliary neurotrophic factor receptor(CNTFR)	0.0195901	0	0.0389014	0.0517706	0.0566698	0
1272	ENSG00000018236	contactin 1(CNTN1)	0.0383799	0	0.0153752	0.0689251	0	0.0792148
1277	ENSG00000108821	collagen type I alpha 1 chain(COL1A1)	3.59243	4.9792	3.97717	3.25226	3.06524	3.11186
1280	ENSG00000139219	collagen type II alpha 1 chain(COL2A1)	0.0481878	0.0533078	0.00595348	0.0218481	0.00800137	0.0259104
1282	ENSG00000187498	collagen type IV alpha 1 chain(COL4A1)	0.970389	1.40029	1.21021	1.17754	1.24049	1.08435
1284	ENSG00000134871	collagen type IV alpha 2 chain(COL4A2)	3.79733	3.29701	3.93806	4.14051	2.92097	3.04301
1285	ENSG00000169031	collagen type IV alpha 3 chain(COL4A3)	0	0	0	0	0	0.00960688
1286	ENSG00000081052	collagen type IV alpha 4 chain(COL4A4)	0.119784	0.165803	0.198143	0.170915	0.148123	0.144408
1287	ENSG00000188153	collagen type IV alpha 5 chain(COL4A5)	5.91552	5.70968	7.11883	4.85097	4.40462	4.48322
1288	ENSG00000197565	collagen type IV alpha 6 chain(COL4A6)	2.01271	3.07839	2.68633	2.04371	2.0005	1.94685
1289	ENSG00000130635	collagen type V alpha 1 chain(COL5A1)	25.6661	26.0188	27.5024	18.8214	18.69	18.0136
1290	ENSG00000204262	collagen type V alpha 2 chain(COL5A2)	0.0199233	0.0406515	0.0660818	0.0218962	0.0568859	0.0244776
1291	ENSG00000142156	collagen type VI alpha 1 chain(COL6A1)	13.9924	12.5636	13.1373	11.4526	11.5501	10.4885
1292	ENSG00000142173	collagen type VI alpha 2 chain(COL6A2)	6.93481	5.05759	5.34044	4.5244	5.05353	4.46355
1293	ENSG00000163359	collagen type VI alpha 3 chain(COL6A3)	0	0	0	0.00447947	0	0.00511217
1295	ENSG00000144810	collagen type VIII alpha 1 chain(COL8A1)	0.0128972	0.0317572	0.0101147	0.0088321	0.0607934	0
1296	ENSG00000171812	collagen type VIII alpha 2 chain(COL8A2)	0.0522217	0.025729	0.0301585	0.0293593	0	0.0325024
1297	ENSG00000112280	collagen type IX alpha 1 chain(COL9A1)	0.026621	0	0	0	0	0
1298	ENSG00000049089	collagen type IX alpha 2 chain(COL9A2)	0.221348	0.385381	0.471311	0.17849	0.310794	0.252488
1299	ENSG00000092758	collagen type IX alpha 3 chain(COL9A3)	2.46416	1.63729	1.98858	0.610481	0.445693	0.539165
1300	ENSG00000123500	collagen type X alpha 1 chain(COL10A1)	0	0.0395313	0.119459	0.0148668	0.0483053	0
1301	ENSG00000060718	collagen type XI alpha 1 chain(COL11A1)	0	0.00645899	0.00554297	0	0	0
1303	ENSG00000111799	collagen type XII alpha 1 chain(COL12A1)	10.8251	12.4063	11.3951	13.7493	12.867	12.4594
1305	ENSG00000197467	collagen type XIII alpha 1 chain(COL13A1)	0.212641	0.194432	0.0395738	0.0263921	0.122765	0.0347589
1306	ENSG00000204291	collagen type XV alpha 1 chain(COL15A1)	0.0223538	0	0	0.0135626	0.0148173	0
1307	ENSG00000084636	collagen type XVI alpha 1 chain(COL16A1)	7.96305	5.89422	6.95031	4.07437	4.33499	4.35327
1311	ENSG00000105664	cartilage oligomeric matrix protein(COMP)	0	0	0	0	0.0321091	0
1314	ENSG00000122218	coatomer protein complex subunit alpha(COPA)	43.8465	54.1891	51.2019	51.1525	47.2792	45.7298
1315	ENSG00000129083	coatomer protein complex subunit beta 1(COPB1)	59.9521	68.7267	67.6198	77.4198	73.4477	73.4416
1316	ENSG00000067082	Kruppel like factor 6(KLF6)	5.40493	5.62587	5.94939	7.14964	8.71055	8.12574
1317	ENSG00000136868	solute carrier family 31 member 1(SLC31A1)	10.9225	12.6183	12.448	15.3498	14.081	14.005
1318	ENSG00000136867	solute carrier family 31 member 2(SLC31A2)	0.506663	0.790655	0.865262	0.996729	1.59088	1.12258
1326	ENSG00000107968	mitogen-activated protein kinase kinase kinase 8(MAP3K8)	3.15689	3.28232	1.63916	3.57941	3.66169	2.99961
1327	ENSG00000131143	cytochrome c oxidase subunit 4I1(COX4I1)	1006.86	664.308	718.396	680.6	829.498	792.578
1329	ENSG00000135940	cytochrome c oxidase subunit 5B(COX5B)	191.988	147.835	154.911	142.639	167.55	160.897
1337	ENSG00000111775	cytochrome c oxidase subunit 6A1(COX6A1)	869.334	634.275	670.556	672.63	795.763	776.227
1340	ENSG00000126267	cytochrome c oxidase subunit 6B1(COX6B1)	212.8	139.747	171.413	133.654	161.591	158.402
1345	ENSG00000164919	cytochrome c oxidase subunit 6C(COX6C)	468.664	286.775	323.07	356.246	399.626	361.642
1346	ENSG00000161281	cytochrome c oxidase subunit 7A1(COX7A1)	0	0.0525104	0	0.458302	0.867321	0.134014
1347	ENSG00000112695	cytochrome c oxidase subunit 7A2(COX7A2)	291.255	281.318	279.5	228.164	292.299	258.705
1349	ENSG00000131174	cytochrome c oxidase subunit 7B(COX7B)	80.6969	62.2788	65.5591	73.3267	78.5598	73.4884
1352	ENSG00000006695	COX10, heme A:farnesyltransferase cytochrome c oxidase assembly factor(COX10)	16.3566	19.4616	18.7892	17.6919	18.7213	17.68
1353	ENSG00000166260	COX11, cytochrome c oxidase copper chaperone(COX11)	29.7938	32.7579	33.1149	39.6898	41.3085	43.0308
1355	ENSG00000014919	COX15, cytochrome c oxidase assembly homolog(COX15)	21.4613	25.8284	24.0355	17.7532	16.7322	16.4398
1356	ENSG00000047457	ceruloplasmin(CP)	1.71652	1.89019	1.9515	1.84892	2.56119	1.80819
1358	ENSG00000158516	carboxypeptidase A2(CPA2)	0	0.0356869	0.0337	0	0	0
1362	ENSG00000108582	carboxypeptidase D(CPD)	10.7562	18.1009	15.2237	20.2579	15.733	16.7586
1363	ENSG00000109472	carboxypeptidase E(CPE)	0.645927	0.937301	0.647852	0.956238	0.637249	1.24411
1364	ENSG00000189143	claudin 4(CLDN4)	19.1978	17.5912	17.5879	35.862	39.9402	35.4591
1365	ENSG00000165215	claudin 3(CLDN3)	2.93783	1.72192	2.00974	1.92602	2.55311	2.4095
1366	ENSG00000181885	claudin 7(CLDN7)	15.006	10.8988	11.7603	11.1993	14.24	13.244
1368	ENSG00000135678	carboxypeptidase M(CPM)	0.199098	0.129431	0.121851	0.369875	0.354681	0.0710871
1370	ENSG00000178772	carboxypeptidase N subunit 2(CPN2)	0	0	0.0172075	0	0	0
1371	ENSG00000080819	coproporphyrinogen oxidase(CPOX)	10.8377	14.7496	14.3064	15.9078	18.1263	18.741
1373	ENSG00000021826	carbamoyl-phosphate synthase 1(CPS1)	0.197706	0.278697	0.281151	0.20359	0.165861	0.386188
1374	ENSG00000110090	carnitine palmitoyltransferase 1A(CPT1A)	14.7545	16.9153	14.8461	17.3846	16.5113	16.6066
1376	ENSG00000157184	carnitine palmitoyltransferase 2(CPT2)	13.2943	12.2575	13.7771	7.36926	7.04723	6.95264
1380	ENSG00000117322	complement C3d receptor 2(CR2)	0	0	0	0	0.0166592	0.0170481
1382	ENSG00000143320	cellular retinoic acid binding protein 2(CRABP2)	26.3576	25.0775	25.2903	25.9605	28.5358	26.4536
1384	ENSG00000095321	carnitine O-acetyltransferase(CRAT)	11.0174	8.65459	9.93037	6.40727	6.71736	6.03093
1385	ENSG00000118260	cAMP responsive element binding protein 1(CREB1)	5.22519	9.57327	6.58359	12.7419	14.6236	11.9638
1386	ENSG00000115966	activating transcription factor 2(ATF2)	6.99183	8.93068	8.38989	13.8583	12.4825	11.8241
1387	ENSG00000005339	CREB binding protein(CREBBP)	10.6094	16.2277	15.1128	17.5521	16.6023	17.1819
1389	ENSG00000111269	cAMP responsive element binding protein like 2(CREBL2)	5.90042	6.87158	6.93029	7.58913	7.32845	7.39938
1390	ENSG00000095794	cAMP responsive element modulator(CREM)	7.62645	7.80059	7.89983	11.4563	12.3553	10.1632
1394	ENSG00000120088	corticotropin releasing hormone receptor 1(CRHR1)	0	0	0	0.0454367	0	0
1395	ENSG00000106113	corticotropin releasing hormone receptor 2(CRHR2)	0.0312181	0.0510966	0.0267348	0.0142916	0.0311101	0.0503872
1396	ENSG00000213145	cysteine rich protein 1(CRIP1)	90.8514	61.3814	67.2458	54.6684	77.356	65.0267
1397	ENSG00000182809	cysteine rich protein 2(CRIP2)	242.223	164.053	189.336	175.693	206.074	172.7
1398	ENSG00000167193	CRK proto-oncogene, adaptor protein(CRK)	20.1098	25.3129	24.1209	35.5039	36.0899	33.1903
1399	ENSG00000099942	CRK like proto-oncogene, adaptor protein(CRKL)	16.4429	24.184	20.8054	36.3307	34.5558	32.8583
1400	ENSG00000072832	collapsin response mediator protein 1(CRMP1)	0.149642	0.29982	0.228281	0.200229	0.117719	0.0929844
1406	ENSG00000105392	cone-rod homeobox(CRX)	0	0	0.00904531	0	0	0
1407	ENSG00000008405	cryptochrome circadian clock 1(CRY1)	5.67141	7.79779	7.23486	20.9761	19.4246	18.6388
1408	ENSG00000121671	cryptochrome circadian clock 2(CRY2)	2.45072	3.07728	3.21292	3.92177	3.45149	3.72094
1410	ENSG00000109846	crystallin alpha B(CRYAB)	2.16416	1.73545	0.992234	1.29242	0.977135	1.24714
1411	ENSG00000108255	crystallin beta A1(CRYBA1)	0	0.0737029	0	0	0.090947	0
1412	ENSG00000163499	crystallin beta A2(CRYBA2)	0.358958	0.537416	0.408243	0.0697522	0.329556	0.416516
1415	ENSG00000244752	crystallin beta B2(CRYBB2)	9.25528	7.50977	7.10922	11.3898	13.1618	8.30996
1417	ENSG00000100053	crystallin beta B3(CRYBB3)	1.00462	0.662998	0.803418	0.170618	0.898242	0.244464
1420	ENSG00000163254	crystallin gamma C(CRYGC)	0.101287	0	0.148478	0	0	0
1428	ENSG00000103316	crystallin mu(CRYM)	0	0.0377279	0.0472752	0.0638005	0.0704176	0.0466478
1429	ENSG00000116791	crystallin zeta(CRYZ)	10.3792	12.6727	11.2642	8.43388	9.88705	8.84213
1431	ENSG00000062485	citrate synthase(CS)	201.971	200.869	206.534	201.722	217.366	212.136
1432	ENSG00000112062	mitogen-activated protein kinase 14(MAPK14)	14.8813	19.8421	18.6852	20.2288	19.2038	18.7443
1434	ENSG00000124207	chromosome segregation 1 like(CSE1L)	146.625	170.314	163.005	208.733	184.102	192.361
1435	ENSG00000184371	colony stimulating factor 1(CSF1)	4.90947	5.24105	5.2795	4.5744	4.86429	5.42273
1436	ENSG00000182578	colony stimulating factor 1 receptor(CSF1R)	3.21291	2.43083	3.53283	2.23795	1.87333	2.03664
1437	ENSG00000164400	colony stimulating factor 2(CSF2)	0.400669	0.39107	0.255103	2.19121	3.20299	2.303
1438	ENSG00000198223	colony stimulating factor 2 receptor alpha subunit(CSF2RA)	1.42488	1.02279	1.04751	2.50257	1.05952	1.38061
1439	ENSG00000100368	colony stimulating factor 2 receptor beta common subunit(CSF2RB)	0	0	0	0	0	0.0128882
1440	ENSG00000108342	colony stimulating factor 3(CSF3)	0.112865	0.0256811	0.0233762	0.141	0.127839	0.123853
1441	ENSG00000119535	colony stimulating factor 3 receptor(CSF3R)	0	0.0125568	0	0.0266331	0	0.0164962
1445	ENSG00000103653	c-src tyrosine kinase(CSK)	48.057	41.9205	44.1668	37.9586	40.5442	39.9177
1446	ENSG00000126545	casein alpha s1(CSN1S1)	0	0	0.0909663	0	0	0
1452	ENSG00000113712	casein kinase 1 alpha 1(CSNK1A1)	86.3463	88.5836	99.1208	132.51	132.851	130.846
1453	ENSG00000141551	casein kinase 1 delta(CSNK1D)	62.3342	58.3078	61.3271	57.2652	62.311	59.6501
1455	ENSG00000133275	casein kinase 1 gamma 2(CSNK1G2)	53.0577	45.8122	46.459	52.4192	59.8605	53.9419
1456	ENSG00000151292	casein kinase 1 gamma 3(CSNK1G3)	5.77907	9.9372	6.25682	13.4556	10.2914	12.4579
1457	ENSG00000101266	casein kinase 2 alpha 1(CSNK2A1)	34.6957	45.7384	44.2076	58.3723	54.5566	55.9738
1459	ENSG00000070770	casein kinase 2 alpha 2(CSNK2A2)	31.0092	33.6718	33.8727	45.5146	42.0988	40.8408
1460	ENSG00000204435	casein kinase 2 beta(CSNK2B)	3.80377	4.33459	3.55445	2.80581	2.77171	3.33394
1462	ENSG00000038427	versican(VCAN)	0	0	0.0115656	0	0.0068633	0.0575315
1463	ENSG00000130287	neurocan(NCAN)	0.00636278	0.00531241	0.00486078	0.00587983	0.0191218	0.00679569
1464	ENSG00000173546	chondroitin sulfate proteoglycan 4(CSPG4)	1.22908	1.43981	1.61545	0.983176	0.965714	1.0829
1465	ENSG00000159176	cysteine and glycine rich protein 1(CSRP1)	69.5914	70.0637	66.2037	71.8142	82.6659	74.1821
1466	ENSG00000175183	cysteine and glycine rich protein 2(CSRP2)	43.9383	34.5064	37.9588	38.2709	39.6821	40.6754
1468	ENSG00000183048	solute carrier family 25 member 10(SLC25A10)	460.221	301.334	343.286	279.839	338.576	311.504
1471	ENSG00000101439	cystatin C(CST3)	243.061	157.605	177.959	167.869	205.839	188.703
1472	ENSG00000101441	cystatin S(CST4)	0	0	0	0.149709	0	0
1474	ENSG00000175315	cystatin E/M(CST6)	0.063562	0.0500852	0.0880726	0.143188	0.342285	0.358837
1475	ENSG00000121552	cystatin A(CSTA)	65.82	62.7767	65.737	62.9305	65.2501	68.5361
1476	ENSG00000160213	cystatin B(CSTB)	55.2156	45.386	47.2336	39.9779	45.2722	44.4195
1477	ENSG00000101138	cleavage stimulation factor subunit 1(CSTF1)	27.3787	30.4804	28.6982	34.63	31.7012	33.8875
1478	ENSG00000101811	cleavage stimulation factor subunit 2(CSTF2)	9.4861	11.1249	10.6085	11.0105	10.7491	11.3792
1479	ENSG00000176102	cleavage stimulation factor subunit 3(CSTF3)	38.8712	40.5702	42.9032	43.0531	42.4247	41.8238
1482	ENSG00000183072	NK2 homeobox 5(NKX2-5)	7.40772	3.45956	4.07651	8.08225	11.3493	8.79838
1486	ENSG00000117151	chitobiase(CTBS)	1.19362	1.41989	1.3797	1.22831	1.463	1.54372
1487	ENSG00000159692	C-terminal binding protein 1(CTBP1)	92.3869	76.4739	87.9073	75.4501	82.9853	77.4808
1488	ENSG00000175029	C-terminal binding protein 2(CTBP2)	17.8187	24.1413	19.972	29.2393	32.0431	28.9965
1489	ENSG00000150281	cardiotrophin 1(CTF1)	1.10299	1.08439	0.767191	0.813937	0.502488	0.533909
1490	ENSG00000118523	connective tissue growth factor(CTGF)	0.660417	0.49882	0.690151	2.39951	2.97096	2.55903
1491	ENSG00000116761	cystathionine gamma-lyase(CTH)	2.23049	2.21652	2.12008	9.87228	11.4073	9.43565
1495	ENSG00000044115	catenin alpha 1(CTNNA1)	112.081	111.993	116.236	131.475	126.666	123.712
1497	ENSG00000040531	cystinosin, lysosomal cystine transporter(CTNS)	3.98943	4.02711	4.24089	4.04909	3.69772	4.67119
1499	ENSG00000168036	catenin beta 1(CTNNB1)	53.6786	73.1322	68.6735	83.3621	80.7667	79.609
1500	ENSG00000198561	catenin delta 1(CTNND1)	57.6845	83.5646	74.0896	83.5324	73.9814	78.6769
1501	ENSG00000169862	catenin delta 2(CTNND2)	0	0	0.0196572	0	0	0
1503	ENSG00000171793	CTP synthase 1(CTPS1)	45.328	47.7889	46.652	65.4045	66.3487	64.7097
1504	ENSG00000168925	chymotrypsinogen B1(CTRB1)	0	0.0699641	0	0	0.133524	0
1506	ENSG00000141086	chymotrypsin like(CTRL)	1.61179	1.57789	1.82778	1.43014	1.13591	1.2016
1508	ENSG00000164733	cathepsin B(CTSB)	233.417	244.244	262.822	266.073	285.571	266.681
1509	ENSG00000117984	cathepsin D(CTSD)	353.635	288.267	316.706	334.928	370.874	334.744
1510	ENSG00000196188	cathepsin E(CTSE)	0.148956	0.120552	0.0407533	0.073947	0.0265475	0.0252861
1512	ENSG00000103811	cathepsin H(CTSH)	1.82967	0.567849	0.560406	0.85436	0.671832	0.54115
1513	ENSG00000143387	cathepsin K(CTSK)	0.972825	0.599901	0.53781	0.573762	0.595837	0.684298
1514	ENSG00000135047	cathepsin L(CTSL)	44.815	42.0817	40.3879	51.79	54.0143	47.7134
1515	ENSG00000136943	cathepsin V(CTSV)	18.3281	15.3634	15.47	18.5073	17.3393	17.2702
1519	ENSG00000256043	cathepsin O(CTSO)	1.27505	1.57395	1.78973	1.19521	1.89928	1.13538
1520	ENSG00000163131	cathepsin S(CTSS)	6.56181	6.79512	9.54553	9.45496	9.08564	8.3752
1521	ENSG00000172543	cathepsin W(CTSW)	0.0325346	0.10078	0.0571642	0	0.0324676	0
1522	ENSG00000101160	cathepsin Z(CTSZ)	105.962	92.1599	95.1263	88.2048	100.476	94.4738
1523	ENSG00000257923	cut like homeobox 1(CUX1)	33.9275	31.6696	33.0459	27.7725	27.2641	27.3223
1524	ENSG00000168329	C-X3-C motif chemokine receptor 1(CX3CR1)	0	0	0	0	0.0422549	0
1525	ENSG00000154639	coxsackie virus and adenovirus receptor(CXADR)	5.77006	5.65034	5.62387	8.80606	6.53325	7.3999
1528	ENSG00000166347	cytochrome b5 type A(CYB5A)	35.1816	34.2323	33.5696	36.9768	45.0926	38.6637
1534	ENSG00000008283	cytochrome b561(CYB561)	23.7779	23.9363	24.8567	18.1202	18.1018	19.8278
1535	ENSG00000051523	cytochrome b-245 alpha chain(CYBA)	869.919	621.88	721.933	582.943	787.463	660.769
1536	ENSG00000165168	cytochrome b-245 beta chain(CYBB)	0	0.0441466	0.0971392	0	0.177929	0.0359194
1537	ENSG00000179091	cytochrome c1(CYC1)	307.689	257.726	282.169	260.265	301.973	281.273
1540	ENSG00000083799	CYLD lysine 63 deubiquitinase(CYLD)	6.83484	8.98567	9.21667	19.1091	17.6913	14.7718
1543	ENSG00000140465	cytochrome P450 family 1 subfamily A member 1(CYP1A1)	0.75042	0.858523	0.708944	2.31639	2.19467	2.10609
1544	ENSG00000140505	cytochrome P450 family 1 subfamily A member 2(CYP1A2)	0	0.0145	0	0	0	0
1545	ENSG00000138061	cytochrome P450 family 1 subfamily B member 1(CYP1B1)	2.77871	3.81176	3.39735	14.7487	15.2196	14.1921
1549	ENSG00000198077	cytochrome P450 family 2 subfamily A member 7(CYP2A7)	0	0.0224122	0	0.0285463	0	0
1551	ENSG00000160870	cytochrome P450 family 3 subfamily A member 7(CYP3A7)	0	0	0.0286947	0.0341839	0.128861	0.185976
1557	ENSG00000165841	cytochrome P450 family 2 subfamily C member 19(CYP2C19)	0.0296171	0	0.0251916	0	0.0982385	0
1558	ENSG00000138115	cytochrome P450 family 2 subfamily C member 8(CYP2C8)	0.146204	0.0636958	0.121605	0.19901	0.116312	0.118192
1562	ENSG00000108242	cytochrome P450 family 2 subfamily C member 18(CYP2C18)	0	0.0668852	0	0.127923	0.164346	0.140281
1564	ENSG00000205702	cytochrome P450 family 2 subfamily D member 7 (gene/pseudogene)(CYP2D7)	1.03661	0.796296	1.18159	0.766045	0.715833	0.304283
1565	ENSG00000100197	cytochrome P450 family 2 subfamily D member 6(CYP2D6)	0.771483	0.28071	0.538755	0.361136	0.367785	0.169179
1571	ENSG00000130649	cytochrome P450 family 2 subfamily E member 1(CYP2E1)	0.651097	0.457392	0.686549	1.36841	1.13127	1.31092
1572	ENSG00000197446	cytochrome P450 family 2 subfamily F member 1(CYP2F1)	0.117357	0	0.0891229	0	0	0
1576	ENSG00000160868	cytochrome P450 family 3 subfamily A member 4(CYP3A4)	0	0	0	0	0	0.0309838
1577	ENSG00000106258	cytochrome P450 family 3 subfamily A member 5(CYP3A5)	0.0209134	0.297247	0.256907	0.283606	0.166962	0.231882
1580	ENSG00000142973	cytochrome P450 family 4 subfamily B member 1(CYP4B1)	0	0.034026	0	0	0	0
1581	ENSG00000167910	cytochrome P450 family 7 subfamily A member 1(CYP7A1)	0	0	0	0.0526669	0.0286729	0
1583	ENSG00000140459	cytochrome P450 family 11 subfamily A member 1(CYP11A1)	0.0521844	0	0	0.0249843	0	0
1584	ENSG00000160882	cytochrome P450 family 11 subfamily B member 1(CYP11B1)	0	0	0	0	0	0.0236739
1588	ENSG00000137869	cytochrome P450 family 19 subfamily A member 1(CYP19A1)	0.0310682	0.244833	0	0	0.0853303	0.0369119
1589	ENSG00000231852	cytochrome P450 family 21 subfamily A member 2(CYP21A2)	0	0	0	0.0171863	0	0
1591	ENSG00000019186	cytochrome P450 family 24 subfamily A member 1(CYP24A1)	0.179088	0.310104	0.363343	0.256861	0.364867	0.677224
1592	ENSG00000095596	cytochrome P450 family 26 subfamily A member 1(CYP26A1)	0.0514046	0.0234312	0.0424018	0	0.0530826	0
1593	ENSG00000135929	cytochrome P450 family 27 subfamily A member 1(CYP27A1)	0.284595	0.241171	0.372929	0.285548	0.579443	0.274194
1595	ENSG00000001630	cytochrome P450 family 51 subfamily A member 1(CYP51A1)	12.3119	13.8461	14.2957	19.5776	19.2666	17.4671
1601	ENSG00000153071	DAB2, clathrin adaptor protein(DAB2)	0.422914	0.943836	0.713695	0.884279	1.03662	1.20526
1602	ENSG00000276644	dachshund family transcription factor 1(DACH1)	0.0783147	0.0756664	0.192346	0.0819431	0.162558	0.123386
1603	ENSG00000129562	defender against cell death 1(DAD1)	227.674	170.95	185.628	178.553	182.576	180.176
1604	ENSG00000196352	CD55 molecule (Cromer blood group)(CD55)	27.1263	32.7742	30.6373	109.787	106.876	95.7836
1605	ENSG00000173402	dystroglycan 1(DAG1)	36.1312	53.2074	47.4445	40.5889	37.7634	41.7892
1606	ENSG00000065357	diacylglycerol kinase alpha(DGKA)	33.6683	37.8065	34.353	25.9862	26.775	27.3693
1607	ENSG00000136267	diacylglycerol kinase beta(DGKB)	0.0363421	0.0146291	0	0	0	0.0288992
1608	ENSG00000058866	diacylglycerol kinase gamma(DGKG)	0	0	0.0218567	0	0.0174991	0
1609	ENSG00000145214	diacylglycerol kinase theta(DGKQ)	5.36112	4.62022	4.86865	3.09471	3.16564	3.41732
1610	ENSG00000110887	D-amino acid oxidase(DAO)	0	0.0300392	0	0	0	0
1611	ENSG00000112977	death associated protein(DAP)	45.38	47.7925	46.9187	50.8049	55.9257	54.1989
1612	ENSG00000196730	death associated protein kinase 1(DAPK1)	0.423719	0.495698	0.489932	2.06682	1.8962	2.03053
1613	ENSG00000167657	death associated protein kinase 3(DAPK3)	42.6319	31.7551	36.0927	49.2428	53.8239	56.1299
1615	ENSG00000115866	aspartyl-tRNA synthetase(DARS)	34.7419	32.9067	33.8893	29.3492	29.8858	28.6139
1616	ENSG00000204209	death domain associated protein(DAXX)	0.234264	0.113058	0.0920405	0.164666	0.120107	0.129401
1620	ENSG00000078725	BMP/retinoic acid inducible neural specific 1(BRINP1)	0	0	0	0.012993	0	0
1621	ENSG00000123454	dopamine beta-hydroxylase(DBH)	0.0289453	0.0559402	0.0704734	0.118614	0.0422344	0.0422545
1622	ENSG00000155368	diazepam binding inhibitor, acyl-CoA binding protein(DBI)	146.689	119.347	117.89	116.42	132.33	134.586
1627	ENSG00000113758	drebrin 1(DBN1)	59.7042	51.4086	55.0185	45.7225	49.0458	49.2784
1628	ENSG00000105516	D-box binding PAR bZIP transcription factor(DBP)	14.0427	10.2803	13.6601	6.49609	7.20393	8.21389
1629	ENSG00000137992	dihydrolipoamide branched chain transacylase E2(DBT)	2.30632	4.54245	3.07823	2.90971	3.18386	2.67519
1632	ENSG00000167969	enoyl-CoA delta isomerase 1(ECI1)	141.228	96.2628	114.564	88.6686	110.073	91.6096
1633	ENSG00000156136	deoxycytidine kinase(DCK)	10.8624	13.4023	14.5851	20.8045	21.5827	20.5831
1634	ENSG00000011465	decorin(DCN)	0.176741	0	0	0	0	0
1635	ENSG00000129187	dCMP deaminase(DCTD)	33.7564	43.513	44.2751	53.0664	49.4019	54.1173
1636	ENSG00000159640	angiotensin I converting enzyme(ACE)	0.0550117	0.0844139	0.161265	0.0226129	0.0457132	0.0194235
1638	ENSG00000080166	dopachrome tautomerase(DCT)	0.0239024	0	0	0.0482021	0	0
1639	ENSG00000204843	dynactin subunit 1(DCTN1)	21.4113	20.193	21.2195	17.8462	17.3625	17.9177
1642	ENSG00000167986	damage specific DNA binding protein 1(DDB1)	98.3972	96.99	97.2791	91.7233	91.621	93.3666
1643	ENSG00000134574	damage specific DNA binding protein 2(DDB2)	31.792	27.9087	29.0441	23.5693	25.3712	24.0971
1644	ENSG00000132437	dopa decarboxylase(DDC)	0	0.0358957	0	0.0393474	0.0856259	0
1645	ENSG00000187134	aldo-keto reductase family 1 member C1(AKR1C1)	16.6295	12.2102	13.2036	38.169	51.9108	53.6209
1646	ENSG00000151632	aldo-keto reductase family 1 member C2(AKR1C2)	4.62169	4.48186	4.84472	14.9189	17.7457	19.9454
1647	ENSG00000116717	growth arrest and DNA damage inducible alpha(GADD45A)	16.2546	14.7334	16.038	38.1165	46.4598	34.9167
1649	ENSG00000175197	DNA damage inducible transcript 3(DDIT3)	17.0565	12.8915	12.3743	26.8946	38.4314	33.5408
1650	ENSG00000244038	dolichyl-diphosphooligosaccharide--protein glycosyltransferase non-catalytic subunit(DDOST)	129.557	133.167	135.177	131.626	143.276	134.616
1652	ENSG00000099977	D-dopachrome tautomerase(DDT)	112.741	78.3683	80.1777	71.9737	86.5515	90.1776
1653	ENSG00000079785	DEAD-box helicase 1(DDX1)	58.039	61.536	62.6078	64.5751	61.9261	56.1388
1654	ENSG00000215301	DEAD-box helicase 3, X-linked(DDX3X)	63.7841	101.605	93.7701	135.703	126.184	125.077
1656	ENSG00000110367	DEAD-box helicase 6(DDX6)	10.9987	15.4899	12.964	14.4601	11.8808	13.5931
1657	ENSG00000172869	Dmx like 1(DMXL1)	2.11208	3.10392	3.44069	4.04301	3.32676	2.91517
1659	ENSG00000067596	DEAH-box helicase 8(DHX8)	18.2622	16.7869	16.2855	19.2681	16.5386	19.728
1660	ENSG00000135829	DExH-box helicase 9(DHX9)	78.6188	94.9889	91.3706	110.044	104.356	104.208
1662	ENSG00000178105	DEAD-box helicase 10(DDX10)	18.7211	13.8433	13.4473	17.154	18.0312	18.2074
1663	ENSG00000013573	DEAD/H-box helicase 11(DDX11)	46.8686	42.2584	46.5113	41.1075	41.5049	40.9671
1665	ENSG00000109606	DEAH-box helicase 15(DHX15)	66.4353	81.8323	77.9383	128.502	122.783	119.647
1666	ENSG00000104325	2,4-dienoyl-CoA reductase 1, mitochondrial(DECR1)	32.1086	27.4962	32.3074	25.1849	27.1664	23.8415
1672	ENSG00000164825	defensin beta 1(DEFB1)	0	0	0	0.44272	0	0
1673	ENSG00000171711	defensin beta 4A(DEFB4A)	0.369903	0	0	0	0	0.418352
1674	ENSG00000175084	desmin(DES)	0.501281	0.454342	0.583793	0.243955	0.443375	0.396968
1675	ENSG00000197766	complement factor D(CFD)	68.1122	39.7393	45.793	26.2431	35.142	30.485
1676	ENSG00000160049	DNA fragmentation factor subunit alpha(DFFA)	34.418	33.557	32.7697	29.439	29.8772	28.6042
1677	ENSG00000169598	DNA fragmentation factor subunit beta(DFFB)	4.90138	5.18399	3.62883	2.89157	2.34272	2.74712
1678	ENSG00000126953	translocase of inner mitochondrial membrane 8 homolog A (yeast)(TIMM8A)	6.23382	4.72524	5.44542	5.0702	5.83954	5.22211
1687	ENSG00000105928	DFNA5, deafness associated tumor suppressor(DFNA5)	8.41693	8.06649	7.4035	6.63883	7.5161	6.97383
1690	ENSG00000100473	cochlin(COCH)	0.0336347	0.0676288	0.064047	0	0	0
1716	ENSG00000114956	deoxyguanosine kinase(DGUOK)	45.1206	35.2155	37.8201	33.6341	41.9175	35.8808
1717	ENSG00000172893	7-dehydrocholesterol reductase(DHCR7)	21.1782	23.6859	22.2775	23.7753	27.3021	27.1119
1718	ENSG00000116133	24-dehydrocholesterol reductase(DHCR24)	84.5496	102.89	101.015	103.294	100.615	108.164
1719	ENSG00000228716	dihydrofolate reductase(DHFR)	27.6227	29.4443	28.3128	37.4524	28.6279	31.2968
1723	ENSG00000102967	dihydroorotate dehydrogenase (quinone)(DHODH)	12.6506	9.71804	10.1104	5.553	4.61065	5.32441
1725	ENSG00000095059	deoxyhypusine synthase(DHPS)	239.427	177.72	201.368	191.715	207.223	206.17
1727	ENSG00000100243	cytochrome b5 reductase 3(CYB5R3)	70.5298	62.6607	68.4507	55.7204	58.8814	56.1259
1728	ENSG00000181019	NAD(P)H quinone dehydrogenase 1(NQO1)	163.914	151.073	162.401	246.412	267.282	266.21
1729	ENSG00000131504	diaphanous related formin 1(DIAPH1)	96.7559	99.5515	101.365	123.052	115.264	114.663
1730	ENSG00000147202	diaphanous related formin 2(DIAPH2)	0.30526	0.306117	0.397159	0.214027	0.158116	0.105669
1731	ENSG00000180096	septin 1(SEPT1)	1.39781	0.73238	0.863251	0.837862	0.705742	0.577199
1733	ENSG00000211452	deiodinase, iodothyronine type I(DIO1)	0.0783459	0.185325	0.391787	0.0779884	0.175718	0.0814552
1734	ENSG00000211448	deiodinase, iodothyronine type II(DIO2)	0.132515	0.260365	0.195497	0.0614679	0.407784	0.166948
1735	ENSG00000197406	deiodinase, iodothyronine type III(DIO3)	0	0	0	0.0384958	0	0.0696067
1737	ENSG00000150768	dihydrolipoamide S-acetyltransferase(DLAT)	14.501	20.8348	20.4107	22.9173	23.5715	22.6296
1738	ENSG00000091140	dihydrolipoamide dehydrogenase(DLD)	40.2146	48.6965	51.6039	44.9316	42.7836	42.3244
1739	ENSG00000075711	discs large MAGUK scaffold protein 1(DLG1)	10.5609	15.5073	13.7032	15.5595	12.0363	13.2244
1740	ENSG00000150672	discs large MAGUK scaffold protein 2(DLG2)	0.0217663	0.0771821	0.00980814	0.0117994	0	0.0128665
1741	ENSG00000082458	discs large MAGUK scaffold protein 3(DLG3)	15.0316	15.9269	16.1286	11.971	10.8038	11.8194
1742	ENSG00000132535	discs large MAGUK scaffold protein 4(DLG4)	0.63107	0.639035	0.559672	0.575525	0.714754	0.325235
1743	ENSG00000119689	dihydrolipoamide S-succinyltransferase(DLST)	33.4221	35.3923	37.2831	40.2052	40.3879	40.3514
1745	ENSG00000144355	distal-less homeobox 1(DLX1)	4.02719	4.24185	4.59309	4.19271	5.18521	5.04835
1746	ENSG00000115844	distal-less homeobox 2(DLX2)	1.03281	1.30699	1.21822	4.46804	4.86241	4.09881
1747	ENSG00000064195	distal-less homeobox 3(DLX3)	4.5869	4.83671	4.23254	3.16302	3.77929	3.87005
1748	ENSG00000108813	distal-less homeobox 4(DLX4)	0.694083	0.876091	0.9444	0.483532	0.435915	0.404965
1750	ENSG00000006377	distal-less homeobox 6(DLX6)	0.385364	0.460899	0.639713	0.106467	0.189678	0.241382
1755	ENSG00000187908	deleted in malignant brain tumors 1(DMBT1)	0	0.0105887	0	0	0.025864	0
1756	ENSG00000198947	dystrophin(DMD)	0.660216	1.13425	0.808077	0.505812	0.69505	0.800591
1757	ENSG00000123453	sarcosine dehydrogenase(SARDH)	0.254143	0.407538	0.352027	0.17141	0.303884	0.309982
1758	ENSG00000152592	dentin matrix acidic phosphoprotein 1(DMP1)	0.0565106	0.0800601	0	0	0	0.0199512
1759	ENSG00000106976	dynamin 1(DNM1)	17.6292	15.5904	17.0124	13.4215	15.0709	12.5031
1760	ENSG00000104936	dystrophia myotonica protein kinase(DMPK)	32.2442	29.0219	30.1144	27.2955	31.6565	27.168
1761	ENSG00000137090	doublesex and mab-3 related transcription factor 1(DMRT1)	0	0.101298	0.0609874	0.0363728	0.155777	0.127457
1763	ENSG00000138346	DNA replication helicase/nuclease 2(DNA2)	3.88513	6.2518	5.59496	6.39446	6.91535	6.71617
1767	ENSG00000039139	dynein axonemal heavy chain 5(DNAH5)	0.0981354	0.0662713	0.0780731	0.0733011	0.0912101	0.0600407
1768	ENSG00000115423	dynein axonemal heavy chain 6(DNAH6)	0	0	0.0337686	0	0.0168107	0
1770	ENSG00000007174	dynein axonemal heavy chain 9(DNAH9)	0.014334	0	0.0112995	0.0271181	0.0147473	0.00353258
1773	ENSG00000213918	deoxyribonuclease 1(DNASE1)	5.89516	3.96806	3.73754	2.38254	2.1968	2.43612
1774	ENSG00000013563	deoxyribonuclease 1 like 1(DNASE1L1)	7.00103	7.02028	7.50482	6.78943	9.35861	8.05171
1775	ENSG00000167968	deoxyribonuclease 1 like 2(DNASE1L2)	1.41734	0.999928	0.766542	1.22235	1.62636	1.33153
1776	ENSG00000163687	deoxyribonuclease 1 like 3(DNASE1L3)	1.07409	0.832288	0.822393	0.492689	1.06815	0.377005
1777	ENSG00000105612	deoxyribonuclease 2, lysosomal(DNASE2)	21.378	19.9673	20.8364	19.5132	22.612	21.2232
1778	ENSG00000197102	dynein cytoplasmic 1 heavy chain 1(DYNC1H1)	99.603	85.881	87.7793	73.093	72.407	69.45
1780	ENSG00000158560	dynein cytoplasmic 1 intermediate chain 1(DYNC1I1)	0.640902	0.924682	1.05044	1.00543	1.79487	1.39719
1781	ENSG00000077380	dynein cytoplasmic 1 intermediate chain 2(DYNC1I2)	32.2795	33.9032	31.6218	30.3323	33.1383	28.8691
1783	ENSG00000135720	dynein cytoplasmic 1 light intermediate chain 2(DYNC1LI2)	26.785	35.7873	33.8587	42.1616	37.9452	42.4855
1785	ENSG00000079805	dynamin 2(DNM2)	69.5941	73.0958	74.2248	78.9128	79.3158	79.3856
1786	ENSG00000130816	DNA methyltransferase 1(DNMT1)	54.9803	59.9299	61.9587	72.6183	74.0315	72.9519
1787	ENSG00000107614	tRNA aspartic acid methyltransferase 1(TRDMT1)	0.602465	0.872448	0.555175	0.464555	0.823258	0.601661
1788	ENSG00000119772	DNA methyltransferase 3 alpha(DNMT3A)	1.11529	1.50713	1.23545	0.667631	0.713261	0.659578
1789	ENSG00000088305	DNA methyltransferase 3 beta(DNMT3B)	7.53689	9.237	8.89298	8.09945	7.9622	7.92382
1793	ENSG00000150760	dedicator of cytokinesis 1(DOCK1)	4.56031	7.10905	6.31104	5.33738	4.25797	4.76505
1794	ENSG00000134516	dedicator of cytokinesis 2(DOCK2)	0	0	0.0118671	0.0694441	0	0
1795	ENSG00000088538	dedicator of cytokinesis 3(DOCK3)	55.3554	44.5999	44.0059	52.0385	60.5112	58.0337
1796	ENSG00000115325	docking protein 1(DOK1)	0.641587	0.94451	0.895532	0.700813	0.596068	0.719249
1797	ENSG00000204348	decapping exoribonuclease(DXO)	0.0271709	0	0.083431	0.118245	0.702625	0.437528
1798	ENSG00000172269	dolichyl-phosphate N-acetylglucosaminephosphotransferase 1(DPAGT1)	17.7409	17.8693	18.3158	14.2876	16.2968	14.5401
1800	ENSG00000015413	dipeptidase 1 (renal)(DPEP1)	0.233281	0.286178	0.606089	0.153193	0.424795	0.203246
1801	ENSG00000108963	diphthamide biosynthesis 1(DPH1)	43.0009	32.8652	40.3266	44.1346	46.654	44.8905
1802	ENSG00000132768	DPH2 homolog(DPH2)	25.2239	25.0793	25.2462	32.1552	34.1102	33.6862
1803	ENSG00000197635	dipeptidyl peptidase 4(DPP4)	0	0	0.0135626	0	0	0
1804	ENSG00000130226	dipeptidyl peptidase like 6(DPP6)	0.292226	0.25154	0.248862	0.0604482	0.0657851	0.064741
1806	ENSG00000188641	dihydropyrimidine dehydrogenase(DPYD)	8.45311	12.7509	12.397	11.1034	9.13898	10.0051
1807	ENSG00000147647	dihydropyrimidinase(DPYS)	0	0	0	0.0875811	0	0.0246078
1808	ENSG00000092964	dihydropyrimidinase like 2(DPYSL2)	3.13416	4.3415	3.99089	3.41676	3.00396	3.24351
1809	ENSG00000113657	dihydropyrimidinase like 3(DPYSL3)	2.25849	3.08908	2.79942	2.08847	2.08809	2.72132
1810	ENSG00000117505	down-regulator of transcription 1(DR1)	33.3786	49.6161	46.4308	68.9265	77.3954	71.3809
1813	ENSG00000149295	dopamine receptor D2(DRD2)	0	0.025933	0.0135426	0	0.035061	0.0187743
1815	ENSG00000069696	dopamine receptor D4(DRD4)	2.34381	1.52821	1.53777	0.398248	0.819389	0.442198
1816	ENSG00000169676	dopamine receptor D5(DRD5)	0.208399	0.035583	0.0318729	0.0540172	0.0203606	0.0643355
1819	ENSG00000108591	developmentally regulated GTP binding protein 2(DRG2)	35.1098	29.9507	30.7642	26.5648	28.999	27.1184
1820	ENSG00000116017	AT-rich interaction domain 3A(ARID3A)	2.15498	2.69981	2.55049	2.27115	3.69065	2.20207
1821	ENSG00000102385	dystrophin related protein 2(DRP2)	0.0504202	0.0700644	0.0949907	0.0432405	0.0778342	0.0961415
1822	ENSG00000111676	atrophin 1(ATN1)	40.5759	43.6868	44.7399	44.7689	45.5628	41.3557
1823	ENSG00000134765	desmocollin 1(DSC1)	0	0	0	0	0	0.0175156
1824	ENSG00000134755	desmocollin 2(DSC2)	1.17304	1.75421	1.83342	2.47593	1.77908	1.98148
1825	ENSG00000134762	desmocollin 3(DSC3)	8.70438	12.6997	10.3078	13.4015	11.7521	14.0998
1827	ENSG00000159200	regulator of calcineurin 1(RCAN1)	6.3031	6.84212	6.72447	8.87189	11.5322	10.1453
1829	ENSG00000046604	desmoglein 2(DSG2)	15.9925	26.7767	24.9882	27.8138	24.9221	25.6024
1830	ENSG00000134757	desmoglein 3(DSG3)	10.1747	12.166	13.6554	17.0257	14.8178	16.0972
1831	ENSG00000157514	TSC22 domain family member 3(TSC22D3)	2.27996	2.46391	2.66547	5.0862	5.33368	6.42879
1832	ENSG00000096696	desmoplakin(DSP)	58.0039	90.7027	80.4009	130.851	120.123	118.996
1836	ENSG00000155850	solute carrier family 26 member 2(SLC26A2)	0.792338	1.46171	1.11802	1.26415	1.13482	1.04119
1837	ENSG00000134769	dystrobrevin alpha(DTNA)	0	0.0781712	0.0666525	0.177442	0.125952	0.0395907
1838	ENSG00000138101	dystrobrevin beta(DTNB)	7.09283	6.2621	6.80455	4.0128	4.89251	4.22988
1839	ENSG00000113070	heparin binding EGF like growth factor(HBEGF)	3.22124	3.05101	3.07044	20.4511	25.5008	19.5796
1840	ENSG00000135144	deltex E3 ubiquitin ligase 1(DTX1)	0	0	0.00800324	0	0	0
1841	ENSG00000168393	deoxythymidylate kinase(DTYMK)	69.2588	50.8149	52.0936	37.3427	45.4174	45.2098
1842	ENSG00000106823	extracellular matrix protein 2(ECM2)	0.419389	1.1712	0.674823	0.17906	0.954296	0.654433
1843	ENSG00000120129	dual specificity phosphatase 1(DUSP1)	8.30879	7.88412	9.07899	41.8727	46.1764	41.1216
1844	ENSG00000158050	dual specificity phosphatase 2(DUSP2)	4.79108	4.57254	3.95044	5.539	6.62177	5.27093
1845	ENSG00000108861	dual specificity phosphatase 3(DUSP3)	9.47029	9.75993	9.52915	11.0239	11.0156	12.16
1846	ENSG00000120875	dual specificity phosphatase 4(DUSP4)	1.3588	1.32675	1.34403	5.75106	5.90792	4.59874
1847	ENSG00000138166	dual specificity phosphatase 5(DUSP5)	3.20266	3.01282	2.94244	17.5875	18.6464	13.1496
1848	ENSG00000139318	dual specificity phosphatase 6(DUSP6)	1.39027	1.92998	2.0023	6.54421	6.35043	7.76064
1849	ENSG00000164086	dual specificity phosphatase 7(DUSP7)	23.71	24.7317	23.1786	47.1038	48.4337	41.8799
1850	ENSG00000184545	dual specificity phosphatase 8(DUSP8)	1.04115	0.858846	0.974437	1.11734	1.62186	1.26152
1852	ENSG00000130829	dual specificity phosphatase 9(DUSP9)	34.6024	30.6034	30.6593	26.3159	30.0859	30.1403
1854	ENSG00000128951	deoxyuridine triphosphatase(DUT)	142.999	107.988	119.062	129.219	142.09	136.509
1856	ENSG00000004975	dishevelled segment polarity protein 2(DVL2)	13.8352	15.2466	14.1164	12.8449	14.9322	15.5015
1857	ENSG00000161202	dishevelled segment polarity protein 3(DVL3)	29.5376	32.8778	33.2445	39.125	40.8644	37.1922
1859	ENSG00000157540	dual specificity tyrosine phosphorylation regulated kinase 1A(DYRK1A)	5.24103	11.4068	7.33169	14.7142	11.3969	13.1681
1861	ENSG00000136827	torsin family 1 member A(TOR1A)	40.8711	41.8705	44.1629	60.6346	61.4921	58.8912
1869	ENSG00000101412	E2F transcription factor 1(E2F1)	47.0464	40.9345	41.1892	75.9609	86.5829	74.1818
1870	ENSG00000007968	E2F transcription factor 2(E2F2)	7.67999	8.02104	7.84053	12.8359	13.2945	12.8203
1871	ENSG00000112242	E2F transcription factor 3(E2F3)	9.78288	13.6734	12.5496	24.3143	22.4516	21.1957
1874	ENSG00000205250	E2F transcription factor 4(E2F4)	92.8727	84.6296	87.9424	86.476	93.3792	87.5868
1875	ENSG00000133740	E2F transcription factor 5(E2F5)	8.62314	12.4694	8.96472	13.0964	13.1095	9.68965
1876	ENSG00000169016	E2F transcription factor 6(E2F6)	5.86414	6.42588	6.88902	13.2026	14.7482	14.3205
1877	ENSG00000167967	E4F transcription factor 1(E4F1)	20.9511	17.6813	20.2901	17.4515	18.6945	18.7743
1879	ENSG00000164330	early B-cell factor 1(EBF1)	0	0.0193026	0	0	0	0
1880	ENSG00000169508	G protein-coupled receptor 183(GPR183)	0	0.0460636	0	0	0.0550007	0
1889	ENSG00000117298	endothelin converting enzyme 1(ECE1)	31.663	30.4897	29.8551	28.2312	31.4819	30.4003
1890	ENSG00000025708	thymidine phosphorylase(TYMP)	86.2656	50.0259	62.3574	54.0423	67.6024	57.4508
1891	ENSG00000104823	enoyl-CoA hydratase 1(ECH1)	317.64	287.014	294.374	290.543	291.502	296.047
1892	ENSG00000127884	enoyl-CoA hydratase, short chain 1(ECHS1)	108.397	81.9379	84.3561	76.3195	88.4143	83.2632
1893	ENSG00000143369	extracellular matrix protein 1(ECM1)	6.12893	6.20001	7.20048	7.45108	8.58977	6.67762
1894	ENSG00000114346	epithelial cell transforming 2(ECT2)	42.5995	47.9144	50.9543	51.522	45.4346	49.2734
1896	ENSG00000158813	ectodysplasin A(EDA)	1.03712	0.861933	1.17626	1.36996	0.699889	0.806238
1901	ENSG00000170989	sphingosine-1-phosphate receptor 1(S1PR1)	0	0.0495217	0	0.1241	0.272081	0.12198
1902	ENSG00000198121	lysophosphatidic acid receptor 1(LPAR1)	0.250159	0.337334	0.391458	0.894128	0.544191	0.362216
1906	ENSG00000078401	endothelin 1(EDN1)	0.144973	0.290793	0.223335	0.791391	0.70199	0.454451
1907	ENSG00000127129	endothelin 2(EDN2)	2.24903	1.74737	1.60903	1.03662	1.33712	1.17719
1909	ENSG00000151617	endothelin receptor type A(EDNRA)	0.0376481	0	0	0	0.0223631	0
1911	ENSG00000111752	polyhomeotic homolog 1(PHC1)	1.43956	1.77422	1.6658	1.83205	2.91737	1.9202
1915	ENSG00000156508	eukaryotic translation elongation factor 1 alpha 1(EEF1A1)	4354.03	3999.32	4001.26	4611.42	4868.46	4624.69
1917	ENSG00000101210	eukaryotic translation elongation factor 1 alpha 2(EEF1A2)	174.64	121.864	134.163	125.938	147.837	137.647
1933	ENSG00000114942	eukaryotic translation elongation factor 1 beta 2(EEF1B2)	389.013	324.829	344.913	313.414	362.795	347.853
1936	ENSG00000104529	eukaryotic translation elongation factor 1 delta(EEF1D)	879.119	583.57	627.406	539.173	661.293	621.63
1937	ENSG00000254772	eukaryotic translation elongation factor 1 gamma(EEF1G)	1877.25	1567.99	1676.19	1727.93	1906.26	1820.08
1938	ENSG00000167658	eukaryotic translation elongation factor 2(EEF2)	1038.66	997.707	1022.48	1072.57	1182.19	1091.78
1939	ENSG00000143486	eukaryotic translation initiation factor 2D(EIF2D)	25.1819	26.5749	27.1803	21.9771	23.1397	21.693
1942	ENSG00000169242	ephrin A1(EFNA1)	37.5415	31.921	37.1881	47.751	48.2678	46.0459
1943	ENSG00000099617	ephrin A2(EFNA2)	2.23184	3.28748	2.39965	1.46038	1.9994	1.85403
1944	ENSG00000143590	ephrin A3(EFNA3)	22.7192	17.9085	21.2707	23.1539	29.4928	26.0528
1946	ENSG00000184349	ephrin A5(EFNA5)	4.08264	5.53291	5.1729	3.20913	4.55791	5.76193
1947	ENSG00000090776	ephrin B1(EFNB1)	42.753	41.5468	43.821	67.5816	77.4601	67.6101
1948	ENSG00000125266	ephrin B2(EFNB2)	8.3118	11.7726	10.0285	25.5163	27.6615	24.8676
1949	ENSG00000108947	ephrin B3(EFNB3)	0.0252439	0.0320561	0.0953641	0.141366	0.0634537	0.0278854
1950	ENSG00000138798	epidermal growth factor(EGF)	0.117599	0.194154	0.128191	0.235031	0.200602	0.123639
1952	ENSG00000143126	cadherin EGF LAG seven-pass G-type receptor 2(CELSR2)	7.98386	11.7455	10.6394	8.04626	7.54795	7.68006
1953	ENSG00000162591	multiple EGF like domains 6(MEGF6)	8.43935	9.89213	10.6628	9.1969	10.1023	9.10712
1954	ENSG00000105429	multiple EGF like domains 8(MEGF8)	3.00273	3.03016	3.33254	1.70855	1.57555	1.10963
1955	ENSG00000106780	multiple EGF like domains 9(MEGF9)	3.87202	6.171	5.1528	5.17451	4.70814	5.19095
1956	ENSG00000146648	epidermal growth factor receptor(EGFR)	17.9141	24.9129	21.4707	50.9295	46.0643	47.3038
1958	ENSG00000120738	early growth response 1(EGR1)	15.7856	10.2489	20.2523	8.16301	10.9682	7.46128
1959	ENSG00000122877	early growth response 2(EGR2)	0.117774	0.0874648	0.0927694	0.240066	0.291225	0.23093
1960	ENSG00000179388	early growth response 3(EGR3)	0.0910239	0.161917	0.142748	0.924743	1.46927	1.17379
1961	ENSG00000135625	early growth response 4(EGR4)	0.208431	0.216654	0.38525	0.498487	0.896843	0.735706
1962	ENSG00000113790	enoyl-CoA hydratase and 3-hydroxyacyl CoA dehydrogenase(EHHADH)	1.43677	1.96793	2.1434	0.897859	0.412475	0.580443
1964	ENSG00000173674	eukaryotic translation initiation factor 1A, X-linked(EIF1AX)	118.44	123.091	118.293	174.521	167.367	164.375
1965	ENSG00000134001	eukaryotic translation initiation factor 2 subunit alpha(EIF2S1)	60.0274	54.186	58.4534	87.6947	77.2422	75.0644
1967	ENSG00000111361	eukaryotic translation initiation factor 2B subunit alpha(EIF2B1)	45.4709	51.4819	47.8394	45.7481	42.1476	42.7232
1968	ENSG00000130741	eukaryotic translation initiation factor 2 subunit gamma(EIF2S3)	157.911	193.262	187.202	215.974	193.532	198.064
1969	ENSG00000142627	EPH receptor A2(EPHA2)	52.9975	54.8213	56.6564	175.815	202.52	161.959
1973	ENSG00000161960	eukaryotic translation initiation factor 4A1(EIF4A1)	712.299	415.054	665.863	757.773	791.948	753.529
1975	ENSG00000063046	eukaryotic translation initiation factor 4B(EIF4B)	126.964	181.922	163.928	216.531	213.671	214.794
1977	ENSG00000151247	eukaryotic translation initiation factor 4E(EIF4E)	71.6578	92.5815	84.7583	111.801	107.638	108.863
1978	ENSG00000187840	eukaryotic translation initiation factor 4E binding protein 1(EIF4EBP1)	72.5036	48.0676	56.1942	57.3057	70.2919	62.4158
1979	ENSG00000148730	eukaryotic translation initiation factor 4E binding protein 2(EIF4EBP2)	33.3553	49.2514	46.3293	54.5088	51.8278	50.9439
1981	ENSG00000114867	eukaryotic translation initiation factor 4 gamma 1(EIF4G1)	219.065	193.272	202.096	182.538	194.995	184.666
1982	ENSG00000110321	eukaryotic translation initiation factor 4 gamma 2(EIF4G2)	537.976	764.98	728.72	966.904	878.257	889.173
1983	ENSG00000100664	eukaryotic translation initiation factor 5(EIF5)	90.4664	125.689	110.32	177.412	181.263	173.321
1984	ENSG00000132507	eukaryotic translation initiation factor 5A(EIF5A)	1003.04	837.768	868.893	846.604	974.983	886.751
1991	ENSG00000197561	elastase, neutrophil expressed(ELANE)	0.0550177	0.0467451	0	0	0	0
1992	ENSG00000021355	serpin family B member 1(SERPINB1)	122.926	113.178	124.341	202.058	219	193.071
1993	ENSG00000107105	ELAV like RNA binding protein 2(ELAVL2)	1.3866	1.5046	1.51212	4.10035	2.42227	2.45828
1994	ENSG00000066044	ELAV like RNA binding protein 1(ELAVL1)	73.6748	78.7248	82.8712	89.4006	87.2546	87.5463
1995	ENSG00000196361	ELAV like RNA binding protein 3(ELAVL3)	0.0815643	0	0	0.0067026	0.00735146	0.040277
1997	ENSG00000120690	E74 like ETS transcription factor 1(ELF1)	9.50456	15.0766	14.246	27.3973	24.9677	24.7949
1998	ENSG00000109381	E74 like ETS transcription factor 2(ELF2)	7.12517	9.50708	9.87543	12.0206	12.0466	13.4733
1999	ENSG00000163435	E74 like ETS transcription factor 3(ELF3)	82.3966	71.6606	81.0217	68.0481	73.7883	68.0297
2000	ENSG00000102034	E74 like ETS transcription factor 4(ELF4)	17.2719	23.3925	21.1667	27.9225	25.2848	25.4105
2001	ENSG00000135374	E74 like ETS transcription factor 5(ELF5)	0	0	0	0.0367695	0	0
2002	ENSG00000126767	ELK1, ETS transcription factor(ELK1)	20.5075	26.1597	26.5123	25.326	27.0473	27.926
2004	ENSG00000111145	ELK3, ETS transcription factor(ELK3)	5.47083	7.46636	7.19174	8.88963	8.82085	8.63516
2005	ENSG00000158711	ELK4, ETS transcription factor(ELK4)	7.34081	9.40845	8.74691	12.4227	11.6141	11.6563
2006	ENSG00000049540	elastin(ELN)	0.0145994	0.212375	0.0277382	0.0131645	0.058061	0.016702
2009	ENSG00000066629	echinoderm microtubule associated protein like 1(EML1)	2.95183	4.97443	4.09334	4.15452	4.02741	4.44528
2010	ENSG00000102119	emerin(EMD)	74.1499	65.2728	67.6959	76.0698	82.6593	77.1216
2011	ENSG00000072518	microtubule affinity regulating kinase 2(MARK2)	25.3384	29.4049	28.5856	35.3524	32.3999	32.9887
2012	ENSG00000134531	epithelial membrane protein 1(EMP1)	10.1048	11.3373	13.2256	44.4417	37.4059	40.5653
2013	ENSG00000213853	epithelial membrane protein 2(EMP2)	32.6343	34.2451	30.7423	29.183	29.3355	26.0865
2014	ENSG00000142227	epithelial membrane protein 3(EMP3)	127.006	76.3752	87.5635	107.036	133.087	108.587
2015	ENSG00000174837	adhesion G protein-coupled receptor E1(ADGRE1)	0	0.019859	0.037339	0.0225043	0.0244348	0
2016	ENSG00000135638	empty spiracles homeobox 1(EMX1)	0.0276272	0.0471072	0.109479	0.23095	0.0627013	0
2017	ENSG00000085733	cortactin(CTTN)	101.932	93.444	95.4038	87.1106	92.177	86.8769
2019	ENSG00000163064	engrailed homeobox 1(EN1)	0.768511	0.644313	0.442657	0.642026	0.700537	0.629717
2020	ENSG00000164778	engrailed homeobox 2(EN2)	1.68705	1.33018	1.63482	4.19025	4.41834	4.59863
2021	ENSG00000167136	endonuclease G(ENDOG)	49.57	29.7577	32.0413	37.1061	46.5611	40.9921
2022	ENSG00000106991	endoglin(ENG)	33.9687	28.8042	33.3005	23.2884	23.9239	22.4534
2023	ENSG00000074800	enolase 1(ENO1)	3181.07	2768.41	3007.07	2862.37	3277.32	3021.49
2027	ENSG00000108515	enolase 3(ENO3)	4.5497	4.53334	3.68455	5.43394	6.42497	6.41507
2028	ENSG00000138792	glutamyl aminopeptidase(ENPEP)	0	0	0	0	0	0.0224576
2029	ENSG00000143420	endosulfine alpha(ENSA)	121.526	114.718	122.818	114.22	129.487	110.433
2030	ENSG00000112759	solute carrier family 29 member 1 (Augustine blood group)(SLC29A1)	45.7952	46.161	42.9517	35.3521	35.7677	38.7905
2034	ENSG00000116016	endothelial PAS domain protein 1(EPAS1)	8.46748	12.3433	12.2112	18.154	18.5447	18.8674
2035	ENSG00000159023	erythrocyte membrane protein band 4.1(EPB41)	4.94614	6.45702	6.26588	5.27826	4.05707	5.12826
2036	ENSG00000088367	erythrocyte membrane protein band 4.1 like 1(EPB41L1)	17.273	24.6675	26.4226	19.5225	21.9769	21.7518
2037	ENSG00000079819	erythrocyte membrane protein band 4.1 like 2(EPB41L2)	11.1619	17.7581	16.2336	16.7351	16.9485	17.1873
2038	ENSG00000166947	erythrocyte membrane protein band 4.2(EPB42)	0.0349141	0.051377	0.0481348	0.0231757	0.137275	0.0386736
2039	ENSG00000158856	dematin actin binding protein(DMTN)	5.26356	5.40244	5.57188	3.6666	3.61288	3.5631
2040	ENSG00000148175	stomatin(STOM)	125.474	171.927	160.849	208.693	197.24	215.565
2041	ENSG00000146904	EPH receptor A1(EPHA1)	1.16548	1.09136	1.07053	1.01124	0.974876	1.2028
2043	ENSG00000116106	EPH receptor A4(EPHA4)	0.661491	0.823621	0.86062	1.37369	1.50738	1.33622
2044	ENSG00000145242	EPH receptor A5(EPHA5)	0	0.00892901	0.0167663	0.0148687	0.0425139	0.0384092
2046	ENSG00000070886	EPH receptor A8(EPHA8)	0	0.0351021	0.0156605	0.0903177	0.0138445	0.044233
2047	ENSG00000154928	EPH receptor B1(EPHB1)	0.016602	0.0208793	0	0.0150535	0	0
2048	ENSG00000133216	EPH receptor B2(EPHB2)	9.33678	11.3148	10.2508	11.93	13.8857	12.004
2049	ENSG00000182580	EPH receptor B3(EPHB3)	5.35722	4.81874	5.30041	5.24132	5.02202	4.55662
2050	ENSG00000196411	EPH receptor B4(EPHB4)	13.9438	14.419	14.1047	14.341	15.2285	15.403
2051	ENSG00000106123	EPH receptor B6(EPHB6)	0.918754	0.805312	0.896772	0.840361	1.09857	0.926547
2052	ENSG00000143819	epoxide hydrolase 1(EPHX1)	39.5342	33.7639	38.4534	40.0735	43.4606	41.7768
2053	ENSG00000120915	epoxide hydrolase 2(EPHX2)	1.67307	1.71384	1.84695	0.889788	1.04242	1.33369
2054	ENSG00000111450	syntaxin 2(STX2)	4.45588	4.22292	4.44685	5.88391	4.54803	5.39703
2057	ENSG00000187266	erythropoietin receptor(EPOR)	4.01019	3.93852	3.95298	3.73878	3.64092	3.3326
2058	ENSG00000136628	glutamyl-prolyl-tRNA synthetase(EPRS)	39.7115	48.1672	46.3021	44.8794	41.4446	42.1793
2059	ENSG00000151491	epidermal growth factor receptor pathway substrate 8(EPS8)	5.94372	8.91353	8.8865	7.96516	6.87029	7.10472
2060	ENSG00000085832	epidermal growth factor receptor pathway substrate 15(EPS15)	7.03106	10.1435	9.56102	12.0801	9.49103	10.1377
2064	ENSG00000141736	erb-b2 receptor tyrosine kinase 2(ERBB2)	10.9082	10.6056	10.6644	7.3158	7.01552	7.41283
2065	ENSG00000065361	erb-b2 receptor tyrosine kinase 3(ERBB3)	252.021	241.974	253.671	290.987	282.584	288.109
2066	ENSG00000178568	erb-b2 receptor tyrosine kinase 4(ERBB4)	0	0.0114522	0	0	0	0
2067	ENSG00000012061	ERCC excision repair 1, endonuclease non-catalytic subunit(ERCC1)	33.011	29.4052	31.2403	31.4324	34.6413	33.5432
2068	ENSG00000104884	ERCC excision repair 2, TFIIH core complex helicase subunit(ERCC2)	12.6864	12.5478	13.8297	10.6214	11.2428	10.0461
2069	ENSG00000124882	epiregulin(EREG)	0	0	0	0.0602905	0.0649149	0.0430827
2070	ENSG00000112319	EYA transcriptional coactivator and phosphatase 4(EYA4)	2.55795	4.73648	4.35458	6.08586	5.17845	6.53401
2071	ENSG00000163161	ERCC excision repair 3, TFIIH core complex helicase subunit(ERCC3)	17.9004	20.2407	19.1268	25.1378	26.2296	23.7002
2072	ENSG00000175595	ERCC excision repair 4, endonuclease catalytic subunit(ERCC4)	3.82678	3.97101	4.84409	4.76082	3.95503	4.21571
2074	ENSG00000225830	ERCC excision repair 6, chromatin remodeling factor(ERCC6)	4.9494	5.9339	5.37379	9.20734	7.32167	7.68091
2077	ENSG00000105722	ETS2 repressor factor(ERF)	61.2778	59.2079	61.2222	67.3917	73.2224	69.5521
2078	ENSG00000157554	ERG, ETS transcription factor(ERG)	0.0347161	0.196797	0.0551285	0.0873506	0.161437	0.0931401
2079	ENSG00000100632	enhancer of rudimentary homolog (Drosophila)(ERH)	221.195	196.1	193.872	197.643	204.331	210.882
2081	ENSG00000178607	endoplasmic reticulum to nucleus signaling 1(ERN1)	1.04562	1.48762	1.12504	1.0259	1.03757	1.21392
2091	ENSG00000105202	fibrillarin(FBL)	221.511	147.661	162.472	161.632	185.398	176.22
2098	ENSG00000139684	esterase D(ESD)	106.75	92.387	96.708	83.9537	82.8863	77.9103
2099	ENSG00000091831	estrogen receptor 1(ESR1)	0	0.0191484	0.0554034	0	0.0115072	0
2100	ENSG00000140009	estrogen receptor 2(ESR2)	0.145177	0.153538	0.114949	0.24878	0.138181	0.042017
2101	ENSG00000173153	estrogen related receptor alpha(ESRRA)	63.0535	59.604	57.8222	55.2188	65.0478	60.9654
2103	ENSG00000119715	estrogen related receptor beta(ESRRB)	0	0.0211033	0.024392	0.116157	0.0325248	0.0525353
2107	ENSG00000120705	eukaryotic translation termination factor 1(ETF1)	57.1313	64.7679	62.7417	90.4775	85.9648	84.6874
2108	ENSG00000140374	electron transfer flavoprotein alpha subunit(ETFA)	142.809	125.738	125.957	145.672	146.653	141.619
2109	ENSG00000105379	electron transfer flavoprotein beta subunit(ETFB)	178.023	112.616	133.563	98.3073	122.401	103.354
2110	ENSG00000171503	electron transfer flavoprotein dehydrogenase(ETFDH)	5.94085	7.68212	7.27774	8.55474	8.17574	7.87033
2113	ENSG00000134954	ETS proto-oncogene 1, transcription factor(ETS1)	2.71027	3.94307	3.72237	12.7104	13.5179	11.5656
2114	ENSG00000157557	ETS proto-oncogene 2, transcription factor(ETS2)	37.0588	39.2129	43.1362	62.8582	66.178	61.4935
2115	ENSG00000006468	ETS variant 1(ETV1)	0.127333	0.425028	0.493456	0.435012	0.32612	0.243656
2116	ENSG00000105672	ETS variant 2(ETV2)	1.86513	1.02574	0.944537	0.46926	0.452169	0.766573
2117	ENSG00000117036	ETS variant 3(ETV3)	4.75122	7.14988	7.31426	12.8945	11.5631	12.4449
2118	ENSG00000175832	ETS variant 4(ETV4)	8.75597	8.87035	8.76872	8.88037	9.86428	10.2466
2119	ENSG00000244405	ETS variant 5(ETV5)	3.62063	5.32893	4.5086	15.3652	15.0015	14.4331
2120	ENSG00000139083	ETS variant 6(ETV6)	2.92646	3.2848	3.59741	3.60359	2.54411	2.86099
2121	ENSG00000072840	EvC ciliary complex subunit 1(EVC)	0.555874	1.08226	0.927993	0.689516	0.534304	0.792874
2122	ENSG00000085276	MDS1 and EVI1 complex locus(MECOM)	6.87079	7.90517	7.41504	5.80409	5.1337	5.67478
2123	ENSG00000126860	ecotropic viral integration site 2A(EVI2A)	0.319357	0.182125	0.212024	0.250677	0	0.245672
2125	ENSG00000167880	envoplakin(EVPL)	13.1016	9.08309	11.9182	5.47308	5.6258	5.42257
2128	ENSG00000106038	even-skipped homeobox 1(EVX1)	0.0558698	0	0	0	0	0
2130	ENSG00000182944	EWS RNA binding protein 1(EWSR1)	129.919	121.433	125.424	115.938	120.401	118.417
2131	ENSG00000182197	exostosin glycosyltransferase 1(EXT1)	20.8007	32.8595	30.8135	29.4655	27.6734	29.1077
2132	ENSG00000151348	exostosin glycosyltransferase 2(EXT2)	27.1251	29.704	28.8298	31.4434	29.5186	30.7391
2134	ENSG00000158008	exostosin like glycosyltransferase 1(EXTL1)	0.00982882	0	0	0	0	0
2135	ENSG00000162694	exostosin like glycosyltransferase 2(EXTL2)	4.62977	6.00297	4.7935	6.11984	5.60055	4.40061
2137	ENSG00000012232	exostosin like glycosyltransferase 3(EXTL3)	19.4343	18.1404	18.6117	15.6074	15.1223	15.4485
2138	ENSG00000104313	EYA transcriptional coactivator and phosphatase 1(EYA1)	2.12167	3.3327	2.6184	1.1036	1.11809	1.2047
2139	ENSG00000064655	EYA transcriptional coactivator and phosphatase 2(EYA2)	0.616974	0.556192	0.820121	0.393193	0.186245	0.18084
2140	ENSG00000158161	EYA transcriptional coactivator and phosphatase 3(EYA3)	8.6975	10.5462	10.0838	10.8269	9.17713	9.82854
2145	ENSG00000108799	enhancer of zeste 1 polycomb repressive complex 2 subunit(EZH1)	2.9624	3.03688	2.92537	1.6165	1.5359	1.53099
2146	ENSG00000106462	enhancer of zeste 2 polycomb repressive complex 2 subunit(EZH2)	30.1106	29.4527	30.1871	36.1095	39.2724	39.4273
2147	ENSG00000180210	coagulation factor II, thrombin(F2)	0.0464939	0.0516608	0.0349013	0.0375279	0.0411761	0
2149	ENSG00000181104	coagulation factor II thrombin receptor(F2R)	1.87377	2.20516	2.49448	1.79284	1.76231	1.96198
2150	ENSG00000164251	F2R like trypsin receptor 1(F2RL1)	7.72298	9.9471	9.91124	20.6908	20.9626	17.5995
2151	ENSG00000164220	coagulation factor II thrombin receptor like 2(F2RL2)	0	0	0.0411536	0	0	0
2152	ENSG00000117525	coagulation factor III, tissue factor(F3)	30.7373	30.5651	35.2207	185.046	205.58	173.53
2155	ENSG00000057593	coagulation factor VII(F7)	0	0.0128565	0	0	0	0
2157	ENSG00000185010	coagulation factor VIII(F8)	0.646123	1.54358	1.02027	0.840428	1.04217	0.858284
2159	ENSG00000126218	coagulation factor X(F10)	0.197428	0.0998569	0.153895	0.0527539	0.0948767	0.221253
2161	ENSG00000131187	coagulation factor XII(F12)	9.71613	6.26552	6.85685	5.60208	6.68762	6.85952
2166	ENSG00000117480	fatty acid amide hydrolase(FAAH)	0.500778	0.327141	0.399427	0.531321	0.499672	0.256758
2167	ENSG00000170323	fatty acid binding protein 4(FABP4)	2.25456	2.08509	2.48699	1.28106	1.36741	1.00587
2170	ENSG00000121769	fatty acid binding protein 3(FABP3)	0.349176	0.955414	0.759817	0.503454	0.582861	0.441245
2171	ENSG00000164687	fatty acid binding protein 5(FABP5)	193.125	140.096	149.636	158.398	177.022	180.603
2172	ENSG00000170231	fatty acid binding protein 6(FABP6)	0.115244	1.07321	0.380457	0.12341	0.526315	0.353724
2175	ENSG00000187741	Fanconi anemia complementation group A(FANCA)	32.0154	28.6775	29.6151	24.6558	26.127	26.2864
2176	ENSG00000158169	Fanconi anemia complementation group C(FANCC)	6.24975	6.518	7.27221	4.5985	4.34731	5.102
2177	ENSG00000144554	Fanconi anemia complementation group D2(FANCD2)	11.5015	14.5058	14.3455	11.5669	10.692	10.2935
2178	ENSG00000112039	Fanconi anemia complementation group E(FANCE)	7.00417	7.5838	8.11276	6.98925	7.64956	7.83063
2180	ENSG00000151726	acyl-CoA synthetase long-chain family member 1(ACSL1)	4.46102	4.55274	5.03532	4.33893	4.21298	3.71639
2181	ENSG00000123983	acyl-CoA synthetase long-chain family member 3(ACSL3)	32.9203	39.5997	39.7677	47.2107	48.0206	42.4098
2182	ENSG00000068366	acyl-CoA synthetase long-chain family member 4(ACSL4)	2.90741	4.24216	3.97826	6.82152	6.22666	7.02672
2184	ENSG00000103876	fumarylacetoacetate hydrolase(FAH)	15.6527	14.1626	14.586	9.83201	11.1624	11.1691
2185	ENSG00000120899	protein tyrosine kinase 2 beta(PTK2B)	7.56402	7.17035	7.95805	7.95345	8.13055	7.10008
2186	ENSG00000171634	bromodomain PHD finger transcription factor(BPTF)	17.6643	21.3787	22.9065	21.8002	19.3929	20.5195
2187	ENSG00000181544	Fanconi anemia complementation group B(FANCB)	2.89685	4.11445	3.33151	6.27549	6.26569	7.24204
2188	ENSG00000183161	Fanconi anemia complementation group F(FANCF)	3.02029	4.10732	4.03379	3.17344	2.91226	3.6365
2189	ENSG00000221829	Fanconi anemia complementation group G(FANCG)	17.9274	16.6533	18.1203	14.4268	15.7816	15.8297
2192	ENSG00000077942	fibulin 1(FBLN1)	79.2795	72.9379	74.4127	71.9957	76.6304	67.6061
2193	ENSG00000179115	phenylalanyl-tRNA synthetase alpha subunit(FARSA)	188.721	155.884	173.208	167.847	205.348	176.444
2194	ENSG00000169710	fatty acid synthase(FASN)	140.09	127.615	134.635	115.206	113.2	112.27
2195	ENSG00000083857	FAT atypical cadherin 1(FAT1)	44.09	50.3101	51.9467	50.9473	45.6536	46.2776
2196	ENSG00000086570	FAT atypical cadherin 2(FAT2)	16.2275	16.4535	16.6075	4.82457	4.19558	4.4825
2197	ENSG00000149806	FAU, ubiquitin like and ribosomal protein S30 fusion(FAU)	672.469	475.079	507.684	504.981	654.889	565.921
2199	ENSG00000163520	fibulin 2(FBLN2)	0.0763122	0.101809	0.133584	0.166142	0.135788	0.21021
2200	ENSG00000166147	fibrillin 1(FBN1)	0.723637	1.18505	1.00013	1.16906	0.861064	0.909116
2201	ENSG00000138829	fibrillin 2(FBN2)	2.8695	5.24602	4.52973	5.18307	4.46771	5.23199
2202	ENSG00000115380	EGF containing fibulin like extracellular matrix protein 1(EFEMP1)	18.5964	23.6646	23.5989	23.9763	24.2708	24.9531
2203	ENSG00000165140	fructose-bisphosphatase 1(FBP1)	0.158649	0.0687688	0.0318618	0	0	0.17397
2206	ENSG00000149534	membrane spanning 4-domains A2(MS4A2)	0	0	0	0	0	0.023261
2207	ENSG00000158869	Fc fragment of IgE receptor Ig(FCER1G)	0.30139	0	0	0	0.642931	0
2208	ENSG00000104921	Fc fragment of IgE receptor II(FCER2)	0	0	0.0406483	0.0481058	0.0264858	0
2209	ENSG00000150337	Fc fragment of IgG receptor Ia(FCGR1A)	0	0	0	0.100572	0	0
2210	ENSG00000198019	Fc fragment of IgG receptor Ib(FCGR1B)	0	0	0	0.0543865	0	0
2212	ENSG00000143226	Fc fragment of IgG receptor IIa(FCGR2A)	1.06385	0.522687	1.27123	1.06941	0.663883	0.588512
2213	ENSG00000072694	Fc fragment of IgG receptor IIb(FCGR2B)	0	0.0589173	0.0274497	0.13011	0.0353725	0.0366295
2215	ENSG00000162747	Fc fragment of IgG receptor IIIb(FCGR3B)	0.0621063	0	0	0	0	0
2217	ENSG00000104870	Fc fragment of IgG receptor and transporter(FCGRT)	0.255215	0.297273	0.0965958	0.207367	0.108372	0.151291
2218	ENSG00000106692	fukutin(FKTN)	4.19664	5.0559	4.19297	4.26834	3.27404	3.53979
2222	ENSG00000079459	farnesyl-diphosphate farnesyltransferase 1(FDFT1)	48.7883	45.8392	45.786	45.4214	48.7749	49.2086
2224	ENSG00000160752	farnesyl diphosphate synthase(FDPS)	166.99	139.922	158.744	141.005	156.381	147.464
2230	ENSG00000137714	ferredoxin 1(FDX1)	11.9914	9.47989	10.7651	11.6934	13.2342	11.9906
2232	ENSG00000161513	ferredoxin reductase(FDXR)	20.2334	14.2011	15.4518	11.2355	13.0562	11.1104
2235	ENSG00000066926	ferrochelatase(FECH)	7.21218	11.2845	10.8251	12.3753	9.86134	11.35
2239	ENSG00000076716	glypican 4(GPC4)	0	0	0.0107363	0	0	0
2241	ENSG00000151422	FER tyrosine kinase(FER)	3.63703	3.13721	3.15037	4.70199	3.82957	3.27668
2242	ENSG00000182511	FES proto-oncogene, tyrosine kinase(FES)	0	0	0.0118167	0.0372374	0.0344603	0.416485
2244	ENSG00000171564	fibrinogen beta chain(FGB)	0	0	0	0.0646114	0	0
2245	ENSG00000102302	FYVE, RhoGEF and PH domain containing 1(FGD1)	8.94957	8.91121	9.97164	6.99811	6.30787	6.63442
2246	ENSG00000113578	fibroblast growth factor 1(FGF1)	0.456771	0.160852	0.177619	0.198731	0.174484	0.143397
2247	ENSG00000138685	fibroblast growth factor 2(FGF2)	5.11541	8.04427	7.32165	15.5943	15.5101	13.9691
2250	ENSG00000138675	fibroblast growth factor 5(FGF5)	0	0	0	0	0	0.0348528
2252	ENSG00000140285	fibroblast growth factor 7(FGF7)	0.0882679	0.21492	0.145996	0.161923	0.170633	0.110641
2253	ENSG00000107831	fibroblast growth factor 8(FGF8)	0.131676	0.107538	0.340748	0.108683	0.124337	0
2256	ENSG00000161958	fibroblast growth factor 11(FGF11)	9.8053	6.86797	7.56275	6.72995	7.68555	6.86884
2257	ENSG00000114279	fibroblast growth factor 12(FGF12)	0	0.150366	0.018321	0	0.204372	0.0549009
2258	ENSG00000129682	fibroblast growth factor 13(FGF13)	0.0991122	0.345751	0.425756	0.242787	0.467082	0.506831
2259	ENSG00000102466	fibroblast growth factor 14(FGF14)	0.0362509	0.0316905	0.0359833	0.00712047	0	0.0225779
2260	ENSG00000077782	fibroblast growth factor receptor 1(FGFR1)	3.65656	3.9157	3.82327	5.35174	5.63798	5.12249
2261	ENSG00000068078	fibroblast growth factor receptor 3(FGFR3)	38.5433	45.4375	43.7579	25.2521	25.7655	24.945
2263	ENSG00000066468	fibroblast growth factor receptor 2(FGFR2)	0.916132	0.949492	1.21819	1.03739	1.04198	1.02433
2264	ENSG00000160867	fibroblast growth factor receptor 4(FGFR4)	5.33685	4.51684	4.95572	4.88178	4.38287	4.00541
2266	ENSG00000171557	fibrinogen gamma chain(FGG)	0	0.130362	0	0	0.0489479	0
2267	ENSG00000104760	fibrinogen like 1(FGL1)	0.117984	0	0.155029	0.0612556	0.309602	0.0671895
2268	ENSG00000000938	FGR proto-oncogene, Src family tyrosine kinase(FGR)	0	0.0366808	0.0158014	0	0	0
2271	ENSG00000091483	fumarate hydratase(FH)	104.428	97.2023	97.1877	103.859	104.074	103.073
2273	ENSG00000022267	four and a half LIM domains 1(FHL1)	4.95519	6.68726	5.75354	11.0005	14.6262	13.4353
2274	ENSG00000115641	four and a half LIM domains 2(FHL2)	23.1288	19.9036	20.4412	45.0932	53.4255	46.5021
2275	ENSG00000183386	four and a half LIM domains 3(FHL3)	7.19134	5.84439	6.96426	11.2448	11.5343	11.3783
2277	ENSG00000165197	vascular endothelial growth factor D(VEGFD)	0.368133	0.328771	0.430413	0.634382	0.321832	0.539133
2281	ENSG00000119782	FK506 binding protein 1B(FKBP1B)	0.165644	0.119557	0.35163	0.0527911	0.205291	0.0994635
2286	ENSG00000173486	FK506 binding protein 2(FKBP2)	81.2087	57.5184	65.8079	49.6672	63.8029	62.9077
2287	ENSG00000100442	FK506 binding protein 3(FKBP3)	100.177	87.1333	94.5372	78.122	86.2545	85.007
2288	ENSG00000004478	FK506 binding protein 4(FKBP4)	153.047	149.909	144.311	165.692	174.994	171.398
2289	ENSG00000096060	FK506 binding protein 5(FKBP5)	10.8787	14.5954	13.5793	14.1693	14.1717	13.9691
2290	ENSG00000176165	forkhead box G1(FOXG1)	1.04239e-17	0.306793	0.0791491	0.45805	0.0972836	0.702516
2294	ENSG00000103241	forkhead box F1(FOXF1)	0.824465	0.886404	0.948588	2.15578	2.22654	2.18428
2295	ENSG00000137273	forkhead box F2(FOXF2)	14.3339	13.8401	13.6925	24.032	26.3261	25.2234
2296	ENSG00000054598	forkhead box C1(FOXC1)	8.91368	9.57939	9.64306	27.4596	33.129	27.6918
2297	ENSG00000251493	forkhead box D1(FOXD1)	1.20586	1.58841	1.34464	4.81346	6.02752	4.47391
2298	ENSG00000170122	forkhead box D4(FOXD4)	0.3941	0.238086	0.462626	0.425931	0.285912	0.441711
2299	ENSG00000168269	forkhead box I1(FOXI1)	0.213963	0.159921	0.0963286	0.0759197	0.0623923	0.136491
2300	ENSG00000176678	forkhead box L1(FOXL1)	0.286479	0.111469	0.148965	0.489934	0.552689	0.615262
2301	ENSG00000186790	forkhead box E3(FOXE3)	0.203175	0.0371281	0.187762	0	0.0597617	0.0663423
2302	ENSG00000129654	forkhead box J1(FOXJ1)	0.210634	0.229296	0.201411	0.152931	0.238048	0.149521
2303	ENSG00000176692	forkhead box C2(FOXC2)	0.389187	0.291659	0.358544	1.68825	1.63679	1.37793
2304	ENSG00000178919	forkhead box E1(FOXE1)	0.860495	0.977956	0.907588	0.680608	0.934133	0.703881
2305	ENSG00000111206	forkhead box M1(FOXM1)	118.223	107.011	110.582	99.4127	101.319	99.1572
2306	ENSG00000186564	forkhead box D2(FOXD2)	0.24232	0.399426	0.340089	0.467819	0.699427	0.862414
2308	ENSG00000150907	forkhead box O1(FOXO1)	2.4478	3.50753	2.99874	3.54247	4.08429	3.17578
2309	ENSG00000118689	forkhead box O3(FOXO3)	5.70867	8.19	7.61364	13.6739	13.0756	12.8692
2312	ENSG00000143631	filaggrin(FLG)	0.294636	0.371191	0.291505	0.235256	0.172502	0.232596
2313	ENSG00000151702	Fli-1 proto-oncogene, ETS transcription factor(FLI1)	0.166191	0.165728	0.239367	0.96706	1.32614	1.16544
2314	ENSG00000177731	FLII, actin remodeling protein(FLII)	96.6778	98.2215	100.495	91.9955	95.2692	93.53
2315	ENSG00000120215	melan-A(MLANA)	0.0302609	0.152149	0.0739728	0.0666553	0	0.0722158
2316	ENSG00000196924	filamin A(FLNA)	136.173	145.856	147.626	144.628	142.975	139.086
2317	ENSG00000136068	filamin B(FLNB)	65.7574	62.7534	65.9876	72.7387	69.8274	70.6471
2318	ENSG00000128591	filamin C(FLNC)	18.954	22.0363	22.6508	30.3343	31.1189	29.9448
2319	ENSG00000132589	flotillin 2(FLOT2)	149.311	131.209	138.954	102.352	108.691	103.884
2321	ENSG00000102755	fms related tyrosine kinase 1(FLT1)	0	0	0	0.0719623	0.0166444	0
2323	ENSG00000090554	fms related tyrosine kinase 3 ligand(FLT3LG)	9.81927	5.56637	6.58509	3.74191	5.78143	6.11105
2324	ENSG00000037280	fms related tyrosine kinase 4(FLT4)	0.0264576	0.0616064	0.0268417	0.0113138	0.0481667	0.0921379
2327	ENSG00000094963	flavin containing monooxygenase 2(FMO2)	0.0351413	0.027737	0	0	0	0
2328	ENSG00000007933	flavin containing monooxygenase 3(FMO3)	0	0	0.0253267	0	0	0
2329	ENSG00000076258	flavin containing monooxygenase 4(FMO4)	0.608068	0.708443	0.595681	0.279832	0.201074	0.303895
2330	ENSG00000131781	flavin containing monooxygenase 5(FMO5)	0	0	0.0272306	0	0.104708	0.0353682
2331	ENSG00000122176	fibromodulin(FMOD)	0	0.0125573	0	0	0	0.0159988
2332	ENSG00000102081	fragile X mental retardation 1(FMR1)	8.53373	11.1453	10.8996	14.2668	13.7684	13.3364
2334	ENSG00000155966	AF4/FMR2 family member 2(AFF2)	0	0.00972374	0	0	0	0
2335	ENSG00000115414	fibronectin 1(FN1)	3.03115	3.77354	3.22001	5.4175	4.35323	3.45079
2339	ENSG00000168522	farnesyltransferase, CAAX box, alpha(FNTA)	24.5733	24.6559	24.4095	31.5636	25.2257	25.0222
2348	ENSG00000110195	folate receptor 1(FOLR1)	132.268	104.473	112.526	118.532	143.329	134.609
2350	ENSG00000165457	folate receptor beta(FOLR2)	0.105514	0.213865	0	0.0478081	0.0532225	0
2352	ENSG00000110203	folate receptor 3(FOLR3)	0.330415	0.0634222	0.0578635	0.0528909	0.404775	0.188521
2353	ENSG00000170345	Fos proto-oncogene, AP-1 transcription factor subunit(FOS)	3.3527	2.75247	4.08901	10.9083	11.7771	9.6602
2354	ENSG00000125740	FosB proto-oncogene, AP-1 transcription factor subunit(FOSB)	1.04308	0.844066	1.03168	9.62296	11.8256	8.01565
2355	ENSG00000075426	FOS like 2, AP-1 transcription factor subunit(FOSL2)	13.3589	19.426	18.0952	27.7413	30.0021	27.7335
2356	ENSG00000136877	folylpolyglutamate synthase(FPGS)	118.972	94.3641	102.918	74.2415	82.8205	81.6968
2395	ENSG00000165060	frataxin(FXN)	22.2009	18.8209	23.4246	20.4728	21.0292	19.9653
2444	ENSG00000111816	fyn related Src family tyrosine kinase(FRK)	0.563349	0.909515	0.876192	0.539806	0.361469	0.384872
2475	ENSG00000198793	mechanistic target of rapamycin(MTOR)	28.1432	26.5248	26.4443	20.6578	19.5462	20.0743
2483	ENSG00000109536	FSHD region gene 1(FRG1)	37.5442	25.8934	26.7324	27.2851	30.1948	28.9126
2487	ENSG00000162998	frizzled-related protein(FRZB)	0	0	0.0158863	0.0186561	0.0204501	0.0214198
2491	ENSG00000102384	centromere protein I(CENPI)	2.11504	4.03704	4.09429	3.3155	2.1151	2.71956
2494	ENSG00000116833	nuclear receptor subfamily 5 group A member 2(NR5A2)	0.269104	0.213413	0.342322	0.222349	0.226508	0.29208
2495	ENSG00000167996	ferritin heavy chain 1(FTH1)	11368.2	8031.41	9749.04	10957.3	12370.4	11541.9
2512	ENSG00000087086	ferritin light chain(FTL)	1693.93	1266.12	1333.1	1579.49	1891.78	1758.83
2516	ENSG00000136931	nuclear receptor subfamily 5 group A member 1(NR5A1)	0.0355396	0.0299447	0.0268736	0.0161163	0.13153	0.0190478
2517	ENSG00000179163	fucosidase, alpha-L- 1, tissue(FUCA1)	5.7771	5.48623	5.66574	5.47207	5.36943	5.09949
2519	ENSG00000001036	fucosidase, alpha-L- 2, plasma(FUCA2)	92.775	95.8838	97.1655	103.292	101.28	102.336
2520	ENSG00000184502	gastrin(GAST)	5.69946	6.0217	4.88888	7.97695	10.7123	10.4479
2521	ENSG00000089280	FUS RNA binding protein(FUS)	389.997	358.982	361.346	304.626	324.25	307.592
2523	ENSG00000174951	fucosyltransferase 1 (H blood group)(FUT1)	1.41522	1.54203	1.47147	2.11407	1.83059	2.14153
2524	ENSG00000176920	fucosyltransferase 2(FUT2)	4.87036	6.6341	6.74332	3.42763	3.10264	3.29954
2525	ENSG00000171124	fucosyltransferase 3 (Lewis blood group)(FUT3)	1.14343	1.10658	1.23516	0.29459	0.231109	0.113981
2526	ENSG00000196371	fucosyltransferase 4(FUT4)	0.372162	0.74925	0.61698	1.30969	0.982492	1.17187
2527	ENSG00000130383	fucosyltransferase 5(FUT5)	643.276	413.488	447.489	396.502	501.712	460.883
2528	ENSG00000156413	fucosyltransferase 6(FUT6)	0.0391414	0.0329178	0.128266	0.0336345	0.0422527	0.0452192
2529	ENSG00000180549	fucosyltransferase 7(FUT7)	0.0287205	0.0471509	0.0104804	0	0.0277931	0
2530	ENSG00000033170	fucosyltransferase 8(FUT8)	4.35672	7.78739	5.99329	8.36947	6.67856	8.66267
2531	ENSG00000119537	3-ketodihydrosphingosine reductase(KDSR)	12.3167	18.7644	16.7029	24.5083	23.7454	24.4197
2533	ENSG00000082074	FYN binding protein(FYB)	0.171067	0.239959	0.164708	0.13234	0.14776	0.286801
2534	ENSG00000010810	FYN proto-oncogene, Src family tyrosine kinase(FYN)	0.717211	0.884365	0.646525	1.75436	2.29808	2.43414
2535	ENSG00000180340	frizzled class receptor 2(FZD2)	7.47179	6.25707	7.37901	3.76997	3.80337	4.52669
2537	ENSG00000126709	interferon alpha inducible protein 6(IFI6)	67.9589	53.2782	57.369	48.7059	57.0582	50.771
2539	ENSG00000160211	glucose-6-phosphate dehydrogenase(G6PD)	97.8919	84.427	91.6744	107.753	122.438	115.826
2542	ENSG00000137700	solute carrier family 37 member 4(SLC37A4)	17.1442	14.8725	16.0257	14.8235	14.2951	14.7378
2547	ENSG00000196419	X-ray repair cross complementing 6(XRCC6)	272.19	231.76	242.063	241.667	252.719	242.552
2548	ENSG00000171298	glucosidase alpha, acid(GAA)	7.95678	8.15573	8.57135	7.44807	7.75719	6.35224
2549	ENSG00000109458	GRB2 associated binding protein 1(GAB1)	0.5462	1.16954	1.00673	1.59309	2.48207	1.96175
2550	ENSG00000204681	gamma-aminobutyric acid type B receptor subunit 1(GABBR1)	0.193888	0.243085	0.165489	0.241812	0.101909	0.191752
2551	ENSG00000154727	GA binding protein transcription factor alpha subunit(GABPA)	4.65564	6.97569	7.9242	8.82835	8.2625	8.24694
2553	ENSG00000104064	GA binding protein transcription factor beta subunit 1(GABPB1)	11.8277	14.3554	15.4084	16.3273	17.2692	16.4198
2556	ENSG00000011677	gamma-aminobutyric acid type A receptor alpha3 subunit(GABRA3)	0.178688	0.151674	0.128502	0.0610056	0.0662091	0.0749625
2563	ENSG00000187730	gamma-aminobutyric acid type A receptor delta subunit(GABRD)	0.179167	0.108694	0.178347	0.203444	0.146722	0.089396
2564	ENSG00000102287	gamma-aminobutyric acid type A receptor epsilon subunit(GABRE)	17.157	19.0534	19.0872	18.8451	18.3515	15.8553
2568	ENSG00000094755	gamma-aminobutyric acid type A receptor pi subunit(GABRP)	0	0	0	0.174031	0.0961915	0
2570	ENSG00000111886	gamma-aminobutyric acid type A receptor rho2 subunit(GABRR2)	0.030629	0.0782148	0.0244119	0.087521	0.127417	0.164602
2571	ENSG00000128683	glutamate decarboxylase 1(GAD1)	2.0036	1.07162	1.25648	1.47828	0.881765	1.63064
2580	ENSG00000178950	cyclin G associated kinase(GAK)	29.7591	23.8784	28.1556	22.1169	25.3829	22.4218
2582	ENSG00000117308	UDP-galactose-4-epimerase(GALE)	55.6921	45.9603	50.5566	45.6621	50.6932	43.6435
2583	ENSG00000135454	beta-1,4-N-acetyl-galactosaminyltransferase 1(B4GALNT1)	14.5269	11.1744	12.2057	17.9189	18.4165	22.9332
2584	ENSG00000108479	galactokinase 1(GALK1)	19.6522	13.0606	14.1328	9.20906	11.7874	11.1512
2585	ENSG00000156958	galactokinase 2(GALK2)	6.35517	4.90641	5.74252	5.89851	6.05679	4.94288
2588	ENSG00000141012	galactosamine (N-acetyl)-6-sulfatase(GALNS)	13.8906	14.0905	14.1312	11.8296	13.1113	13.1575
2589	ENSG00000141429	polypeptide N-acetylgalactosaminyltransferase 1(GALNT1)	10.3991	14.1344	13.1654	14.7695	13.3962	15.3862
2590	ENSG00000143641	polypeptide N-acetylgalactosaminyltransferase 2(GALNT2)	68.4438	70.337	72.8687	59.7135	61.5536	62.5188
2591	ENSG00000115339	polypeptide N-acetylgalactosaminyltransferase 3(GALNT3)	9.14383	11.2551	11.5243	13.3089	14.4566	12.634
2593	ENSG00000130005	guanidinoacetate N-methyltransferase(GAMT)	68.9891	51.0767	60.6806	34.8232	46.6552	41.7347
2595	ENSG00000214013	glucosidase alpha, neutral C(GANC)	3.25252	6.29604	5.22027	4.4434	3.85317	4.47974
2596	ENSG00000172020	growth associated protein 43(GAP43)	0	0.019025	0.0178577	0	0	0
2597	ENSG00000111640	glyceraldehyde-3-phosphate dehydrogenase(GAPDH)	5830.28	4399.74	5052.25	4657.51	5564.21	5158.93
2615	ENSG00000137507	leucine rich repeat containing 32(LRRC32)	3.64229	3.67017	3.92279	2.20297	2.24811	2.14087
2617	ENSG00000106105	glycyl-tRNA synthetase(GARS)	74.709	48.8758	44.8879	75.0404	79.3195	95.8194
2618	ENSG00000159131	phosphoribosylglycinamide formyltransferase, phosphoribosylglycinamide synthetase, phosphoribosylaminoimidazole synthetase(GART)	47.1474	57.9714	54.9112	63.7333	58.7164	64.7671
2619	ENSG00000180447	growth arrest specific 1(GAS1)	1.56561	1.87707	1.92217	2.88246	3.05394	2.6248
2620	ENSG00000148935	growth arrest specific 2(GAS2)	0.176245	0.0326123	0.139245	0.245171	0.0893188	0.111772
2621	ENSG00000183087	growth arrest specific 6(GAS6)	54.3315	36.1972	44.2595	23.8329	29.2282	27.4108
2622	ENSG00000141013	growth arrest specific 8(GAS8)	7.37973	6.54904	6.82337	7.35915	4.25922	5.96719
2623	ENSG00000102145	GATA binding protein 1(GATA1)	0.0561697	0.0467057	0	0	0	0
2624	ENSG00000179348	GATA binding protein 2(GATA2)	23.3489	29.9232	27.9743	46.8812	45.8593	51.4672
2625	ENSG00000107485	GATA binding protein 3(GATA3)	0.386201	0.331521	0.37046	0.242429	0.102468	0.188781
2626	ENSG00000136574	GATA binding protein 4(GATA4)	2.6301	2.61797	3.00891	2.693	2.75801	2.63503
2627	ENSG00000141448	GATA binding protein 6(GATA6)	4.73908	5.76375	5.72812	8.68619	9.74286	9.31813
2628	ENSG00000171766	glycine amidinotransferase(GATM)	0	0	0.0540412	0.0654148	0.370598	0.0743028
2629	ENSG00000177628	glucosylceramidase beta(GBA)	37.9708	35.2395	37.4347	31.731	34.6046	33.5181
2631	ENSG00000146729	glioblastoma amplified sequence(GBAS)	47.7423	44.3209	43.9021	37.7614	39.7469	36.5991
2632	ENSG00000114480	1,4-alpha-glucan branching enzyme 1(GBE1)	6.95643	8.74186	7.87719	10.5665	8.56539	9.24045
2633	ENSG00000117228	guanylate binding protein 1(GBP1)	2.55446	3.65919	3.9693	2.9753	2.63799	2.79321
2634	ENSG00000162645	guanylate binding protein 2(GBP2)	10.7546	10.6938	10.9688	10.2997	11.006	9.4329
2635	ENSG00000117226	guanylate binding protein 3(GBP3)	7.31909	9.22201	9.37923	5.60568	6.21948	5.34904
2637	ENSG00000168505	gastrulation brain homeobox 2(GBX2)	0.358044	0.435623	0.541176	0.771429	0.770361	0.718058
2639	ENSG00000105607	glutaryl-CoA dehydrogenase(GCDH)	16.1718	15.848	16.0253	13.8398	13.1792	12.9724
2642	ENSG00000215644	glucagon receptor(GCGR)	0	0.0176656	0	0.0348289	0	0
2643	ENSG00000131979	GTP cyclohydrolase 1(GCH1)	6.04851	5.99554	7.34519	11.7269	12.9647	11.44
2644	ENSG00000137880	GTP cyclohydrolase I feedback regulator(GCHFR)	65.8325	42.4708	51.0073	41.5103	48.7557	44.9581
2645	ENSG00000106633	glucokinase(GCK)	0	0	0	0.028702	0	0
2648	ENSG00000108773	lysine acetyltransferase 2A(KAT2A)	120.495	120.804	119.477	112.347	124.101	126.004
2649	ENSG00000148200	nuclear receptor subfamily 6 group A member 1(NR6A1)	1.64104	1.62462	1.65605	1.46754	1.49936	1.41323
2650	ENSG00000187210	glucosaminyl (N-acetyl) transferase 1, core 2(GCNT1)	2.33346	3.25086	2.6535	2.75885	2.56859	2.77754
2651	ENSG00000111846	glucosaminyl (N-acetyl) transferase 2, I-branching enzyme (I blood group)(GCNT2)	0.47736	0.493549	0.370869	0.312524	0.559447	0.383051
2653	ENSG00000140905	glycine cleavage system protein H(GCSH)	62.7191	54.7556	59.6065	47.5712	47.6858	49.6414
2657	ENSG00000130283	growth differentiation factor 1(GDF1)	0.301895	0.213074	0.161082	0.213163	0.127261	0.172503
2660	ENSG00000138379	myostatin(MSTN)	0	0	0	0.0641885	0	0
2661	ENSG00000164404	growth differentiation factor 9(GDF9)	0.186787	0.0707307	0.200322	0	0.115241	0.058545
2664	ENSG00000203879	GDP dissociation inhibitor 1(GDI1)	38.5492	32.3488	34.1476	30.349	33.4236	30.7093
2665	ENSG00000057608	GDP dissociation inhibitor 2(GDI2)	80.8373	90.0562	87.3036	93.3149	94.6403	92.575
2669	ENSG00000164949	GTP binding protein overexpressed in skeletal muscle(GEM)	0.150417	0.25238	0.176256	0.7881	0.624263	1.03052
2670	ENSG00000131095	glial fibrillary acidic protein(GFAP)	0.0174275	0	0.115533	0	0.0623154	0.0565905
2671	ENSG00000127554	growth factor, augmenter of liver regeneration(GFER)	162.38	122.38	125.836	92.0024	107.64	97.1627
2672	ENSG00000162676	growth factor independent 1 transcriptional repressor(GFI1)	0.1191	0.228903	0.220047	0.239492	0.414312	0.265014
2673	ENSG00000198380	glutamine--fructose-6-phosphate transaminase 1(GFPT1)	4.69131	6.32168	5.6177	10.2982	9.54455	9.04117
2675	ENSG00000168546	GDNF family receptor alpha 2(GFRA2)	0	0	0.00861637	0	0	0
2676	ENSG00000146013	GDNF family receptor alpha 3(GFRA3)	0.0673645	0	0.0337297	0	0	0
2677	ENSG00000115486	gamma-glutamyl carboxylase(GGCX)	11.4645	11.9363	11.5279	8.80587	8.80979	8.57263
2678	ENSG00000100031	gamma-glutamyltransferase 1(GGT1)	15.1291	11.4242	13.8094	13.131	15.357	11.3122
2683	ENSG00000086062	beta-1,4-galactosyltransferase 1(B4GALT1)	26.7714	34.3875	32.8687	37.143	37.9912	37.6703
2686	ENSG00000131067	gamma-glutamyltransferase 7(GGT7)	0	0.0125451	0.022617	0.0133556	0	0.0317378
2687	ENSG00000099998	gamma-glutamyltransferase 5(GGT5)	0	0.0133911	0	0.15302	0.155256	0.184341
2690	ENSG00000112964	growth hormone receptor(GHR)	0	0	0	0.01735	0	0
2695	ENSG00000159224	gastric inhibitory polypeptide(GIP)	0.0804689	0	0	0	0	0
2696	ENSG00000010310	gastric inhibitory polypeptide receptor(GIPR)	0.648903	1.1609	0.876768	0.882921	0.927471	0.591044
2697	ENSG00000152661	gap junction protein alpha 1(GJA1)	21.8991	30.5007	25.7064	29.3254	29.8652	32.2822
2700	ENSG00000121743	gap junction protein alpha 3(GJA3)	0.23048	0.500937	0.679848	0.888723	1.0425	1.1655
2701	ENSG00000187513	gap junction protein alpha 4(GJA4)	0.0424376	0	0	0.112124	0.0251565	0
2702	ENSG00000265107	gap junction protein alpha 5(GJA5)	0	0	0.0431956	0	0	0
2705	ENSG00000169562	gap junction protein beta 1(GJB1)	0	0.024509	0	0	0.0294494	0
2706	ENSG00000165474	gap junction protein beta 2(GJB2)	1.05312	1.25646	0.963272	2.12171	2.04651	2.03286
2707	ENSG00000188910	gap junction protein beta 3(GJB3)	25.9788	23.2797	25.3418	82.8429	98.7487	85.2601
2709	ENSG00000189280	gap junction protein beta 5(GJB5)	28.6947	23.6373	26.6255	66.2473	78.0344	66.4488
2710	ENSG00000198814	glycerol kinase(GK)	2.65473	3.4463	3.15298	4.16165	3.4612	4.86979
2717	ENSG00000102393	galactosidase alpha(GLA)	16.8531	15.839	13.926	29.6194	31.8023	28.6351
2720	ENSG00000170266	galactosidase beta 1(GLB1)	18.1928	19.8915	20.2742	18.5695	19.4777	20.1386
2729	ENSG00000001084	glutamate-cysteine ligase catalytic subunit(GCLC)	7.20331	10.1773	10.7319	23.1221	22.6071	23.6632
2730	ENSG00000023909	glutamate-cysteine ligase modifier subunit(GCLM)	14.0683	18.5399	18.7736	52.8603	52.3466	49.6642
2731	ENSG00000178445	glycine decarboxylase(GLDC)	0.03669	0.0106314	0.029642	0.0350815	0.012661	0
2733	ENSG00000119392	GLE1, RNA export mediator(GLE1)	32.338	35.5419	34.5053	31.9576	30.3866	32.0999
2734	ENSG00000090863	golgi glycoprotein 1(GLG1)	41.0044	46.7244	45.5706	36.9847	33.9382	33.5568
2735	ENSG00000111087	GLI family zinc finger 1(GLI1)	0.760363	0.39936	0.239112	0.303351	0.166095	0.0924129
2736	ENSG00000074047	GLI family zinc finger 2(GLI2)	0.790591	1.05892	1.1944	0.764215	1.50432	1.60153
2737	ENSG00000106571	GLI family zinc finger 3(GLI3)	1.33306	2.56592	1.53605	2.03995	2.33129	1.7049
2739	ENSG00000124767	glyoxalase I(GLO1)	88.8595	90.3602	94.2865	113.021	106.074	108.239
2741	ENSG00000145888	glycine receptor alpha 1(GLRA1)	0	0.0264928	0.0244713	0	0	0.0366659
2743	ENSG00000109738	glycine receptor beta(GLRB)	1.02206	1.01277	1.77762	1.28596	1.63978	1.78434
2744	ENSG00000115419	glutaminase(GLS)	17.0718	18.5527	22.2108	75.7103	87.663	83.5073
2745	ENSG00000173221	glutaredoxin(GLRX)	12.0211	10.1188	8.46456	15.0708	16.8404	17.3213
2746	ENSG00000148672	glutamate dehydrogenase 1(GLUD1)	54.9899	68.0779	66.1249	86.3683	83.8716	80.9752
2747	ENSG00000182890	glutamate dehydrogenase 2(GLUD2)	0	0.0205454	0	0	0	0
2760	ENSG00000196743	GM2 ganglioside activator(GM2A)	16.0034	17.598	18.0784	16.9632	16.6581	14.9907
2762	ENSG00000112699	GDP-mannose 4,6-dehydratase(GMDS)	38.4481	29.3726	31.8805	23.599	29.4286	26.1464
2764	ENSG00000197045	glia maturation factor beta(GMFB)	15.252	20.883	23.045	29.1789	26.1085	26.9166
2766	ENSG00000137198	guanosine monophosphate reductase(GMPR)	0.811788	0.589088	0.667958	0.292815	0.259703	0.403608
2767	ENSG00000088256	G protein subunit alpha 11(GNA11)	23.9171	20.3271	20.2992	23.9902	23.8041	23.7226
2768	ENSG00000146535	G protein subunit alpha 12(GNA12)	19.6921	23.9852	21.6356	22.7395	21.9713	22.0164
2769	ENSG00000060558	G protein subunit alpha 15(GNA15)	22.6212	20.009	21.7227	29.8138	34.9472	30.6755
2770	ENSG00000127955	G protein subunit alpha i1(GNAI1)	14.006	18.7346	17.7965	23.7856	24.1497	24.2548
2771	ENSG00000114353	G protein subunit alpha i2(GNAI2)	124.005	105.218	114.481	99.8319	110.093	100.687
2773	ENSG00000065135	G protein subunit alpha i3(GNAI3)	37.1758	54.3973	49.8447	70.0912	64.5183	70.1927
2774	ENSG00000141404	G protein subunit alpha L(GNAL)	0.225123	0.26156	0.207881	0.227429	0.177222	0.380528
2775	ENSG00000087258	G protein subunit alpha o1(GNAO1)	2.94767	2.72854	3.13006	1.86943	2.17981	2.66021
2776	ENSG00000156052	G protein subunit alpha q(GNAQ)	12.6548	17.0546	15.848	16.1315	16.2917	15.0109
2778	ENSG00000087460	GNAS complex locus(GNAS)	620.195	567.379	571.573	597.018	627.271	586.077
2779	ENSG00000114349	G protein subunit alpha transducin 1(GNAT1)	0.0509448	0.0136828	0	0	0.183482	0.01716
2780	ENSG00000134183	G protein subunit alpha transducin 2(GNAT2)	0.156429	0.104256	0.10419	0.158046	0.126482	0
2781	ENSG00000128266	G protein subunit alpha z(GNAZ)	1.01684	0.834324	1.21717	0.905445	1.22264	1.00015
2782	ENSG00000078369	G protein subunit beta 1(GNB1)	122.413	140.517	132.937	154.045	165.868	151.077
2783	ENSG00000172354	G protein subunit beta 2(GNB2)	217.828	170.926	187.147	176.124	204.072	181.594
2784	ENSG00000111664	G protein subunit beta 3(GNB3)	0.204331	0.414731	0.476054	0.186286	0.178837	0.190462
2785	ENSG00000162188	G protein subunit gamma 3(GNG3)	0.450409	0.250918	0.0576691	0.142775	0.23802	0.335523
2786	ENSG00000168243	G protein subunit gamma 4(GNG4)	15.7203	15.2922	15.6376	27.0831	27.0333	24.224
2787	ENSG00000174021	G protein subunit gamma 5(GNG5)	113.02	75.3421	85.433	94.6599	110.581	109.718
2788	ENSG00000176533	G protein subunit gamma 7(GNG7)	0.0372862	0.0698961	0.041531	0.016606	0.045559	0.0297074
2791	ENSG00000127920	G protein subunit gamma 11(GNG11)	0.994504	0.794308	0.677653	0.560451	0.847021	1.04124
2792	ENSG00000127928	G protein subunit gamma transducin 1(GNGT1)	2.06797	2.26477	3.34534	1.16712	1.24437	2.39248
2793	ENSG00000167083	G protein subunit gamma transducin 2(GNGT2)	0	0.095341	0	0.053964	0.124383	0.233149
2796	ENSG00000147437	gonadotropin releasing hormone 1(GNRH1)	1.13845	0.796182	0.79665	1.1976	0.69438	0.315972
2797	ENSG00000125787	gonadotropin releasing hormone 2(GNRH2)	0.0635386	0.106718	0.0494963	0	0.452895	0
2798	ENSG00000109163	gonadotropin releasing hormone receptor(GNRHR)	0.157582	0	0.139243	0	0	0
2799	ENSG00000135677	glucosamine (N-acetyl)-6-sulfatase(GNS)	17.1733	22.6504	20.5764	23.0962	19.0198	20.8708
2800	ENSG00000136935	golgin A1(GOLGA1)	8.8936	10.1005	10.1724	6.86631	6.05544	6.75133
2801	ENSG00000167110	golgin A2(GOLGA2)	32.7769	29.8968	32.9235	31.5341	34.2662	30.0869
2802	ENSG00000090615	golgin A3(GOLGA3)	10.1432	11.9467	10.7033	9.82058	8.2588	8.30153
2803	ENSG00000144674	golgin A4(GOLGA4)	20.4073	19.5347	18.6477	16.9665	18.3893	18.0975
2804	ENSG00000173230	golgin B1(GOLGB1)	20.9349	18.7658	19.7424	15.1686	15.9192	15.216
2805	ENSG00000120053	glutamic-oxaloacetic transaminase 1(GOT1)	30.7997	28.6094	27.3086	33.5858	36.5631	35.2692
2806	ENSG00000125166	glutamic-oxaloacetic transaminase 2(GOT2)	131.495	139.885	138.151	145.732	144.098	148.565
2810	ENSG00000175793	stratifin(SFN)	1306.45	851.264	1000.55	1368.97	1689.36	1464.64
2811	ENSG00000185245	glycoprotein Ib platelet alpha subunit(GP1BA)	0.0586439	0.233327	0.0611615	0.202493	0.189641	0.190858
2814	ENSG00000178732	glycoprotein V platelet(GP5)	0.0144005	0.0130001	0	0.0533023	0.0149747	0.0637505
2817	ENSG00000063660	glypican 1(GPC1)	195.984	184.7	194.438	193.245	208.729	189.092
2819	ENSG00000167588	glycerol-3-phosphate dehydrogenase 1(GPD1)	0.0543566	0.0955924	0.0423219	0.064562	0.0286904	0.087481
2820	ENSG00000115159	glycerol-3-phosphate dehydrogenase 2(GPD2)	11.8549	19.1416	17.1512	21.2824	17.1033	17.7934
2821	ENSG00000105220	glucose-6-phosphate isomerase(GPI)	234.737	231.868	241.082	250.314	271.667	246.007
2822	ENSG00000112293	glycosylphosphatidylinositol specific phospholipase D1(GPLD1)	0.0463235	0.110999	0.0129444	0	0.0336384	0.0520536
2823	ENSG00000150625	glycoprotein M6A(GPM6A)	0	0.0433699	0	0	0	0
2824	ENSG00000046653	glycoprotein M6B(GPM6B)	0.0996618	0.259976	0.321882	0.18237	0.249044	0.123495
2825	ENSG00000183671	G protein-coupled receptor 1(GPR1)	0.94436	0.821003	1.13	0.564175	0.936737	1.0654
2826	ENSG00000184451	C-C motif chemokine receptor 10(CCR10)	1.67027	0.353728	0.724429	0.161621	0.204768	0.21625
2827	ENSG00000181773	G protein-coupled receptor 3(GPR3)	1.23578	1.3085	1.37543	1.57207	2.05102	2.15467
2831	ENSG00000183729	neuropeptides B/W receptor 1(NPBWR1)	0	0.0162563	0.0718888	0.0322024	0	0.0195235
2833	ENSG00000186810	C-X-C motif chemokine receptor 3(CXCR3)	0	0.0241469	0	0.0250074	0	0
2834	ENSG00000119973	prolactin releasing hormone receptor(PRLHR)	0	0	0.0261277	0	0	0
2837	ENSG00000181408	urotensin 2 receptor(UTS2R)	0.036901	0	0.104372	0.142049	0.16816	0.0727117
2840	ENSG00000144230	G protein-coupled receptor 17(GPR17)	0.0322133	0.0539472	0.032412	0.0190616	0.021204	0.0453444
2841	ENSG00000125245	G protein-coupled receptor 18(GPR18)	0.102536	0.295963	0.138317	0	0.140725	0
2842	ENSG00000183150	G protein-coupled receptor 19(GPR19)	0.183695	0.308723	0.46955	0.243414	0.347637	0.177413
2843	ENSG00000204882	G protein-coupled receptor 20(GPR20)	0.956291	1.13331	1.44948	0.268959	0.130303	0.219537
2845	ENSG00000172209	G protein-coupled receptor 22(GPR22)	0	0	0.0573204	0.0665119	0	0.0349165
2847	ENSG00000128285	melanin concentrating hormone receptor 1(MCHR1)	0	0.0319752	0	0	0	0.0167485
2848	ENSG00000170128	G protein-coupled receptor 25(GPR25)	0.0489262	0	0.105832	0.0383948	0	0.0986381
2852	ENSG00000164850	G protein-coupled estrogen receptor 1(GPER1)	6.71434	5.45503	6.66166	6.18718	7.55916	6.83363
2854	ENSG00000142511	G protein-coupled receptor 32(GPR32)	0	0	0	0.0871478	0.0951678	0
2857	ENSG00000171659	G protein-coupled receptor 34(GPR34)	0.0477309	0.114762	0.191944	0.0615386	0	0
2861	ENSG00000170775	G protein-coupled receptor 37(GPR37)	0.409855	0.485369	0.634857	0.529236	0.518135	0.334951
2862	ENSG00000102539	motilin receptor(MLNR)	0	0	0	0	0	0.0429358
2863	ENSG00000183840	G protein-coupled receptor 39(GPR39)	3.23424	2.35279	2.8576	1.87905	1.28988	1.7662
2865	ENSG00000185897	free fatty acid receptor 3(FFAR3)	0	0	0	0	0.0253539	0
2867	ENSG00000126262	free fatty acid receptor 2(FFAR2)	0	0	0.0192075	0	0.0250157	0
2868	ENSG00000125388	G protein-coupled receptor kinase 4(GRK4)	0.761279	1.19865	0.941312	1.83636	2.21499	2.12306
2869	ENSG00000198873	G protein-coupled receptor kinase 5(GRK5)	7.12466	6.63104	6.61307	8.22216	8.38156	7.91156
2870	ENSG00000198055	G protein-coupled receptor kinase 6(GRK6)	33.7273	31.3434	31.3191	24.2711	27.3069	27.0865
2872	ENSG00000099875	MAP kinase interacting serine/threonine kinase 2(MKNK2)	87.3436	85.5095	89.0035	79.2956	80.2184	81.3206
2873	ENSG00000169727	G protein pathway suppressor 1(GPS1)	129.49	101.353	107.168	88.7499	101.048	97.1412
2874	ENSG00000132522	G protein pathway suppressor 2(GPS2)	45.2927	33.9351	37.513	38.6464	40.6785	40.783
2875	ENSG00000167701	glutamic--pyruvic transaminase(GPT)	3.56848	2.52251	2.72399	1.33122	1.41871	1.25307
2876	ENSG00000233276	glutathione peroxidase 1(GPX1)	496.894	328.219	375.248	334.247	421.417	369.508
2877	ENSG00000176153	glutathione peroxidase 2(GPX2)	68.2671	57.5322	60.6689	92.9077	108.55	105.539
2878	ENSG00000211445	glutathione peroxidase 3(GPX3)	0.167603	0.22002	0.20285	0.112502	0.0617151	0.0466666
2879	ENSG00000167468	glutathione peroxidase 4(GPX4)	757.749	522.209	592.281	500.694	635.283	555.21
2882	ENSG00000116157	glutathione peroxidase 7(GPX7)	0	0	0	0.0389844	0.0424446	0
2885	ENSG00000177885	growth factor receptor bound protein 2(GRB2)	29.6926	31.9675	32.6764	40.9499	40.9363	39.2356
2886	ENSG00000141738	growth factor receptor bound protein 7(GRB7)	11.5948	9.23024	10.2718	19.5602	25.1681	20.369
2887	ENSG00000106070	growth factor receptor bound protein 10(GRB10)	7.05119	9.63123	9.34546	9.35932	8.60703	8.44328
2888	ENSG00000115290	growth factor receptor bound protein 14(GRB14)	0	0	0	0.021306	0.120238	0
2889	ENSG00000107263	Rap guanine nucleotide exchange factor 1(RAPGEF1)	12.9082	15.2999	15.8958	13.9425	15.6451	16.3345
2891	ENSG00000120251	glutamate ionotropic receptor AMPA type subunit 2(GRIA2)	0	0	0	0.0387803	0	0
2893	ENSG00000152578	glutamate ionotropic receptor AMPA type subunit 4(GRIA4)	0	0	0	0.0267944	0	0
2894	ENSG00000182771	glutamate ionotropic receptor delta type subunit 1(GRID1)	0.112449	0.154894	0.185892	0.107606	0.0858634	0.0600384
2896	ENSG00000030582	granulin precursor(GRN)	227.954	175.978	194.941	187.052	206.893	195.297
2897	ENSG00000171189	glutamate ionotropic receptor kainate type subunit 1(GRIK1)	0	0	0.0178285	0.021136	0	0
2898	ENSG00000164418	glutamate ionotropic receptor kainate type subunit 2(GRIK2)	0.453293	0.937163	0.33412	0.613137	0.673034	0.8549
2900	ENSG00000149403	glutamate ionotropic receptor kainate type subunit 4(GRIK4)	0	0	0.00648525	0	0.0307006	0
2901	ENSG00000105737	glutamate ionotropic receptor kainate type subunit 5(GRIK5)	0.370831	0.29246	0.317569	0.345381	0.266893	0.0380443
2902	ENSG00000176884	glutamate ionotropic receptor NMDA type subunit 1(GRIN1)	0.0386226	0.0459658	0.102195	0.0313109	0.0264029	0.0107543
2903	ENSG00000183454	glutamate ionotropic receptor NMDA type subunit 2A(GRIN2A)	0	0.00421674	0	0	0	0
2905	ENSG00000161509	glutamate ionotropic receptor NMDA type subunit 2C(GRIN2C)	0.386356	0.431878	0.385345	0.214087	0.30524	0.256072
2906	ENSG00000105464	glutamate ionotropic receptor NMDA type subunit 2D(GRIN2D)	11.1891	10.118	11.102	7.45819	7.50577	6.9276
2907	ENSG00000178719	glutamate ionotropic receptor NMDA type subunit associated protein 1(GRINA)	174.637	145.154	153.588	130.161	152.472	140.438
2908	ENSG00000113580	nuclear receptor subfamily 3 group C member 1(NR3C1)	9.08756	14.7824	12.805	15.968	12.7685	15.2228
2909	ENSG00000160007	Rho GTPase activating protein 35(ARHGAP35)	11.4603	15.0499	14.2667	12.8874	12.274	12.9417
2911	ENSG00000152822	glutamate metabotropic receptor 1(GRM1)	0.00767152	0.0135087	0.00623866	0.0112921	0.00808126	0.0420392
2912	ENSG00000164082	glutamate metabotropic receptor 2(GRM2)	0	0	0	0	0.0143421	0.0252752
2913	ENSG00000198822	glutamate metabotropic receptor 3(GRM3)	0.0749311	0.0115678	0.0262341	0	0	0
2914	ENSG00000124493	glutamate metabotropic receptor 4(GRM4)	0.134842	0.128825	0.30283	0.554187	0.504132	0.386221
2915	ENSG00000168959	glutamate metabotropic receptor 5(GRM5)	0	0	0	0	0.00825028	0
2918	ENSG00000179603	glutamate metabotropic receptor 8(GRM8)	0.102777	0.138661	0.0138603	0.0675613	0.0593597	0.205587
2920	ENSG00000081041	C-X-C motif chemokine ligand 2(CXCL2)	2.01781	1.21291	1.23648	0.540359	1.77625	1.09232
2921	ENSG00000163734	C-X-C motif chemokine ligand 3(CXCL3)	0.306994	0.218806	0.506354	0.485486	0.199823	0.276634
2923	ENSG00000167004	protein disulfide isomerase family A member 3(PDIA3)	181.885	185.109	184.506	214.612	214.745	206.716
2925	ENSG00000126010	gastrin releasing peptide receptor(GRPR)	0	0.0306967	0.056728	0	0.0372719	0
2926	ENSG00000132463	G-rich RNA sequence binding factor 1(GRSF1)	42.2222	47.0556	46.2516	60.9476	61.4907	55.1845
2932	ENSG00000082701	glycogen synthase kinase 3 beta(GSK3B)	9.77161	13.1277	10.1937	16.2018	19.0111	18.0344
2934	ENSG00000148180	gelsolin(GSN)	35.8398	28.126	32.0006	27.333	29.7477	27.6475
2935	ENSG00000103342	G1 to S phase transition 1(GSPT1)	126.076	153.483	150.239	265.477	269.971	266.728
2936	ENSG00000104687	glutathione-disulfide reductase(GSR)	29.2923	37.3971	35.7176	47.2379	44.428	43.8675
2937	ENSG00000100983	glutathione synthetase(GSS)	58.4398	47.571	52.4738	42.1943	44.8382	40.965
2940	ENSG00000174156	glutathione S-transferase alpha 3(GSTA3)	0.393566	0	0	0	0	0
2941	ENSG00000170899	glutathione S-transferase alpha 4(GSTA4)	1.84706	1.2935	1.25742	1.14	1.01192	1.48407
2944	ENSG00000134184	glutathione S-transferase mu 1(GSTM1)	4.16346	3.24517	3.18194	2.95142	3.21584	3.00095
2947	ENSG00000134202	glutathione S-transferase mu 3(GSTM3)	2.5181	1.79752	2.26191	2.75722	2.64666	1.78185
2949	ENSG00000134201	glutathione S-transferase mu 5(GSTM5)	0	0	0.00885274	0	0	0
2950	ENSG00000084207	glutathione S-transferase pi 1(GSTP1)	938.754	690.843	756.591	656.877	830.494	749.302
2953	ENSG00000099984	glutathione S-transferase theta 2 (gene/pseudogene)(GSTT2)	0.179649	0.364039	0.136914	0.571448	0.260198	0.223825
2954	ENSG00000100577	glutathione S-transferase zeta 1(GSTZ1)	15.0048	10.6329	13.139	11.0941	11.8287	9.99235
2956	ENSG00000116062	mutS homolog 6(MSH6)	28.0991	34.3844	33.4182	48.8907	42.8201	44.1233
2957	ENSG00000165417	general transcription factor IIA subunit 1(GTF2A1)	6.70431	9.10854	8.84922	11.9174	10.6786	12.1018
2958	ENSG00000140307	general transcription factor IIA subunit 2(GTF2A2)	86.8955	86.3881	90.4792	110.177	113.14	120.926
2959	ENSG00000137947	general transcription factor IIB(GTF2B)	23.025	23.1213	24.0718	30.2221	34.5156	29.4059
2960	ENSG00000153767	general transcription factor IIE subunit 1(GTF2E1)	5.73414	7.39455	6.49484	9.27934	7.68592	7.86535
2961	ENSG00000197265	general transcription factor IIE subunit 2(GTF2E2)	34.1665	27.2524	26.0343	22.3826	26.0939	25.0949
2962	ENSG00000125651	general transcription factor IIF subunit 1(GTF2F1)	67.2189	61.0323	62.1795	61.8857	68.7748	64.3033
2963	ENSG00000188342	general transcription factor IIF subunit 2(GTF2F2)	33.3826	28.8769	32.6567	36.8816	37.6216	36.1886
2965	ENSG00000110768	general transcription factor IIH subunit 1(GTF2H1)	18.9949	20.3701	21.9765	34.5199	32.7188	32.7234
2966	ENSG00000145736	general transcription factor IIH subunit 2(GTF2H2)	3.83419	5.64219	5.64843	3.28975	5.03602	5.06584
2967	ENSG00000111358	general transcription factor IIH subunit 3(GTF2H3)	22.2763	28.4463	24.6424	23.4052	21.4327	20.9825
2969	ENSG00000263001	general transcription factor IIi(GTF2I)	68.0734	80.4278	77.4792	79.55	70.1266	79.4968
2971	ENSG00000122034	general transcription factor IIIA(GTF3A)	105.208	84.1609	89.6347	75.6811	81.5095	85.3128
2972	ENSG00000185024	BRF1, RNA polymerase III transcription initiation factor 90 kDa subunit(BRF1)	21.9939	17.8476	20.2507	14.9386	16.2684	14.6022
2975	ENSG00000077235	general transcription factor IIIC subunit 1(GTF3C1)	49.9217	36.3373	44.7816	32.0001	33.1676	30.7248
2976	ENSG00000115207	general transcription factor IIIC subunit 2(GTF3C2)	39.0747	50.0906	43.9689	50.3182	48.59	49.2445
2977	ENSG00000152402	guanylate cyclase 1 soluble subunit alpha 2(GUCY1A2)	0	0.0192273	0	0	0.0116703	0
2979	ENSG00000112599	guanylate cyclase activator 1B(GUCA1B)	0.24108	0.0652218	0.181945	0.0373101	0.040404	0.0853705
2980	ENSG00000197273	guanylate cyclase activator 2A(GUCA2A)	0	0	0.182261	0	0	0
2981	ENSG00000044012	guanylate cyclase activator 2B(GUCA2B)	0	0	0	0.0869725	0	0
2984	ENSG00000070019	guanylate cyclase 2C(GUCY2C)	0	0.013444	0	0.0152523	0	0
2987	ENSG00000143774	guanylate kinase 1(GUK1)	241.59	166.557	187.167	170.484	204.822	188.695
2990	ENSG00000169919	glucuronidase beta(GUSB)	27.5039	22.0677	23.731	23.9043	26.2946	23.7988
2992	ENSG00000163754	glycogenin 1(GYG1)	24.4704	23.784	25.9689	27.1722	27.3617	27.4615
2995	ENSG00000136732	glycophorin C (Gerbich blood group)(GYPC)	0	0.0269285	0	0	0	0
2997	ENSG00000104812	glycogen synthase 1(GYS1)	30.714	34.4429	32.0946	25.1171	23.8324	23.9626
2998	ENSG00000111713	glycogen synthase 2(GYS2)	0.0402157	0.0191366	0	0.130933	0.0466233	0.0234868
3000	ENSG00000132518	guanylate cyclase 2D, retinal(GUCY2D)	0.0107262	0	0	0	0	0
3004	ENSG00000197540	granzyme M(GZMM)	0.139303	0.112684	0.0332596	0.158329	0.31323	0.194289
3005	ENSG00000189060	H1 histone family member 0(H1F0)	8.93769	8.69925	10.0892	2.52697	3.49008	2.91615
3006	ENSG00000187837	histone cluster 1 H1 family member c(HIST1H1C)	13.5163	18.1472	10.4782	11.0566	15.6535	12.4328
3007	ENSG00000124575	histone cluster 1 H1 family member d(HIST1H1D)	0	0.0799324	0	0	0	0
3008	ENSG00000168298	histone cluster 1 H1 family member e(HIST1H1E)	1.1287	7.43226	0.630719	0.355463	0.49868	0.773398
3009	ENSG00000184357	histone cluster 1 H1 family member b(HIST1H1B)	0.258348	1.50319	0	0.0737676	0.084751	0
3010	ENSG00000187475	histone cluster 1 H1 family member t(HIST1H1T)	0.0992027	0	0	0	0	0
3012	ENSG00000277075	histone cluster 1 H2A family member e(HIST1H2AE)	2.27978	6.60763	1.66154	2.6605	2.42489	3.46021
3013	ENSG00000196866	histone cluster 1 H2A family member d(HIST1H2AD)	2.35662	2.96018	0.877581	0.657865	2.34314	2.17479
3014	ENSG00000188486	H2A histone family member X(H2AFX)	201.885	156.318	169.707	132.557	154.245	143.857
3015	ENSG00000164032	H2A histone family member Z(H2AFZ)	823.021	695.66	736.441	797.73	902.405	897.929
3017	ENSG00000158373	histone cluster 1 H2B family member d(HIST1H2BD)	16.7061	17.7731	18.4215	11.9276	12.9152	17.3366
3020	ENSG00000163041	H3 histone family member 3A(H3F3A)	749.413	598.759	681.227	652.533	725.902	712.679
3026	ENSG00000148702	hyaluronan binding protein 2(HABP2)	0	0.0130829	0	0	0	0
3029	ENSG00000063854	hydroxyacylglutathione hydrolase(HAGH)	21.003	17.3799	18.5833	16.6108	17.1542	18.0231
3030	ENSG00000084754	hydroxyacyl-CoA dehydrogenase/3-ketoacyl-CoA thiolase/enoyl-CoA hydratase (trifunctional protein), alpha subunit(HADHA)	73.5086	74.4245	73.3069	69.0963	74.511	71.0966
3032	ENSG00000138029	hydroxyacyl-CoA dehydrogenase/3-ketoacyl-CoA thiolase/enoyl-CoA hydratase (trifunctional protein), beta subunit(HADHB)	63.0478	63.6033	62.7102	62.477	63.8788	62.5186
3033	ENSG00000138796	hydroxyacyl-CoA dehydrogenase(HADH)	28.3772	32.2806	29.5516	29.0856	31.1097	31.3613
3034	ENSG00000084110	histidine ammonia-lyase(HAL)	0.140321	0.0130252	0.0894617	0.081532	0.299206	0.276356
3035	ENSG00000170445	histidyl-tRNA synthetase(HARS)	68.0347	58.9533	61.5126	65.9951	67.7224	62.8501
3036	ENSG00000105509	hyaluronan synthase 1(HAS1)	0.0916559	0.0520208	0	0.130125	0.0432101	0.0464404
3037	ENSG00000170961	hyaluronan synthase 2(HAS2)	0	0	0.0169438	0	0.0215729	0.021427
3038	ENSG00000103044	hyaluronan synthase 3(HAS3)	10.9379	13.8068	11.8004	54.6101	64.8159	57.6191
3039	ENSG00000206172	hemoglobin subunit alpha 1(HBA1)	0.303234	0.123637	0.560131	1.01689	1.4802	1.23748
3040	ENSG00000188536	hemoglobin subunit alpha 2(HBA2)	0.147374	0.360794	0	0.370758	0.574336	0.450798
3043	ENSG00000244734	hemoglobin subunit beta(HBB)	0	0	0.238592	0	0	0
3048	ENSG00000196565	hemoglobin subunit gamma 2(HBG2)	0	0	0	0.112867	0.0360533	0
3049	ENSG00000086506	hemoglobin subunit theta 1(HBQ1)	0	0.0859462	0	0	0	0
3050	ENSG00000130656	hemoglobin subunit zeta(HBZ)	0	0	0.114067	0	0.0766589	0
3052	ENSG00000004961	holocytochrome c synthase(HCCS)	37.5589	36.3104	38.8941	50.6359	53.5727	51.1939
3053	ENSG00000099937	serpin family D member 1(SERPIND1)	0.0562349	0.0557346	0	0.053307	0.0668079	0.0598887
3054	ENSG00000172534	host cell factor C1(HCFC1)	46.0756	46.7319	48.9464	39.6956	37.6445	36.0309
3055	ENSG00000101336	HCK proto-oncogene, Src family tyrosine kinase(HCK)	0	0	0.0146833	0	0	0
3059	ENSG00000180353	hematopoietic cell-specific Lyn substrate 1(HCLS1)	0.314886	0.154806	0.145527	0.0793369	0.185478	0.0563054
3060	ENSG00000161610	hypocretin neuropeptide precursor(HCRT)	0	0	0	0.102201	0	0
3061	ENSG00000121764	hypocretin receptor 1(HCRTR1)	0.041543	0	0	0.0254958	0	0
3064	ENSG00000197386	huntingtin(HTT)	8.56881	8.12926	8.60877	4.37176	5.01794	4.54721
3065	ENSG00000116478	histone deacetylase 1(HDAC1)	116.109	106.301	112.51	109.36	118.218	111.706
3066	ENSG00000196591	histone deacetylase 2(HDAC2)	87.5748	83.6954	87.4134	115.49	114.456	109.904
3067	ENSG00000140287	histidine decarboxylase(HDC)	0.021295	0	0.0135496	0	0	0
3068	ENSG00000143321	hepatoma-derived growth factor(HDGF)	393.639	335.532	343.565	366.001	398.516	382.208
3069	ENSG00000115677	high density lipoprotein binding protein(HDLBP)	98.8999	109.345	103.552	110.762	109.89	109.996
3070	ENSG00000119969	helicase, lymphoid-specific(HELLS)	22.7366	21.9318	24.3544	27.154	30.7232	32.7856
3071	ENSG00000123338	NCK associated protein 1 like(NCKAP1L)	0.0287385	0.0382431	0.0595857	0.0286375	0.0466298	0.00704524
3073	ENSG00000213614	hexosaminidase subunit alpha(HEXA)	19.4085	15.6752	16.7605	18.0811	19.1023	17.0074
3074	ENSG00000049860	hexosaminidase subunit beta(HEXB)	49.446	38.1285	38.5261	43.929	43.1159	39.4002
3075	ENSG00000000971	complement factor H(CFH)	2.79202	3.80985	3.40353	3.35136	3.52546	3.85348
3077	ENSG00000010704	hemochromatosis(HFE)	3.6944	5.55321	6.14047	4.08291	5.53584	5.95041
3080	ENSG00000080910	complement factor H related 2(CFHR2)	0	0.0635269	0	0	0	0
3081	ENSG00000113924	homogentisate 1,2-dioxygenase(HGD)	0	0	0	0.0323866	0.138389	0
3083	ENSG00000109758	HGF activator(HGFAC)	0.0364327	0.0317277	0.0560275	0.136213	0.129003	0.130122
3084	ENSG00000157168	neuregulin 1(NRG1)	13.6064	9.19864	9.27797	28.3843	28.1215	25.0917
3087	ENSG00000152804	hematopoietically expressed homeobox(HHEX)	3.2401	4.8112	4.95598	10.7584	10.8174	9.8622
3090	ENSG00000177374	HIC ZBTB transcriptional repressor 1(HIC1)	0.151047	0.129463	0.202576	0.461058	0.29153	0.364599
3091	ENSG00000100644	hypoxia inducible factor 1 alpha subunit(HIF1A)	32.0634	51.5489	49.0486	76.3967	70.8147	72.0503
3092	ENSG00000127946	huntingtin interacting protein 1(HIP1)	4.59798	6.40166	5.42342	3.96735	3.63279	3.39402
3093	ENSG00000078140	ubiquitin conjugating enzyme E2 K(UBE2K)	32.6439	40.1549	38.532	66.273	62.5065	60.2598
3094	ENSG00000169567	histidine triad nucleotide binding protein 1(HINT1)	261.454	228.063	236.429	246.103	269.267	259.465
3096	ENSG00000095951	human immunodeficiency virus type I enhancer binding protein 1(HIVEP1)	2.98577	3.71363	3.14735	6.41802	6.31681	6.88531
3097	ENSG00000010818	human immunodeficiency virus type I enhancer binding protein 2(HIVEP2)	1.88676	3.54273	3.25465	4.74633	3.96367	4.27878
3098	ENSG00000156515	hexokinase 1(HK1)	56.8589	57.0664	55.4106	71.9563	74.5947	70.4479
3099	ENSG00000159399	hexokinase 2(HK2)	5.42921	7.6004	6.87508	16.4558	18.3812	17.0415
3101	ENSG00000160883	hexokinase 3(HK3)	0	0	0	0.011367	0.0125395	0.0133754
3104	ENSG00000204859	zinc finger and BTB domain containing 48(ZBTB48)	18.8899	15.6019	18.1032	13.8376	16.9011	14.8814
3105	ENSG00000206503	major histocompatibility complex, class I, A(HLA-A)	15.043	11.4216	13.2939	16.3899	17.6785	14.6025
3107	ENSG00000204525	major histocompatibility complex, class I, C(HLA-C)	3.806	2.39255	2.96522	3.58623	3.66654	2.77901
3110	ENSG00000130675	motor neuron and pancreas homeobox 1(MNX1)	5.04047	4.77137	4.97457	5.9612	8.42826	7.50265
3117	ENSG00000196735	major histocompatibility complex, class II, DQ alpha 1(HLA-DQA1)	0	0.0465587	0.154787	0.0413953	0.413356	0.107632
3119	ENSG00000179344	major histocompatibility complex, class II, DQ beta 1(HLA-DQB1)	6.64278	6.75738	6.8244	6.99477	7.48763	7.96072
3122	ENSG00000204287	major histocompatibility complex, class II, DR alpha(HLA-DRA)	0.186212	0.0820351	0.193318	0.0510597	0.150255	0.154625
3123	ENSG00000196126	major histocompatibility complex, class II, DR beta 1(HLA-DRB1)	7.07825	5.6884	5.90967	7.00222	6.50563	6.15921
3126	ENSG00000227357	major histocompatibility complex, class II, DR beta 4(HLA-DRB4)	0.823509	0.722814	0.760606	0.241974	0.683297	0.212386
3127	ENSG00000198502	major histocompatibility complex, class II, DR beta 5(HLA-DRB5)	0.739689	0.35405	0.417955	0.249163	0.274178	0.204548
3131	ENSG00000108924	HLF, PAR bZIP transcription factor(HLF)	0.214473	0.355832	0.332966	0.770829	0.204998	0.2684
3133	ENSG00000204592	major histocompatibility complex, class I, E(HLA-E)	0	0	0	0.0155066	0	0
3134	ENSG00000204642	major histocompatibility complex, class I, F(HLA-F)	0.93936	1.02796	0.690983	0.819081	0.904737	0.765517
3140	ENSG00000153029	major histocompatibility complex, class I-related(MR1)	10.7601	14.4735	14.5991	10.1425	11.552	11.6854
3141	ENSG00000159267	holocarboxylase synthetase(HLCS)	2.67347	3.95917	2.83355	1.94777	1.95865	2.10825
3142	ENSG00000136630	H2.0 like homeobox(HLX)	0.535319	0.392857	0.710139	0.926223	0.84956	1.13566
3145	ENSG00000256269	hydroxymethylbilane synthase(HMBS)	23.7946	18.4058	19.8769	13.5867	16.6896	14.5509
3146	ENSG00000189403	high mobility group box 1(HMGB1)	681.285	634.847	668.383	692.022	729.312	738.04
3148	ENSG00000164104	high mobility group box 2(HMGB2)	153.924	135.426	141.825	103.95	114.772	117.448
3149	ENSG00000029993	high mobility group box 3(HMGB3)	51.5181	59.6572	52.9312	43.4809	49.2104	42.992
3150	ENSG00000205581	high mobility group nucleosome binding domain 1(HMGN1)	179.97	160.548	167.304	163.234	164.449	174.127
3151	ENSG00000198830	high mobility group nucleosomal binding domain 2(HMGN2)	976.954	811.733	855.061	682.566	697.114	689.583
3155	ENSG00000117305	3-hydroxymethyl-3-methylglutaryl-CoA lyase(HMGCL)	10.1569	7.35029	8.09964	4.52001	3.92038	4.02954
3156	ENSG00000113161	3-hydroxy-3-methylglutaryl-CoA reductase(HMGCR)	8.61106	13.2508	12.1084	16.7585	13.3955	15.4819
3157	ENSG00000112972	3-hydroxy-3-methylglutaryl-CoA synthase 1(HMGCS1)	11.5595	14.0307	12.9313	18.4494	15.7008	15.8078
3158	ENSG00000134240	3-hydroxy-3-methylglutaryl-CoA synthase 2(HMGCS2)	0.0291575	0.0256674	0.0239198	0	0.0313941	0
3159	ENSG00000137309	high mobility group AT-hook 1(HMGA1)	535.031	453.547	487.42	544.061	585.666	577.707
3161	ENSG00000072571	hyaluronan mediated motility receptor(HMMR)	18.0889	20.668	23.6503	5.70573	4.61667	5.09245
3162	ENSG00000100292	heme oxygenase 1(HMOX1)	2.02272	1.31741	1.38412	4.49919	4.95954	5.16974
3163	ENSG00000103415	heme oxygenase 2(HMOX2)	72.2375	64.0445	63.5342	78.261	91.318	85.6232
3164	ENSG00000123358	nuclear receptor subfamily 4 group A member 1(NR4A1)	1.88788	2.2883	2.54581	16.3359	20.0139	13.8717
3166	ENSG00000215612	H6 family homeobox 1(HMX1)	0.0775298	0.0622844	0	0.172528	0	0
3169	ENSG00000129514	forkhead box A1(FOXA1)	3.98216	4.94039	5.5199	6.64326	6.76423	7.39275
3170	ENSG00000125798	forkhead box A2(FOXA2)	0.0172119	0.0286519	0.037719	0.153209	0.0941271	0.232825
3171	ENSG00000170608	forkhead box A3(FOXA3)	0	0	0.0136815	0.041747	0	0
3172	ENSG00000101076	hepatocyte nuclear factor 4 alpha(HNF4A)	1.06362	1.1911	1.19827	0.366502	1.09831	1.01363
3174	ENSG00000164749	hepatocyte nuclear factor 4 gamma(HNF4G)	0.44762	0.906765	0.804879	1.04664	0.839808	0.74301
3175	ENSG00000169856	one cut homeobox 1(ONECUT1)	0.0988893	0.116222	0.0444131	0.0499514	0.0743758	0.0397409
3177	ENSG00000174669	solute carrier family 29 member 2(SLC29A2)	28.6203	26.5714	26.9713	19.0615	19.9296	22.5359
3178	ENSG00000135486	heterogeneous nuclear ribonucleoprotein A1(HNRNPA1)	1612.21	1441.51	1652.5	1778.98	1868.54	1727.56
3181	ENSG00000122566	heterogeneous nuclear ribonucleoprotein A2/B1(HNRNPA2B1)	571.325	599.426	583.001	580.596	607.732	552.989
3182	ENSG00000197451	heterogeneous nuclear ribonucleoprotein A/B(HNRNPAB)	300.774	271.336	283.796	335.362	379.793	349.147
3183	ENSG00000092199	heterogeneous nuclear ribonucleoprotein C (C1/C2)(HNRNPC)	477.852	477.96	474.261	536.651	572.367	548.632
3184	ENSG00000138668	heterogeneous nuclear ribonucleoprotein D(HNRNPD)	337.685	310.717	317.77	294.757	299.359	289.287
3185	ENSG00000169813	heterogeneous nuclear ribonucleoprotein F(HNRNPF)	130.957	161.306	154.695	198.38	205.658	204.56
3187	ENSG00000169045	heterogeneous nuclear ribonucleoprotein H1 (H)(HNRNPH1)	338.215	349.586	334.014	351.316	352.657	323.322
3188	ENSG00000126945	heterogeneous nuclear ribonucleoprotein H2 (H')(HNRNPH2)	1087.83	741.304	803.304	737.75	920.322	939.157
3189	ENSG00000096746	heterogeneous nuclear ribonucleoprotein H3(HNRNPH3)	92.1279	107.305	97.9752	75.5405	82.254	79.3177
3190	ENSG00000165119	heterogeneous nuclear ribonucleoprotein K(HNRNPK)	309.15	388.548	364.671	473.849	464.302	464.298
3192	ENSG00000153187	heterogeneous nuclear ribonucleoprotein U(HNRNPU)	173.027	193.476	188.64	202.142	203.499	200.403
3195	ENSG00000107807	T-cell leukemia homeobox 1(TLX1)	0.0307488	0.037785	0.0112441	0	0	0.0157114
3196	ENSG00000115297	T-cell leukemia homeobox 2(TLX2)	0.178827	0.122781	0.120745	0.116762	0.158431	0.155601
3198	ENSG00000105991	homeobox A1(HOXA1)	3.3651	4.23519	3.64282	3.52609	4.18379	4.16766
3200	ENSG00000105997	homeobox A3(HOXA3)	4.97926	4.44901	3.78385	3.32518	3.64122	2.79703
3201	ENSG00000197576	homeobox A4(HOXA4)	2.11535	1.81291	2.19411	1.12569	1.14066	1.53543
3202	ENSG00000106004	homeobox A5(HOXA5)	2.00713	1.88413	2.62953	1.39199	1.4038	1.20175
3204	ENSG00000122592	homeobox A7(HOXA7)	0.190584	0.0622186	0.0930071	0.0843062	0.0705431	0.0498976
3205	ENSG00000078399	homeobox A9(HOXA9)	16.1823	12.9753	16.3523	14.072	17.494	19.6968
3207	ENSG00000005073	homeobox A11(HOXA11)	1.39381	1.40882	1.11286	1.35643	1.68668	1.3649
3208	ENSG00000121905	hippocalcin(HPCA)	0.060129	0.0727783	0.0655866	0.0786104	0.0291808	0
3209	ENSG00000106031	homeobox A13(HOXA13)	0.385692	0.692004	0.695757	0.420939	0.511072	0.460376
3211	ENSG00000120094	homeobox B1(HOXB1)	0.0222961	0.0258035	0	0	0.0220566	0
3212	ENSG00000173917	homeobox B2(HOXB2)	0.198089	0.0280987	0.122094	0.0272945	0.0314807	0
3213	ENSG00000120093	homeobox B3(HOXB3)	1.85335	2.00124	2.0297	1.35254	1.9737	1.94228
3215	ENSG00000120075	homeobox B5(HOXB5)	1.84499	1.58831	1.73213	0.593638	0.799149	0.764423
3216	ENSG00000108511	homeobox B6(HOXB6)	3.65897	3.39623	2.8865	2.03817	2.37394	2.36809
3217	ENSG00000260027	homeobox B7(HOXB7)	24.0917	15.1409	18.6907	13.8484	15.324	15.2204
3218	ENSG00000120068	homeobox B8(HOXB8)	0.754346	0.356461	0.148609	0.332824	0.433344	0.436943
3219	ENSG00000170689	homeobox B9(HOXB9)	3.95438	3.89162	3.86288	4.74723	3.01853	3.282
3222	ENSG00000172789	homeobox C5(HOXC5)	10.8985	9.13016	9.34503	6.20098	7.34182	7.91692
3223	ENSG00000197757	homeobox C6(HOXC6)	4.925	4.45645	3.86731	3.01179	2.81452	4.07598
3224	ENSG00000037965	homeobox C8(HOXC8)	0.903748	0.878248	1.00935	0.383389	0.387136	0.257777
3225	ENSG00000180806	homeobox C9(HOXC9)	2.15307	1.99835	2.49633	2.813	2.85843	2.67959
3227	ENSG00000123388	homeobox C11(HOXC11)	1.45125	0.902118	1.37278	0.827451	1.41341	0.991763
3228	ENSG00000123407	homeobox C12(HOXC12)	0	0	0.0090443	0	0	0
3229	ENSG00000123364	homeobox C13(HOXC13)	9.02155	8.84865	9.02794	8.95898	10.4503	10.3966
3232	ENSG00000128652	homeobox D3(HOXD3)	0	0	0	0.0166904	0.0374178	0
3233	ENSG00000170166	homeobox D4(HOXD4)	0	0.0260842	0.0934966	0.0267712	0	0.0639425
3234	ENSG00000175879	homeobox D8(HOXD8)	1.79606	1.17589	1.67402	1.54759	1.32852	1.32055
3235	ENSG00000128709	homeobox D9(HOXD9)	36.3104	30.6042	28.2532	20.9645	20.9793	21.8441
3238	ENSG00000170178	homeobox D12(HOXD12)	0.0404555	0.0680042	0.0493386	0	0.142131	0.0410724
3239	ENSG00000128714	homeobox D13(HOXD13)	1.78862	1.92224	2.04078	2.20292	1.86266	2.25239
3240	ENSG00000257017	haptoglobin(HP)	0	0.110044	0	0	0	0
3241	ENSG00000115756	hippocalcin like 1(HPCAL1)	30.1996	23.0684	25.7936	36.6374	42.1879	34.0126
3242	ENSG00000158104	4-hydroxyphenylpyruvate dioxygenase(HPD)	0	0	0.024634	0	0.031463	0.0325821
3248	ENSG00000164120	hydroxyprostaglandin dehydrogenase 15-(NAD)(HPGD)	1.23215	1.67785	0.961462	1.51334	1.53258	1.64763
3249	ENSG00000105707	hepsin(HPN)	0	0.032023	0.0576185	0	0	0.049894
3250	ENSG00000261701	haptoglobin-related protein(HPR)	0	0.0951108	0	0	0	0.0503594
3251	ENSG00000165704	hypoxanthine phosphoribosyltransferase 1(HPRT1)	83.9455	77.315	81.3632	88.0733	86.0255	86.6388
3257	ENSG00000107521	HPS1, biogenesis of lysosomal organelles complex 3 subunit 1(HPS1)	19.8942	16.0349	20.6036	17.9027	16.1936	16.8027
3263	ENSG00000110169	hemopexin(HPX)	0.0840264	0.0477471	0.0534073	0.297352	0.0293623	0.0309546
3265	ENSG00000174775	HRas proto-oncogene, GTPase(HRAS)	97.0039	72.765	74.1935	69.2692	78.2111	71.2085
3266	ENSG00000187682	ES cell expressed Ras(ERAS)	0	0.056308	0	0	0	0.0369977
3267	ENSG00000173744	ArfGAP with FG repeats 1(AGFG1)	17.5876	23.3117	22.0291	26.7415	24.7869	27.1293
3268	ENSG00000106351	ArfGAP with FG repeats 2(AGFG2)	6.23454	5.85595	5.5752	10.4338	13.3108	14.0707
3269	ENSG00000196639	histamine receptor H1(HRH1)	2.33489	2.68829	2.77447	4.34855	4.95096	4.05258
3270	ENSG00000130528	histidine rich calcium binding protein(HRC)	0	0	0	0	0.0146541	0
3273	ENSG00000113905	histidine rich glycoprotein(HRG)	0.131459	0.139552	0.0218073	0.104173	0.0280444	0.231818
3275	ENSG00000160310	protein arginine methyltransferase 2(PRMT2)	29.0314	28.6618	27.2708	21.6726	26.7367	26.4765
3276	ENSG00000126457	protein arginine methyltransferase 1(PRMT1)	232.513	179.233	196.789	178.544	204.127	197.692
3280	ENSG00000114315	hes family bHLH transcription factor 1(HES1)	31.9248	24.6207	27.2845	32.5722	36.4836	30.9827
3281	ENSG00000230989	heat shock factor binding protein 1(HSBP1)	76.7378	90.6644	86.4954	80.2196	88.5682	100.369
3284	ENSG00000203859	hydroxy-delta-5-steroid dehydrogenase, 3 beta- and steroid delta-isomerase 2(HSD3B2)	0	0.0272089	0	0	0	0.101118
3290	ENSG00000117594	hydroxysteroid 11-beta dehydrogenase 1(HSD11B1)	0.0460046	0	0	0	0	0
3291	ENSG00000176387	hydroxysteroid 11-beta dehydrogenase 2(HSD11B2)	1.66175	1.56651	1.61586	1.77919	2.30374	2.16777
3292	ENSG00000108786	hydroxysteroid 17-beta dehydrogenase 1(HSD17B1)	0.770934	0.643142	0.968186	0.852023	0.891802	0.862235
3293	ENSG00000130948	hydroxysteroid 17-beta dehydrogenase 3(HSD17B3)	6.52453	2.93119	5.41922	1.18927	1.42346	2.24248
3294	ENSG00000086696	hydroxysteroid 17-beta dehydrogenase 2(HSD17B2)	0.0075355	0	0	0.144119	0	0.0179258
3295	ENSG00000133835	hydroxysteroid 17-beta dehydrogenase 4(HSD17B4)	39.5463	48.9904	48.0162	47.0052	45.8036	45.6836
3297	ENSG00000185122	heat shock transcription factor 1(HSF1)	92.3648	80.1097	85.2331	94.6397	103.806	96.1221
3298	ENSG00000025156	heat shock transcription factor 2(HSF2)	8.4896	10.4379	9.81832	19.6286	17.218	17.4584
3299	ENSG00000102878	heat shock transcription factor 4(HSF4)	9.97491	7.1496	8.99018	5.92434	5.38263	5.058
3300	ENSG00000135924	DnaJ heat shock protein family (Hsp40) member B2(DNAJB2)	19.7648	17.9044	19.194	18.8241	19.6086	18.1822
3301	ENSG00000086061	DnaJ heat shock protein family (Hsp40) member A1(DNAJA1)	169.817	175.902	170.177	202.101	216.444	204.403
3304	ENSG00000204388	heat shock protein family A (Hsp70) member 1B(HSPA1B)	0	0.0134253	0	0	0	0
3306	ENSG00000126803	heat shock protein family A (Hsp70) member 2(HSPA2)	2.95233	3.28034	3.31883	3.64277	3.63072	3.54583
3308	ENSG00000170606	heat shock protein family A (Hsp70) member 4(HSPA4)	82.9231	98.2102	91.3835	110.129	106.552	110.649
3309	ENSG00000044574	heat shock protein family A (Hsp70) member 5(HSPA5)	188.028	192.268	195.97	250.176	256.988	229.193
3310	ENSG00000173110	heat shock protein family A (Hsp70) member 6(HSPA6)	2.38618	1.83934	1.65265	1.09171	0.81677	0.790634
3312	ENSG00000109971	heat shock protein family A (Hsp70) member 8(HSPA8)	1375.63	1454.53	1395.42	1126.55	1126.93	1134.93
3313	ENSG00000113013	heat shock protein family A (Hsp70) member 9(HSPA9)	168.964	197.218	187.912	248.731	239.853	240.904
3315	ENSG00000106211	heat shock protein family B (small) member 1(HSPB1)	2306.82	1517.51	1717.38	1143.71	1376.03	1220.96
3316	ENSG00000170276	heat shock protein family B (small) member 2(HSPB2)	0.0662616	0.0536743	0.024053	0.0290875	0.0637753	0.0348511
3320	ENSG00000080824	heat shock protein 90 alpha family class A member 1(HSP90AA1)	1188.12	1239.27	1221.55	1082.1	1008.81	987.371
3321	ENSG00000143061	immunoglobulin superfamily member 3(IGSF3)	5.39568	8.38035	6.98489	8.62584	8.65156	8.24721
3326	ENSG00000096384	heat shock protein 90 alpha family class B member 1(HSP90AB1)	930.743	884.788	864.386	761.414	772.568	736.047
3329	ENSG00000144381	heat shock protein family D (Hsp60) member 1(HSPD1)	490.063	461.934	460.779	462.838	453.682	436.537
3337	ENSG00000132002	DnaJ heat shock protein family (Hsp40) member B1(DNAJB1)	157.935	159.576	158.435	136.301	140.381	142.287
3338	ENSG00000110011	DnaJ heat shock protein family (Hsp40) member C4(DNAJC4)	14.8552	11.1756	13.0459	10.9897	14.2924	12.9543
3339	ENSG00000142798	heparan sulfate proteoglycan 2(HSPG2)	14.7626	19.8251	19.6109	8.72362	8.41404	8.19857
3340	ENSG00000070614	N-deacetylase and N-sulfotransferase 1(NDST1)	10.7311	13.7534	13.4717	13.1085	10.9779	12.7755
3344	ENSG00000170802	forkhead box N2(FOXN2)	1.77147	3.17646	2.4517	5.58679	5.01951	5.37999
3352	ENSG00000179546	5-hydroxytryptamine receptor 1D(HTR1D)	0.077925	0.210216	0.12864	0.212359	0.190087	0.2662
3357	ENSG00000135914	5-hydroxytryptamine receptor 2B(HTR2B)	0	0.0646212	0.030513	0.0716211	0.077983	0
3358	ENSG00000147246	5-hydroxytryptamine receptor 2C(HTR2C)	0.0478145	0.157666	0.0754739	0.044922	0	0
3359	ENSG00000166736	5-hydroxytryptamine receptor 3A(HTR3A)	0.393169	0.516816	0.349568	0.200399	0.3767	0.301212
3362	ENSG00000158748	5-hydroxytryptamine receptor 6(HTR6)	0.0482975	0.0201874	0.0174469	0.0196896	0	0.0249644
3363	ENSG00000148680	5-hydroxytryptamine receptor 7(HTR7)	3.40925	4.43504	3.56127	18.9676	19.154	17.6787
3364	ENSG00000136273	HUS1 checkpoint clamp component(HUS1)	11.6537	17.3128	18.3376	14.83	15.272	18.1226
3371	ENSG00000041982	tenascin C(TNC)	1.14302	2.13059	1.74699	1.34354	1.41325	1.63274
3373	ENSG00000114378	hyaluronoglucosaminidase 1(HYAL1)	3.22631	3.74538	4.26332	3.54278	3.08966	2.82429
3375	ENSG00000121351	islet amyloid polypeptide(IAPP)	0	0.0396692	0	0	0	0
3376	ENSG00000196305	isoleucyl-tRNA synthetase(IARS)	48.4895	59.3529	56.6435	59.4667	56.4402	59.1898
3381	ENSG00000029559	integrin binding sialoprotein(IBSP)	0.0357558	0.0300139	0	0	0.0370953	0
3383	ENSG00000090339	intercellular adhesion molecule 1(ICAM1)	14.7942	14.912	16.0048	18.3888	19.4917	17.8695
3384	ENSG00000108622	intercellular adhesion molecule 2(ICAM2)	0.843688	0.211408	0.259359	0.088927	0.197113	0.0902044
3385	ENSG00000076662	intercellular adhesion molecule 3(ICAM3)	5.84164	6.70491	6.5179	4.63551	5.75811	5.62291
3386	ENSG00000105371	intercellular adhesion molecule 4 (Landsteiner-Wiener blood group)(ICAM4)	11.7128	7.56526	11.8886	8.8032	8.98005	8.73072
3396	ENSG00000167862	mitochondrial ribosomal protein L58(MRPL58)	34.976	26.348	26.7762	24.1919	29.23	25.7738
3397	ENSG00000125968	inhibitor of DNA binding 1, HLH protein(ID1)	775.055	541.709	600.219	458.128	563.492	541.395
3398	ENSG00000115738	inhibitor of DNA binding 2, HLH protein(ID2)	10.1439	15.4213	13.7293	20.573	23.7555	23.0173
3399	ENSG00000117318	inhibitor of DNA binding 3, HLH protein(ID3)	168.543	149.741	158.259	130.998	150.446	147.654
3400	ENSG00000172201	inhibitor of DNA binding 4, HLH protein(ID4)	0	0	0.0967963	0	0	0
3416	ENSG00000119912	insulin degrading enzyme(IDE)	8.7974	12.0654	11.0878	15.0281	13.9519	12.7187
3417	ENSG00000138413	isocitrate dehydrogenase (NADP(+)) 1, cytosolic(IDH1)	24.2809	29.163	30.8557	27.7825	28.2413	29.3861
3418	ENSG00000182054	isocitrate dehydrogenase (NADP(+)) 2, mitochondrial(IDH2)	8.79832	8.18133	8.79818	7.31731	8.31421	8.19457
3419	ENSG00000166411	isocitrate dehydrogenase 3 (NAD(+)) alpha(IDH3A)	31.3309	49.2481	42.2295	53.5172	53.6672	55.529
3420	ENSG00000101365	isocitrate dehydrogenase 3 (NAD(+)) beta(IDH3B)	53.5192	46.2337	50.8559	49.7658	52.1568	49.1017
3421	ENSG00000067829	isocitrate dehydrogenase 3 (NAD(+)) gamma(IDH3G)	44.7422	35.4955	40.7634	33.7291	37.7711	34.2447
3422	ENSG00000067064	isopentenyl-diphosphate delta isomerase 1(IDI1)	9.75436	9.10442	9.4098	18.4889	15.1484	15.2291
3423	ENSG00000010404	iduronate 2-sulfatase(IDS)	7.77469	9.14206	8.92847	11.2718	9.07741	9.40676
3425	ENSG00000127415	iduronidase, alpha-L-(IDUA)	4.30052	3.07878	3.11876	2.10255	3.47842	2.35149
3426	ENSG00000205403	complement factor I(CFI)	7.28493	7.89139	8.20576	6.98495	7.01282	7.10228
3428	ENSG00000163565	interferon gamma inducible protein 16(IFI16)	94.5735	105.824	106.598	108.488	102.015	110.6
3429	ENSG00000165949	interferon alpha inducible protein 27(IFI27)	20.4151	16.5408	15.2853	13.0504	19.4535	14.3695
3430	ENSG00000068079	interferon induced protein 35(IFI35)	28.9078	22.0682	24.2536	16.8709	20.2651	18.7868
3431	ENSG00000135899	SP110 nuclear body protein(SP110)	6.56859	6.94009	5.36033	2.85172	3.13399	2.96066
3433	ENSG00000119922	interferon induced protein with tetratricopeptide repeats 2(IFIT2)	22.8537	33.0352	31.3277	23.3602	20.3127	23.1458
3434	ENSG00000185745	interferon induced protein with tetratricopeptide repeats 1(IFIT1)	45.4447	45.374	46.6593	29.5392	28.0645	30.3512
3437	ENSG00000119917	interferon induced protein with tetratricopeptide repeats 3(IFIT3)	49.9522	44.4244	49.1229	27.5076	28.2714	26.6412
3443	ENSG00000120235	interferon alpha 6(IFNA6)	0	0	0	0	0.0518472	0
3445	ENSG00000120242	interferon alpha 8(IFNA8)	0.155531	0.133968	0.509217	0.231306	0.0842048	0
3454	ENSG00000142166	interferon alpha and beta receptor subunit 1(IFNAR1)	6.23946	9.75564	8.81675	9.82318	8.76696	9.79473
3455	ENSG00000159110	interferon alpha and beta receptor subunit 2(IFNAR2)	19.7623	19.2946	19.3924	16.0528	14.8624	16.71
3456	ENSG00000171855	interferon beta 1(IFNB1)	0	0	0.146556	0	0	0
3459	ENSG00000027697	interferon gamma receptor 1(IFNGR1)	53.7374	61.0492	61.3132	76.4897	74.7135	70.8398
3460	ENSG00000159128	interferon gamma receptor 2 (interferon gamma transducer 1)(IFNGR2)	30.9249	26.3556	26.8072	32.8259	33.3667	30.7791
3475	ENSG00000006652	interferon related developmental regulator 1(IFRD1)	24.1537	27.2239	26.0526	47.1023	50.0399	47.2494
3476	ENSG00000089289	immunoglobulin (CD79A) binding protein 1(IGBP1)	36.5618	31.8174	34.5338	32.3253	38.3828	36.1159
3479	ENSG00000017427	insulin like growth factor 1(IGF1)	0.0101643	0	0	0	0	0
3480	ENSG00000140443	insulin like growth factor 1 receptor(IGF1R)	6.84958	9.12484	9.03745	8.34323	7.37841	7.43958
3482	ENSG00000197081	insulin like growth factor 2 receptor(IGF2R)	32.8786	41.0634	38.7017	34.3645	29.7147	30.3729
3483	ENSG00000099769	insulin like growth factor binding protein acid labile subunit(IGFALS)	32.2361	23.1439	26.1453	29.5981	31.2586	28.7888
3485	ENSG00000115457	insulin like growth factor binding protein 2(IGFBP2)	13.6251	12.6161	10.7863	9.93118	10.6242	8.371
3486	ENSG00000146674	insulin like growth factor binding protein 3(IGFBP3)	6.32804	7.20653	6.86709	16.7892	18.247	16.0325
3487	ENSG00000141753	insulin like growth factor binding protein 4(IGFBP4)	0.0574825	0.0159481	0.0856165	0.0667619	0.0374857	0.0400509
3488	ENSG00000115461	insulin like growth factor binding protein 5(IGFBP5)	0.0742993	0.0640315	0.022385	0.0620061	0.0762014	0.0767662
3489	ENSG00000167779	insulin like growth factor binding protein 6(IGFBP6)	327.596	205.522	230.451	230.757	281.961	260.505
3490	ENSG00000163453	insulin like growth factor binding protein 7(IGFBP7)	19.3244	18.2817	18.7175	22.04	26.4011	24.9783
3491	ENSG00000142871	cysteine rich angiogenic inducer 61(CYR61)	9.53377	9.52666	10.7156	42.9484	49.1379	39.4776
3508	ENSG00000132740	immunoglobulin mu binding protein 2(IGHMBP2)	5.29173	4.84074	5.45729	6.26046	5.588	5.69498
3516	ENSG00000168214	recombination signal binding protein for immunoglobulin kappa J region(RBPJ)	12.7222	14.6752	13.3166	19.1008	14.8051	16.2359
3543	ENSG00000128322	immunoglobulin lambda like polypeptide 1(IGLL1)	0	0	0.117504	0	0	0
3547	ENSG00000147255	immunoglobulin superfamily member 1(IGSF1)	1.0576	1.1691	1.67434	1.45083	0.933709	1.2224
3549	ENSG00000163501	indian hedgehog(IHH)	0.0599335	0.0161487	0.0288035	0.0340854	0.113936	0
3551	ENSG00000104365	inhibitor of kappa light polypeptide gene enhancer in B-cells, kinase beta(IKBKB)	11.2913	13.427	13.7135	9.04972	9.21005	7.21491
3552	ENSG00000115008	interleukin 1 alpha(IL1A)	7.90755	8.90728	8.23508	29.1734	28.3726	23.3568
3553	ENSG00000125538	interleukin 1 beta(IL1B)	6.43625	6.3663	5.84681	16.5144	21.4694	17.514
3554	ENSG00000115594	interleukin 1 receptor type 1(IL1R1)	0.0119079	0.121966	0.0793965	0.0518562	0.0556621	0.0415303
3556	ENSG00000196083	interleukin 1 receptor accessory protein(IL1RAP)	4.55941	6.28544	5.69677	10.4991	10.6858	11.372
3557	ENSG00000136689	interleukin 1 receptor antagonist(IL1RN)	1.23368	1.87045	1.95527	4.43163	4.61008	3.96039
3559	ENSG00000134460	interleukin 2 receptor subunit alpha(IL2RA)	0	0.0297499	0	0	0	0
3560	ENSG00000100385	interleukin 2 receptor subunit beta(IL2RB)	0.0204447	0.0171342	0	0	0.104973	0.109885
3561	ENSG00000147168	interleukin 2 receptor subunit gamma(IL2RG)	0.161128	0.473922	0.152517	0.600862	0.115573	0.161642
3563	ENSG00000185291	interleukin 3 receptor subunit alpha(IL3RA)	0.206004	0.175966	0.107127	0.297226	0.306399	0.14655
3565	ENSG00000113520	interleukin 4(IL4)	0	0	0	0.25642	0	0
3566	ENSG00000077238	interleukin 4 receptor(IL4R)	24.8526	32.3547	32.7936	26.0593	27.2961	27.3267
3569	ENSG00000136244	interleukin 6(IL6)	1.04842	0.954982	0.290828	1.12315	1.17972	1.18472
3570	ENSG00000160712	interleukin 6 receptor(IL6R)	8.78095	14.2188	12.798	14.7152	13.8157	12.7454
3572	ENSG00000134352	interleukin 6 signal transducer(IL6ST)	3.90316	5.62653	6.42998	12.2546	10.2592	9.94186
3574	ENSG00000104432	interleukin 7(IL7)	1.73468	2.14368	1.93837	0.766251	1.08997	1.37173
3575	ENSG00000168685	interleukin 7 receptor(IL7R)	2.01668	2.67052	2.92422	2.76038	2.47164	2.92002
3576	ENSG00000169429	C-X-C motif chemokine ligand 8(CXCL8)	0.509778	1.01228	1.00638	3.45735	4.7852	3.69955
3579	ENSG00000180871	C-X-C motif chemokine receptor 2(CXCR2)	0.0418339	0	0	0	0	0
3581	ENSG00000124334	interleukin 9 receptor(IL9R)	0.0776618	0.214758	0.125075	0.14742	0.0515676	0.0771955
3586	ENSG00000136634	interleukin 10(IL10)	0	0.0342759	0	0	0	0
3587	ENSG00000110324	interleukin 10 receptor subunit alpha(IL10RA)	0	0	0	0.0106047	0	0
3589	ENSG00000095752	interleukin 11(IL11)	1.53402	1.98253	2.25515	11.3803	14.2562	10.3294
3590	ENSG00000137070	interleukin 11 receptor subunit alpha(IL11RA)	11.3503	10.8609	10.1689	8.84417	10.3822	9.91058
3592	ENSG00000168811	interleukin 12A(IL12A)	0.0966295	0.117873	0.295284	0.139139	0.334859	0.285631
3593	ENSG00000113302	interleukin 12B(IL12B)	0	0	0	0.0219905	0	0
3594	ENSG00000096996	interleukin 12 receptor subunit beta 1(IL12RB1)	0.110523	0.0634156	0.102788	0.111468	0.156015	0.047618
3595	ENSG00000081985	interleukin 12 receptor subunit beta 2(IL12RB2)	0.0398707	0.0584778	0.0326741	0.0517512	0.014064	0.0291532
3596	ENSG00000169194	interleukin 13(IL13)	0	0	0	0.0405528	0	0
3597	ENSG00000131724	interleukin 13 receptor subunit alpha 1(IL13RA1)	6.25117	7.21085	6.96523	7.3147	5.97842	6.05585
3598	ENSG00000123496	interleukin 13 receptor subunit alpha 2(IL13RA2)	0.0553004	0.105259	0.0502347	0.118186	0.19096	0.0638216
3600	ENSG00000164136	interleukin 15(IL15)	2.0965	2.42071	2.99806	3.37885	3.15788	4.20034
3601	ENSG00000134470	interleukin 15 receptor subunit alpha(IL15RA)	18.208	19.8415	18.3214	16.1058	17.431	16.2339
3603	ENSG00000172349	interleukin 16(IL16)	0.0377822	0.0468203	0.0295999	0.167924	0.249924	0.172543
3604	ENSG00000049249	TNF receptor superfamily member 9(TNFRSF9)	0.364797	1.74953	0.494672	0.688434	1.23202	0.632708
3606	ENSG00000150782	interleukin 18(IL18)	54.4172	40.8059	45.7831	71.4032	75.0837	72.891
3607	ENSG00000141568	forkhead box K2(FOXK2)	26.4279	27.2223	26.3729	33.4352	29.4531	31.3213
3608	ENSG00000143621	interleukin enhancer binding factor 2(ILF2)	215.662	191.828	193.602	212.437	227.287	222.016
3609	ENSG00000129351	interleukin enhancer binding factor 3(ILF3)	156.744	189.266	176.566	152.434	153.319	160.989
3611	ENSG00000166333	integrin linked kinase(ILK)	65.083	55.1469	60.7118	55.7177	61.0509	58.6791
3612	ENSG00000133731	inositol monophosphatase 1(IMPA1)	12.6479	18.2949	17.1503	18.8799	17.4993	19.6754
3613	ENSG00000141401	inositol monophosphatase 2(IMPA2)	50.8148	40.2553	44.8038	36.7988	41.7786	34.5537
3614	ENSG00000106348	inosine monophosphate dehydrogenase 1(IMPDH1)	106.768	89.8975	93.8624	80.3492	88.6454	83.9768
3615	ENSG00000178035	inosine monophosphate dehydrogenase 2(IMPDH2)	218.898	174.506	184.804	196.766	210.121	202.125
3617	ENSG00000112706	interphotoreceptor matrix proteoglycan 1(IMPG1)	0.0990471	0.294674	0	0.10631	0.0871214	0.173637
3619	ENSG00000149503	inner centromere protein(INCENP)	25.5708	37.3082	33.3208	27.9975	26.6974	26.6373
3620	ENSG00000131203	indoleamine 2,3-dioxygenase 1(IDO1)	0.305396	0.229475	0.204741	0.139572	0.11073	0.154235
3621	ENSG00000153487	inhibitor of growth family member 1(ING1)	7.20837	5.90018	6.60098	13.8863	16.1021	12.9986
3622	ENSG00000168556	inhibitor of growth family member 2(ING2)	7.69129	6.46278	6.51228	9.98256	10.1133	9.97787
3623	ENSG00000123999	inhibin alpha subunit(INHA)	0.495179	0.351494	0.458508	0.420718	0.337292	0.239086
3624	ENSG00000122641	inhibin beta A subunit(INHBA)	0.216099	0.126041	0.137158	0.0656094	0.572887	0.0473625
3625	ENSG00000163083	inhibin beta B subunit(INHBB)	0.187005	0.258677	0.121622	0.352342	0.26084	0.276851
3626	ENSG00000175189	inhibin beta C subunit(INHBC)	0	0.0664293	0.0819045	0.024875	0	0.0282737
3627	ENSG00000169245	C-X-C motif chemokine ligand 10(CXCL10)	0.222981	0	0	0	0.0876572	0
3628	ENSG00000151689	inositol polyphosphate-1-phosphatase(INPP1)	23.6424	21.5864	21.2517	45.156	47.6225	39.6982
3631	ENSG00000040933	inositol polyphosphate-4-phosphatase type I A(INPP4A)	1.85079	3.04763	2.43924	2.63499	2.62963	4.65292
3632	ENSG00000068383	inositol polyphosphate-5-phosphatase A(INPP5A)	10.1595	8.22015	9.60194	10.3241	9.86616	8.75539
3633	ENSG00000204084	inositol polyphosphate-5-phosphatase B(INPP5B)	3.7359	4.23707	4.01432	4.23258	3.18295	3.57147
3635	ENSG00000168918	inositol polyphosphate-5-phosphatase D(INPP5D)	0.114311	0.104083	0.213672	0.29382	0.114569	0.106824
3636	ENSG00000165458	inositol polyphosphate phosphatase like 1(INPPL1)	65.1545	61.1022	64.5549	81.7103	92.6996	87.6208
3638	ENSG00000186480	insulin induced gene 1(INSIG1)	6.1569	7.66162	8.22151	11.8428	11.9277	11.9845
3640	ENSG00000248099	insulin like 3(INSL3)	0.464693	0.337548	0.39602	0.456067	0.171086	0.357458
3642	ENSG00000173404	INSM transcriptional repressor 1(INSM1)	0	0	0.0121437	0.0128263	0.0152398	0
3643	ENSG00000171105	insulin receptor(INSR)	1.46525	2.42889	1.70593	1.5841	1.46149	1.88058
3645	ENSG00000027644	insulin receptor related receptor(INSRR)	0	0	0	0.00685052	0	0.0162801
3646	ENSG00000104408	eukaryotic translation initiation factor 3 subunit E(EIF3E)	272.997	250.205	269.081	330.07	323.724	320.586
3651	ENSG00000139515	pancreatic and duodenal homeobox 1(PDX1)	0	0.0163543	0	0	0	0
3652	ENSG00000197429	intracisternal A particle-promoted polypeptide(IPP)	2.48879	3.3981	2.6816	1.8619	1.42937	1.71042
3655	ENSG00000091409	integrin subunit alpha 6(ITGA6)	67.3289	100.016	92.3051	221.689	201.578	201.116
3656	ENSG00000134070	interleukin 1 receptor associated kinase 2(IRAK2)	0.418357	0.328727	0.644228	1.81937	2.03636	1.8246
3658	ENSG00000136381	iron responsive element binding protein 2(IREB2)	11.1232	19.2864	16.6159	20.589	16.6837	21.9135
3659	ENSG00000125347	interferon regulatory factor 1(IRF1)	41.5523	42.5086	46.7833	41.1073	44.8566	44.7161
3660	ENSG00000168310	interferon regulatory factor 2(IRF2)	11.9301	15.3997	14.4376	13.7877	13.5241	13.3148
3661	ENSG00000126456	interferon regulatory factor 3(IRF3)	69.7489	53.7751	57.9808	50.0608	56.4445	51.5422
3662	ENSG00000137265	interferon regulatory factor 4(IRF4)	0.0100683	0	0.00847354	0.078954	0.0652716	0.0337745
3663	ENSG00000128604	interferon regulatory factor 5(IRF5)	1.56132	1.85371	1.94451	1.18011	1.34533	1.82677
3664	ENSG00000117595	interferon regulatory factor 6(IRF6)	19.7472	23.512	23.4825	29.7917	28.7564	27.2845
3665	ENSG00000185507	interferon regulatory factor 7(IRF7)	6.69235	4.8165	5.21756	6.76547	8.32002	7.70334
3667	ENSG00000169047	insulin receptor substrate 1(IRS1)	1.9117	2.9933	2.739	3.89233	4.02399	3.60587
3669	ENSG00000172183	interferon stimulated exonuclease gene 20(ISG20)	19.44	13.7394	15.4822	23.1656	26.944	20.4618
3670	ENSG00000016082	ISL LIM homeobox 1(ISL1)	0.447082	0.389732	0.673699	0.120344	0.331926	0.297987
3671	ENSG00000129009	immunoglobulin superfamily containing leucine rich repeat(ISLR)	0.0545453	0.0760323	0.0714957	0.231151	0.154526	0.111096
3673	ENSG00000164171	integrin subunit alpha 2(ITGA2)	2.90837	5.86163	4.649	19.0134	17.5654	17.4374
3674	ENSG00000005961	integrin subunit alpha 2b(ITGA2B)	0.292443	0.418776	0.654903	0.210042	0.240176	0.104877
3675	ENSG00000005884	integrin subunit alpha 3(ITGA3)	90.1574	86.8633	89.8574	91.7913	92.1329	94.7361
3678	ENSG00000161638	integrin subunit alpha 5(ITGA5)	24.1067	25.8808	27.7753	41.0092	46.5359	41.5421
3679	ENSG00000135424	integrin subunit alpha 7(ITGA7)	0.333523	0.709056	0.439137	0.170072	0.303224	0.240791
3680	ENSG00000144668	integrin subunit alpha 9(ITGA9)	0.236385	0.0994546	0	0.00643519	0	0.014397
3681	ENSG00000156886	integrin subunit alpha D(ITGAD)	0	0	0.00781144	0	0.0103249	0.0109575
3682	ENSG00000083457	integrin subunit alpha E(ITGAE)	30.0928	26.1705	29.9569	26.6423	29.52	27.1285
3683	ENSG00000005844	integrin subunit alpha L(ITGAL)	0	0.0150645	0.025453	0.0229033	0.033529	0.0167297
3684	ENSG00000169896	integrin subunit alpha M(ITGAM)	0.145909	0.17304	0.674562	0.209481	0.209413	0.251562
3685	ENSG00000138448	integrin subunit alpha V(ITGAV)	8.50262	14.7183	13.968	23.7405	21.4572	23.4231
3687	ENSG00000140678	integrin subunit alpha X(ITGAX)	1.05264	1.21314	1.3238	0.882074	0.646331	0.742203
3688	ENSG00000150093	integrin subunit beta 1(ITGB1)	59.752	76.9758	75.0734	101.364	91.0815	90.5511
3689	ENSG00000160255	integrin subunit beta 2(ITGB2)	0.686742	0.860601	0.966765	0.567494	0.626466	0.467594
3690	ENSG00000259207	integrin subunit beta 3(ITGB3)	0	0.0103288	0.0190861	0	0.113738	0.0131753
3691	ENSG00000132470	integrin subunit beta 4(ITGB4)	265.632	217.222	240.025	151.705	156.411	150.997
3692	ENSG00000242372	eukaryotic translation initiation factor 6(EIF6)	389.996	248.617	296.953	282.222	331.37	320.348
3693	ENSG00000082781	integrin subunit beta 5(ITGB5)	17.8456	14.9089	14.7142	19.41	24.0318	19.1095
3695	ENSG00000139626	integrin subunit beta 7(ITGB7)	0.230994	0.182171	0.058075	0.19516	0.181178	0.16425
3696	ENSG00000105855	integrin subunit beta 8(ITGB8)	0.747149	1.44623	1.32209	3.42698	2.82823	2.65272
3698	ENSG00000151655	inter-alpha-trypsin inhibitor heavy chain 2(ITIH2)	0	0	0.0141841	0	0	0
3699	ENSG00000162267	inter-alpha-trypsin inhibitor heavy chain 3(ITIH3)	0.0425159	0.0120256	0	0	0.0215614	0
3700	ENSG00000055955	inter-alpha-trypsin inhibitor heavy chain family member 4(ITIH4)	0.114221	0.0619383	0.0666615	0.0502946	0.0433259	0.0524768
3703	ENSG00000134910	STT3A, catalytic subunit of the oligosaccharyltransferase complex(STT3A)	70.0978	86.7993	83.1604	83.8745	86.2814	85.3354
3704	ENSG00000125877	inosine triphosphatase(ITPA)	84.898	56.4523	66.5806	61.6465	70.7653	62.115
3705	ENSG00000100605	inositol-tetrakisphosphate 1-kinase(ITPK1)	29.408	33.5718	37.5679	37.5763	36.876	34.8387
3706	ENSG00000137825	inositol-trisphosphate 3-kinase A(ITPKA)	7.01479	5.18972	6.12994	3.839	3.95003	3.33736
3707	ENSG00000143772	inositol-trisphosphate 3-kinase B(ITPKB)	0.933527	1.24221	1.5	0.908853	0.823339	0.887242
3708	ENSG00000150995	inositol 1,4,5-trisphosphate receptor type 1(ITPR1)	0.601755	1.04734	0.845541	0.845411	0.940256	1.18958
3709	ENSG00000123104	inositol 1,4,5-trisphosphate receptor type 2(ITPR2)	1.92254	2.83276	2.18169	1.99987	1.63175	1.88495
3710	ENSG00000096433	inositol 1,4,5-trisphosphate receptor type 3(ITPR3)	15.2262	20.2194	19.6563	20.156	19.3313	18.43
3712	ENSG00000128928	isovaleryl-CoA dehydrogenase(IVD)	26.2386	32.5006	27.0317	22.4587	21.9441	24.3373
3713	ENSG00000163207	involucrin(IVL)	0.0332076	0	0.0715551	0.0146024	0.0634322	0.0493772
3714	ENSG00000184916	jagged 2(JAG2)	61.505	54.06	59.4956	38.3428	37.7585	39.1357
3716	ENSG00000162434	Janus kinase 1(JAK1)	16.5877	24.0143	21.6168	25.6508	23.1146	23.6001
3717	ENSG00000096968	Janus kinase 2(JAK2)	0.76603	1.45944	1.23903	1.46612	1.09877	1.36636
3718	ENSG00000105639	Janus kinase 3(JAK3)	0.424238	0.386513	0.568624	0.191965	0.141037	0.12359
3720	ENSG00000008083	jumonji and AT-rich interaction domain containing 2(JARID2)	8.13259	9.80503	9.19841	8.39927	8.92864	8.37326
3725	ENSG00000177606	Jun proto-oncogene, AP-1 transcription factor subunit(JUN)	5.78354	6.12778	6.04198	27.3328	36.1903	25.2161
3726	ENSG00000171223	JunB proto-oncogene, AP-1 transcription factor subunit(JUNB)	229.078	188.322	214.386	229.686	284.053	248.73
3727	ENSG00000130522	JunD proto-oncogene, AP-1 transcription factor subunit(JUND)	77.693	55.5079	62.6675	76.7185	96.4848	72.1522
3728	ENSG00000173801	junction plakoglobin(JUP)	200.535	196.385	204.276	229.615	239.688	223.978
[truncated: 13,448 more rows]
