# Supplementary material for: Gene expression profiling and functional analysis reveals that p53 pathway-related gene expression is highly activated in cancer cells treated by cold atmospheric plasma-activated medium
Source: PeerJ. 2017 Aug 25;5:e3751. doi: 10.7717/peerj.3751 (PMC5572956; doi:10.7717/peerj.3751)
Supplement: Table S4 — DEGs were analyzed by using the DEseq R package. The absolute value of Fold Change ≥2 and False Discovery Rate (FDR) ≤ 0.01 were adopted as the criteria for determining the significance of differential gene expression. [file peerj-05-3751-s009.xls]

## Sheet: Supplementary table 3
Supplementary table 3: The differentially expressed genes (DEGs) identified in our analysis. The absolute value of Fold Change ≥ 2 and False Discovery Rate (FDR) ≤ 0.01 were adopted as the criteria for determining the signiﬁcance of diﬀerential gene expression. PAM1, PAM2 and PAM3 were from PAM-treated SCC15 cells while Ctr1, Ctr2 and Ctr3 were mock-treated with 3 biological replicates respective…
Ensembl ID	Symbol	Entrez ID	Gene Name	Ctr1_FPKM	Ctr2_FPKM	Ctr3_FPKM	PAM1_FPKM	PAM2_FPKM	PAM3_FPKM	FDR	log2FC	regulated	Description
ENSG00000001084	GCLC	2729	glutamate-cysteine ligase catalytic subunit(GCLC)	7.20331	10.1773	10.7319	23.1221	22.6071	23.6632	1.06382e-32	1.37185	up	Glutamate-cysteine ligase, also known as gamma-glutamylcysteine synthetase is the first rate-limiting enzyme of glutathione synthesis. The enzyme consists of two subunits, a heavy catalytic subunit and a light regulatory subunit. This locus encodes the catalytic subunit, while the regulatory subunit is derived from a different gene located on chromosome 1p22-p21. Mutations at this locus have been…
ENSG00000002587	HS3ST1	9957	heparan sulfate-glucosamine 3-sulfotransferase 1(HS3ST1)	2.59904	2.35861	1.79648	11.5627	12.8696	14.7616	5.11783e-57	2.51602	up	Heparan sulfate biosynthetic enzymes are key components in generating a myriad of distinct heparan sulfate fine structures that carry out multiple biologic activities. The enzyme encoded by this gene is a member of the heparan sulfate biosynthetic enzyme family. It possesses both heparan sulfate glucosaminyl 3-O-sulfotransferase activity, anticoagulant heparan sulfate conversion activity, and is …
ENSG00000003096	KLHL13	90293	kelch like family member 13(KLHL13)	0.812343	1.35032	1.03511	0.469621	0.518368	0.527152	0.000967315	-1.08859	down	This gene encodes a BTB and kelch domain containing protein and belongs to the kelch repeat domain containing superfamily of proteins. The encoded protein functions as an adaptor protein that complexes with Cullin 3 and other proteins to form the Cullin 3-based E3 ubiquitin-protein ligase complex. This complex is necessary for proper chromosome segregation and completion of cytokinesis. Alternate…
ENSG00000003137	CYP26B1	56603	cytochrome P450 family 26 subfamily B member 1(CYP26B1)	3.55985	4.76055	4.96222	11.6413	11.1035	9.8553	6.009e-18	1.1701	up	This gene encodes a member of the cytochrome P450 superfamily. The cytochrome P450 proteins are monooxygenases which catalyze many reactions involved in drug metabolism and synthesis of cholesterol, steroids and other lipids. The encoded protein is localized to the endoplasmic reticulum, and functions as a critical regulator of all-trans retinoic acid levels by the specific inactivation of all-tr…
ENSG00000003400	CASP10	843	caspase 10(CASP10)	1.49206	1.49665	1.4538	0.870725	0.806576	0.836341	8.16422e-07	-1.09248	down	This gene encodes a protein which is a member of the cysteine-aspartic acid protease (caspase) family. Sequential activation of caspases plays a central role in the execution-phase of cell apoptosis. Caspases exist as inactive proenzymes which undergo proteolytic processing at conserved aspartic residues to produce two subunits, large and small, that dimerize to form the active enzyme. This prote…
ENSG00000004487	KDM1A	23028	lysine demethylase 1A(KDM1A)	135.716	129.343	120.7	258.069	242.069	247.44	1.03848e-24	1.06188	up	This gene encodes a nuclear protein containing a SWIRM domain, a FAD-binding motif, and an amine oxidase domain. This protein is a component of several histone deacetylase complexes, though it silences genes by functioning as a histone demethylase. Alternative splicing results in multiple transcript variants. [provided by RefSeq, Apr 2009]
ENSG00000004777	ARHGAP33	115703	Rho GTPase activating protein 33(ARHGAP33)	1.22268	1.4826	1.40512	0.379546	0.383188	0.592359	5.59786e-18	-2.03177	down	This gene encodes a member of the sorting nexin family. Members of this family contain a phox (PX) domain, which is a phosphoinositide binding domain, and are involved in intracellular trafficking. Alternative splice variants encoding different isoforms have been identified in this gene. [provided by RefSeq, Feb 2010]
ENSG00000005812	FBXL3	26224	F-box and leucine rich repeat protein 3(FBXL3)	10.6937	17.86	15.219	35.6772	34.841	33.9422	3.58667e-25	1.18821	up	This gene encodes a member of the F-box protein family which is characterized by an approximately 40 amino acid motif, the F-box. The F-box proteins constitute one of the four subunits of ubiquitin protein ligase complex called SCFs (SKP1-cullin-F-box), which function in phosphorylation-dependent ubiquitination. The F-box proteins are divided into 3 classes: Fbws containing WD-40 domains, Fbls co…
ENSG00000006025	OSBPL7	114881	oxysterol binding protein like 7(OSBPL7)	7.55696	6.44791	6.9622	2.00952	2.11603	2.01986	7.25127e-44	-1.79637	down	This gene encodes a member of the oxysterol-binding protein (OSBP) family, a group of intracellular lipid receptors. Like most members, the encoded protein contains an N-terminal pleckstrin homology domain and a highly conserved C-terminal OSBP-like sterol-binding domain. Two transcript variants encoding the same isoform have been identified. [provided by RefSeq, Jul 2008]
ENSG00000006327	TNFRSF12A	51330	TNF receptor superfamily member 12A(TNFRSF12A)	243.266	196.664	213.201	415.395	485.772	472.538	3.58572e-26	1.13371	up	-
ENSG00000006459	KDM7A	80853	lysine demethylase 7A(KDM7A)	0.321812	0.586616	0.595032	2.50262	2.53968	2.14141	1.30125e-36	2.18324	up	-
ENSG00000008323	PLEKHG6	55200	pleckstrin homology and RhoGEF domain containing G6(PLEKHG6)	1.12751	1.02602	1.24889	0.450791	0.317856	0.589875	9.62776e-09	-1.36452	down	-
ENSG00000008405	CRY1	1407	cryptochrome circadian clock 1(CRY1)	5.67141	7.79779	7.23486	20.9761	19.4246	18.6388	1.787e-35	1.49379	up	This gene encodes a flavin adenine dinucleotide-binding protein that is a key component of the circadian core oscillator complex, which regulates the circadian clock. This gene is upregulated by CLOCK/ARNTL heterodimers but then represses this upregulation in a feedback loop using PER/CRY heterodimers to interact with CLOCK/ARNTL. Polymorphisms in this gene have been associated with altered sleep…
ENSG00000010292	NCAPD2	9918	non-SMC condensin I complex subunit D2(NCAPD2)	57.306	67.5595	63.1666	28.8452	26.6092	27.4485	1.87731e-23	-1.18169	down	-
ENSG00000010803	SCMH1	22955	sex comb on midleg homolog 1 (Drosophila)(SCMH1)	5.48934	5.80117	5.81012	2.50133	2.6262	3.29857	1.51261e-14	-1.08855	down	-
ENSG00000010810	FYN	2534	FYN proto-oncogene, Src family tyrosine kinase(FYN)	0.717211	0.884365	0.646525	1.75436	2.29808	2.43414	6.0345e-06	1.15255	up	This gene is a member of the protein-tyrosine kinase oncogene family. It encodes a membrane-associated tyrosine kinase that has been implicated in the control of cell growth. The protein associates with the p85 subunit of phosphatidylinositol 3-kinase and interacts with the fyn-binding protein. Alternatively spliced transcript variants encoding distinct isoforms exist. [provided by RefSeq, Jul 20…
ENSG00000011028	MRC2	9902	mannose receptor C type 2(MRC2)	2.2227	1.5523	1.868	0.383042	0.389096	0.426821	4.36237e-24	-2.14967	down	This gene encodes a member of the mannose receptor family of proteins that contain a fibronectin type II domain and multiple C-type lectin-like domains. The encoded protein plays a role in extracellular matrix remodeling by mediating the internalization and lysosomal degradation of collagen ligands. Expression of this gene may play a role in the tumorigenesis and metastasis of several malignancie…
ENSG00000011143	MKS1	54903	Meckel syndrome, type 1(MKS1)	8.8095	8.34542	7.89669	3.87446	3.95954	4.56394	3.04266e-12	-1.03128	down	The protein encoded by this gene localizes to the basal body and is required for formation of the primary cilium in ciliated epithelial cells. Mutations in this gene result in Meckel syndrome type 1 and in Bardet-Biedl syndrome type 13. Multiple transcript variants encoding different isoforms have been found for this gene. [provided by RefSeq, Sep 2009]
ENSG00000015532	XYLT2	64132	xylosyltransferase 2(XYLT2)	8.08612	8.34138	9.33441	4.28072	4.38638	4.53566	5.69333e-17	-1.02367	down	The protein encoded by this gene is an isoform of xylosyltransferase, which belongs to a family of glycosyltransferases. This enzyme transfers xylose from UDP-xylose to specific serine residues of the core protein and initiates the biosynthesis of glycosaminoglycan chains in proteoglycans including chondroitin sulfate, heparan sulfate, heparin and dermatan sulfate. The enzyme activity, which is i…
ENSG00000016402	IL20RA	53832	interleukin 20 receptor subunit alpha(IL20RA)	0.784153	0.776318	0.656762	0.365826	0.304173	0.365377	0.000974154	-1.25647	down	This gene encodes a member of the type II cytokine receptor family. The encoded protein is a subunit of the receptor for interleukin 20, a cytokine that may be involved in epidermal function. The interleukin 20 receptor is a heterodimeric complex consisting of the encoded protein and interleukin 20 receptor beta. This gene and interleukin 20 receptor beta are highly expressed in skin, and are upr…
ENSG00000018408	WWTR1	25937	WW domain containing transcription regulator 1(WWTR1)	11.1796	14.6708	16.4868	30.0903	40.2132	34.5815	7.91767e-28	1.19402	up	-
ENSG00000019549	SNAI2	6591	snail family transcriptional repressor 2(SNAI2)	9.93697	11.9486	14.3896	36.0111	41.4662	34.5705	1.83544e-39	1.57561	up	This gene encodes a member of the Snail family of C2H2-type zinc finger transcription factors. The encoded protein acts as a transcriptional repressor that binds to E-box motifs and is also likely to repress E-cadherin transcription in breast carcinoma. This protein is involved in epithelial-mesenchymal transitions and has antiapoptotic activity. Mutations in this gene may be associated with spor…
ENSG00000020577	SAMD4A	23034	sterile alpha motif domain containing 4A(SAMD4A)	0.0789953	0.295682	0.134796	1.16127	1.46417	1.09289	2.20463e-40	3.48896	up	Sterile alpha motifs (SAMs) in proteins such as SAMD4A are part of an RNA-binding domain that functions as a posttranscriptional regulator by binding to an RNA sequence motif known as the Smaug recognition element, which was named after the Drosophila Smaug protein (Baez and Boccaccio, 2005 [PubMed 16221671]).[supplied by OMIM, Mar 2008]
ENSG00000022976	ZNF839	55778	zinc finger protein 839(ZNF839)	6.96746	5.85955	6.24769	2.03691	2.39749	2.19044	5.36512e-27	-1.68312	down	-
ENSG00000023892	DEF6	50619	DEF6, guanine nucleotide exchange factor(DEF6)	1.64876	1.90265	1.81834	0.719903	0.833594	0.464024	9.48119e-10	-1.44545	down	DEF6, or IBP, is a guanine nucleotide exchange factor (GEF) for RAC (MIM 602048) and CDC42 (MIM 116952) that is highly expressed in B and T cells (Gupta et al., 2003 [PubMed 12923183]).[supplied by OMIM, Mar 2008]
ENSG00000023909	GCLM	2730	glutamate-cysteine ligase modifier subunit(GCLM)	14.0683	18.5399	18.7736	52.8603	52.3466	49.6642	1.80451e-42	1.49723	up	Glutamate-cysteine ligase, also known as gamma-glutamylcysteine synthetase, is the first rate limiting enzyme of glutathione synthesis. The enzyme consists of two subunits, a heavy catalytic subunit and a light regulatory subunit. Gamma glutamylcysteine synthetase deficiency has been implicated in some forms of hemolytic anemia. Alternative splicing results in multiple transcript variants encodin…
ENSG00000024526	DEPDC1	55635	DEP domain containing 1(DEPDC1)	9.74469	12.8639	12.0121	3.97588	2.88023	3.24478	2.5111e-39	-1.79809	down	-
ENSG00000025423	HSD17B6	8630	hydroxysteroid 17-beta dehydrogenase 6(HSD17B6)	0.589112	0.341589	0.551175	1.83177	1.84233	1.98074	3.64597e-07	1.86653	up	The protein encoded by this gene has both oxidoreductase and epimerase activities and is involved in androgen catabolism. The oxidoreductase activity can convert 3 alpha-adiol to dihydrotestosterone, while the epimerase activity can convert androsterone to epi-androsterone. Both reactions use NAD+ as the preferred cofactor. This gene is a member of the retinol dehydrogenase family. [provided by R…
ENSG00000025434	NR1H3	10062	nuclear receptor subfamily 1 group H member 3(NR1H3)	10.1253	8.12214	8.27281	3.84394	4.61206	4.124	2.40838e-16	-1.1997	down	The protein encoded by this gene belongs to the NR1 subfamily of the nuclear receptor superfamily. The NR1 family members are key regulators of macrophage function, controlling transcriptional programs involved in lipid homeostasis and inflammation. This protein is highly expressed in visceral organs, including liver, kidney and intestine. It forms a heterodimer with retinoid X receptor (RXR), an…
ENSG00000026950	BTN3A1	11119	butyrophilin subfamily 3 member A1(BTN3A1)	6.81079	8.42309	8.75686	4.72216	3.75123	4.24428	1.09914e-14	-1.05089	down	The butyrophilin (BTN) genes are a group of major histocompatibility complex (MHC)-associated genes that encode type I membrane proteins with 2 extracellular immunoglobulin (Ig) domains and an intracellular B30.2 (PRYSPRY) domain. Three subfamilies of human BTN genes are located in the MHC class I region: the single-copy BTN1A1 gene (MIM 601610) and the BTN2 (e.g., BTN2A1; MIM 613590) and BTN3 (e…
ENSG00000031081	ARHGAP31	57514	Rho GTPase activating protein 31(ARHGAP31)	0.127796	0.295082	0.178568	0.551384	1.262	0.70556	4.03693e-09	1.42833	up	This gene encodes a GTPase-activating protein (GAP). A variety of cellular processes are regulated by Rho GTPases which cycle between an inactive form bound to GDP and an active form bound to GTP. This cycling between inactive and active forms is regulated by guanine nucleotide exchange factors and GAPs. The encoded protein is a GAP shown to regulate two GTPases involved in protein trafficking an…
ENSG00000033327	GAB2	9846	GRB2 associated binding protein 2(GAB2)	0.255873	0.345446	0.327174	0.626691	0.682933	0.825104	7.2673e-07	1.12997	up	This gene is a member of the GRB2-associated binding protein (GAB) gene family. These proteins contain pleckstrin homology (PH) domain, and bind SHP2 tyrosine phosphatase and GRB2 adapter protein. They act as adapters for transmitting various signals in response to stimuli through cytokine and growth factor receptors, and T- and B-cell antigen receptors. The protein encoded by this gene is the pr…
ENSG00000037965	HOXC8	3224	homeobox C8(HOXC8)	0.903748	0.878248	1.00935	0.383389	0.387136	0.257777	8.96981e-05	-1.52017	down	This gene belongs to the homeobox family of genes. The homeobox genes encode a highly conserved family of transcription factors that play an important role in morphogenesis in all multicellular organisms. Mammals possess four similar homeobox gene clusters, HOXA, HOXB, HOXC and HOXD, which are located on different chromosomes and consist of 9 to 11 genes arranged in tandem. This gene is one of se…
ENSG00000042317	SPATA7	55812	spermatogenesis associated 7(SPATA7)	0.965048	1.4294	1.14419	0.571378	0.365614	0.548411	0.00211288	-1.29515	down	This gene, originally isolated from testis, is also expressed in retina. Mutations in this gene are associated with Leber congenital amaurosis and juvenile retinitis pigmentosa. Alternatively spliced transcript variants encoding different isoforms have been found for this gene. [provided by RefSeq, May 2010]
ENSG00000043039	BARX2	8538	BARX homeobox 2(BARX2)	0.463296	0.446751	0.41563	0.91379	0.961891	1.06469	0.00432774	1.08784	up	This gene encodes a member of the homeobox transcription factor family. A highly related protein in mouse has been shown to influence cellular processes that control cell adhesion and remodeling of the actin cytoskeleton in myoblast fusion and chondrogenesis. The encoded protein may also play a role in cancer progression. [provided by RefSeq, Jul 2008]
ENSG00000043355	ZIC2	7546	Zic family member 2(ZIC2)	8.59909	8.7127	8.77948	19.8862	21.8551	18.097	6.03489e-26	1.26709	up	This gene encodes a member of the ZIC family of C2H2-type zinc finger proteins. This protein functions as a transcriptional repressor and may regulate tissue specific expression of dopamine receptor D1. Mutations in this gene cause holoprosencephaly type 5. Holoprosencephaly is the most common structural anomaly of the human brain. A polyhistidine tract polymorphism in this gene may be associated…
ENSG00000046647	GEMIN8	54960	gem nuclear organelle associated protein 8(GEMIN8)	4.94368	3.92748	3.88406	1.56827	2.16672	2.60606	1.07297e-08	-1.2659	down	The protein encoded by this gene is part of the SMN complex, which is necessary for spliceosomal snRNP assembly in the cytoplasm and pre-mRNA splicing in the nucleus. The encoded protein binds to both SMN1 and the GEMIN6/GEMIN7 heterodimer, mediating their interaction. This protein is found in nuclear Gemini of Cajal bodies (gems) and in the cytoplasm. Three transcript variants encoding the same …
ENSG00000047230	CTPS2	56474	CTP synthase 2(CTPS2)	6.83134	8.41289	7.75729	3.61783	3.82314	3.42044	6.08132e-17	-1.14506	down	The protein encoded by this gene catalyzes the formation of CTP from UTP with the concomitant deamination of glutamine to glutamate. This protein is the rate-limiting enzyme in the synthesis of cytosine nucleotides, which play an important role in various metabolic processes and provide the precursors necessary for the synthesis of RNA and DNA. Cancer cells that exhibit increased cell proliferati…
ENSG00000048052	HDAC9	9734	histone deacetylase 9(HDAC9)	0.0785325	0.263291	0.147424	0.549393	0.516214	0.611124	0.000154011	1.63157	up	Histones play a critical role in transcriptional regulation, cell cycle progression, and developmental events. Histone acetylation/deacetylation alters chromosome structure and affects transcription factor access to DNA. The protein encoded by this gene has sequence homology to members of the histone deacetylase family. This gene is orthologous to the Xenopus and mouse MITR genes. The MITR protei…
ENSG00000049130	KITLG	4254	KIT ligand(KITLG)	8.39033	15.3495	14.2954	39.5127	31.7638	37.247	4.62827e-21	1.2095	up	This gene encodes the ligand of the tyrosine-kinase receptor encoded by the KIT locus. This ligand is a pleiotropic factor that acts in utero in germ cell and neural cell development, and hematopoiesis, all believed to reflect a role in cell migration. In adults, it functions pleiotropically, while mostly noted for its continued requirement in hematopoiesis. Two transcript variants encoding diffe…
ENSG00000049239	H6PD	9563	hexose-6-phosphate dehydrogenase/glucose 1-dehydrogenase(H6PD)	2.23479	2.86585	2.92797	1.23248	1.08607	1.11238	4.74617e-10	-1.30869	down	There are 2 forms of glucose-6-phosphate dehydrogenase. G form is X-linked and H form, encoded by this gene, is autosomally linked. This H form shows activity with other hexose-6-phosphates, especially galactose-6-phosphate, whereas the G form is specific for glucose-6-phosphate. Both forms are present in most tissues, but H form is not found in red cells. [provided by RefSeq, Jul 2008]
ENSG00000049283	EPN3	55040	epsin 3(EPN3)	1.80475	2.61638	2.22988	0.547321	0.6625	0.823421	2.7971e-15	-1.67945	down	-
ENSG00000049769	PPP1R3F	89801	protein phosphatase 1 regulatory subunit 3F(PPP1R3F)	7.2631	4.86234	7.31638	9.62241	11.2332	9.37857	2.83313e-16	1.06191	up	This gene encodes a protein that has been identified as one of several type-1 protein phosphatase (PP1) regulatory subunits. One or two of these subunits, together with the well-conserved catalytic subunit, can form the PP1 holoenzyme, where the regulatory subunit functions to regulate substrate specificity and/or targeting to a particular cellular compartment. Alternative splicing results in mul…
ENSG00000051108	HERPUD1	9709	homocysteine inducible ER protein with ubiquitin like domain 1(HERPUD1)	14.2407	18.1517	15.602	33.1644	43.1911	36.8578	4.36983e-24	1.16188	up	The accumulation of unfolded proteins in the endoplasmic reticulum (ER) triggers the ER stress response. This response includes the inhibition of translation to prevent further accumulation of unfolded proteins, the increased expression of proteins involved in polypeptide folding, known as the unfolded protein response (UPR), and the destruction of misfolded proteins by the ER-associated protein …
ENSG00000052795	FNIP2	57600	folliculin interacting protein 2(FNIP2)	0.625823	1.21203	0.836889	2.19276	1.25606	1.51087	2.33986e-06	1.03722	up	-
ENSG00000052850	ALX4	60529	ALX homeobox 4(ALX4)	2.99291	4.08185	4.08841	1.69175	1.78232	1.89944	7.61351e-06	-1.1228	down	This gene encodes a paired-like homeodomain transcription factor expressed in the mesenchyme of developing bones, limbs, hair, teeth, and mammary tissue. Mutations in this gene cause parietal foramina 2 (PFM2); an autosomal dominant disease characterized by deficient ossification of the parietal bones. Mutations in this gene also cause a form of frontonasal dysplasia with alopecia and hypogonadis…
ENSG00000053702	NRIP2	83714	nuclear receptor interacting protein 2(NRIP2)	0.463235	0.81529	0.869314	0.305396	0.399442	0.329065	0.00604672	-1.19326	down	-
ENSG00000054392	HHAT	55733	hedgehog acyltransferase(HHAT)	0.650368	0.745765	0.71422	0.356794	0.186472	0.531415	0.00177547	-1.14444	down	'Skinny hedgehog' (SKI1) encodes an enzyme that acts within the secretory pathway to catalyze amino-terminal palmitoylation of 'hedgehog' (see MIM 600725).[supplied by OMIM, Jul 2002]
ENSG00000054598	FOXC1	2296	forkhead box C1(FOXC1)	8.91368	9.57939	9.64306	27.4596	33.129	27.6918	2.55112e-37	1.76051	up	This gene belongs to the forkhead family of transcription factors which is characterized by a distinct DNA-binding forkhead domain. The specific function of this gene has not yet been determined; however, it has been shown to play a role in the regulation of embryonic and ocular development. Mutations in this gene cause various glaucoma phenotypes including primary congenital glaucoma, autosomal …
ENSG00000057657	PRDM1	639	PR/SET domain 1(PRDM1)	0.453763	0.446613	0.727568	2.8435	3.7482	2.62046	4.01156e-22	2.76706	up	This gene encodes a protein that acts as a repressor of beta-interferon gene expression. The protein binds specifically to the PRDI (positive regulatory domain I element) of the beta-IFN gene promoter. Transcription of this gene increases upon virus induction. Two alternatively spliced transcript variants that encode different isoforms have been reported. [provided by RefSeq, Jul 2008]
ENSG00000058453	CROCC	9696	ciliary rootlet coiled-coil, rootletin(CROCC)	9.07958	9.91414	10.2867	2.11943	1.58969	1.74354	7.0374e-93	-2.39525	down	-
ENSG00000059728	MXD1	4084	MAX dimerization protein 1(MXD1)	19.542	21.6015	19.8494	47.8887	46.9893	42.8176	1.84955e-46	1.52937	up	This gene encodes a member of the MYC/MAX/MAD network of basic helix-loop-helix leucine zipper transcription factors. The MYC/MAX/MAD transcription factors mediate cellular proliferation, differentiation and apoptosis. The encoded protein antagonizes MYC-mediated transcriptional activation of target genes by competing for the binding partner MAX and recruiting repressor complexes containing histo…
ENSG00000062282	DGAT2	84649	diacylglycerol O-acyltransferase 2(DGAT2)	7.53359	6.30519	7.37967	2.68037	2.84941	3.44466	3.86424e-20	-1.32398	down	This gene encodes one of two enzymes which catalyzes the final reaction in the synthesis of triglycerides in which diacylglycerol is covalently bound to long chain fatty acyl-CoAs. The encoded protein catalyzes this reaction at low concentrations of magnesium chloride while the other enzyme has high activity at high concentrations of magnesium chloride. Multiple transcript variants encoding diffe…
ENSG00000064651	SLC12A2	6558	solute carrier family 12 member 2(SLC12A2)	4.06258	6.13131	5.91732	11.7784	11.1965	10.4761	7.948e-19	1.03036	up	The protein encoded by this gene mediates sodium and chloride transport and reabsorption. The encoded protein is a membrane protein and is important in maintaining proper ionic balance and cell volume. This protein is phosphorylated in response to DNA damage. Three transcript variants encoding two different isoforms have been found for this gene. [provided by RefSeq, Jan 2012]
ENSG00000064655	EYA2	2139	EYA transcriptional coactivator and phosphatase 2(EYA2)	0.616974	0.556192	0.820121	0.393193	0.186245	0.18084	9.99772e-06	-1.85015	down	This gene encodes a member of the eyes absent (EYA) family of proteins. The encoded protein may be post-translationally modified and may play a role in eye development. A similar protein in mice can act as a transcriptional activator. Alternative splicing results in multiple transcript variants, but the full-length natures of all of these variants have not yet been determined. [provided by RefSeq…
ENSG00000065534	MYLK	4638	myosin light chain kinase(MYLK)	1.3133	1.01579	1.01473	0.317654	0.380663	0.44234	8.85898e-11	-1.28707	down	This gene, a muscle member of the immunoglobulin gene superfamily, encodes myosin light chain kinase which is a calcium/calmodulin dependent enzyme. This kinase phosphorylates myosin regulatory light chains to facilitate myosin interaction with actin filaments to produce contractile activity. This gene encodes both smooth muscle and nonmuscle isoforms. In addition, using a separate promoter in an…
ENSG00000065809	FAM107B	83641	family with sequence similarity 107 member B(FAM107B)	2.84682	2.54957	2.74816	10.6651	9.7759	9.47003	1.22979e-33	1.77567	up	-
ENSG00000065911	MTHFD2	10797	methylenetetrahydrofolate dehydrogenase (NADP+ dependent) 2, methenyltetrahydrofolate cyclohydrolase(MTHFD2)	23.94	25.2762	26.7385	58.1751	58.0392	54.9358	2.37856e-25	1.12253	up	This gene encodes a nuclear-encoded mitochondrial bifunctional enzyme with methylenetetrahydrofolate dehydrogenase and methenyltetrahydrofolate cyclohydrolase activities. The enzyme functions as a homodimer and is unique in its absolute requirement for magnesium and inorganic phosphate. Formation of the enzyme-magnesium complex allows binding of NAD. Alternative splicing results in two different …
ENSG00000066248	NGEF	25791	neuronal guanine nucleotide exchange factor(NGEF)	2.47836	3.44316	3.96298	2.42488	1.30911	1.05048	6.89137e-10	-1.09277	down	-
ENSG00000067798	NAV3	89795	neuron navigator 3(NAV3)	0.626918	0.721516	0.692975	1.99595	1.27252	1.65181	4.19199e-09	1.49485	up	This gene belongs to the neuron navigator family and is expressed predominantly in the nervous system. The encoded protein contains coiled-coil domains and a conserved AAA domain characteristic for ATPases associated with a variety of cellular activities. This gene is similar to unc-53, a Caenorhabditis elegans gene involved in axon guidance. Multiple alternatively spliced transcript variants for…
ENSG00000068489	PRR11	55771	proline rich 11(PRR11)	21.292	27.147	22.3966	15.3211	13.3676	15.7726	2.79432e-21	-1.02043	down	-
ENSG00000069667	RORA	6095	RAR related orphan receptor A(RORA)	0.0657548	0.0413647	0.029342	0.181452	0.541531	0.440118	2.50232e-06	3.19718	up	The protein encoded by this gene is a member of the NR1 subfamily of nuclear hormone receptors. It can bind as a monomer or as a homodimer to hormone response elements upstream of several genes to enhance the expression of those genes. The encoded protein has been shown to interact with NM23-2, a nucleoside diphosphate kinase involved in organogenesis and differentiation, as well as with NM23-1, …
ENSG00000069696	DRD4	1815	dopamine receptor D4(DRD4)	2.34381	1.52821	1.53777	0.398248	0.819389	0.442198	3.33455e-09	-1.77937	down	This gene encodes the D4 subtype of the dopamine receptor. The D4 subtype is a G-protein coupled receptor which inhibits adenylyl cyclase. It is a target for drugs which treat schizophrenia and Parkinson disease. Mutations in this gene have been associated with various behavioral phenotypes, including autonomic nervous system dysfunction, attention deficit/hyperactivity disorder, and the personal…
ENSG00000069702	TGFBR3	7049	transforming growth factor beta receptor 3(TGFBR3)	2.50197	3.70623	2.79192	8.06497	7.16786	7.0805	8.69259e-20	1.22553	up	This locus encodes the transforming growth factor (TGF)-beta type III receptor. The encoded receptor is a membrane proteoglycan that often functions as a co-receptor with other TGF-beta receptor superfamily members. Ectodomain shedding produces soluble TGFBR3, which may inhibit TGFB signaling. Decreased expression of this receptor has been observed in various cancers. Alternatively spliced transc…
ENSG00000069712	KIAA1107	23285	KIAA1107(KIAA1107)	0.246268	0.540432	0.469005	0.280879	0.203434	0.119808	0.0014284	-1.92168	down	-
ENSG00000071575	TRIB2	28951	tribbles pseudokinase 2(TRIB2)	1.24303	2.04565	1.94186	11.4405	13.1375	12.8005	3.13351e-99	2.80426	up	This gene encodes one of three members of the Tribbles family. The Tribbles members share a Trb domain, which is homologous to protein serine-threonine kinases, but lacks the active site lysine and probably lacks a catalytic function. The Tribbles proteins interact and modulate the activity of signal transduction pathways in a number of physiological and pathological processes. This Tribbles memb…
ENSG00000072571	HMMR	3161	hyaluronan mediated motility receptor(HMMR)	18.0889	20.668	23.6503	5.70573	4.61667	5.09245	3.83474e-48	-1.79194	down	The protein encoded by this gene is involved in cell motility. It is expressed in breast tissue and together with other proteins, it forms a complex with BRCA1 and BRCA2, thus is potentially associated with higher risk of breast cancer. Alternatively spliced transcript variants encoding different isoforms have been noted for this gene. [provided by RefSeq, Dec 2008]
ENSG00000072818	ACAP1	9744	ArfGAP with coiled-coil, ankyrin repeat and PH domains 1(ACAP1)	6.65739	5.45657	4.31367	9.18249	12.8826	10.2135	3.31845e-16	1.17667	up	-
ENSG00000073331	ALPK1	80216	alpha kinase 1(ALPK1)	2.73048	3.35845	2.56131	1.66978	0.833493	0.942809	4.02987e-21	-1.72951	down	This gene encodes an alpha kinase. Mice which were homozygous for disrupted copies of this gene exhibited coordination defects (PMID: 21208416). Multiple transcript variants encoding different isoforms have been found for this gene. [provided by RefSeq, Dec 2011]
ENSG00000073712	FERMT2	10979	fermitin family member 2(FERMT2)	4.24996	4.96919	5.41175	13.0399	12.3463	12.4801	1.73122e-24	1.32149	up	-
ENSG00000073756	PTGS2	5743	prostaglandin-endoperoxide synthase 2(PTGS2)	1.76097	2.72371	2.85049	36.7132	43.5677	37.3672	2.01764e-140	3.91548	up	Prostaglandin-endoperoxide synthase (PTGS), also known as cyclooxygenase, is the key enzyme in prostaglandin biosynthesis, and acts both as a dioxygenase and as a peroxidase. There are two isozymes of PTGS: a constitutive PTGS1 and an inducible PTGS2, which differ in their regulation of expression and tissue distribution. This gene encodes the inducible isozyme. It is regulated by specific stimul…
ENSG00000074527	NTN4	59277	netrin 4(NTN4)	2.31274	2.72191	2.54407	10.0003	10.7435	8.24598	3.79261e-24	1.90513	up	NTN4 belongs to a family of proteins related to laminins (see LAMA1, MIM 150320) Koch et al. (2000) [PubMed 11038171].[supplied by OMIM, Mar 2008]
ENSG00000074621	SLC24A1	9187	solute carrier family 24 member 1(SLC24A1)	0.914507	0.711943	0.721057	0.445497	0.541642	0.217206	2.78676e-07	-1.46123	down	This gene encodes a member of the potassium-dependent sodium/calcium exchanger protein family. The encoded protein plays an important role in sodium/calcium exchange in retinal rod and cone photoreceptors by mediating the extrusion of one calcium ion and one potassium ion in exchange for four sodium ions. Mutations in this gene may play a role in congenital stationary night blindness. Alternative…
ENSG00000074964	ARHGEF10L	55160	Rho guanine nucleotide exchange factor 10 like(ARHGEF10L)	5.9914	4.99594	5.86803	1.88887	2.41084	2.091	1.92042e-21	-1.2449	down	ARHGEF10L is a member of the RhoGEF family of guanine nucleotide exchange factors (GEFs) that activate Rho GTPases (Winkler et al., 2005 [PubMed 16112081]).[supplied by OMIM, Dec 2008]
ENSG00000075826	SEC31B	25956	SEC31 homolog B, COPII coat complex component(SEC31B)	1.64725	2.0894	2.17602	0.947328	0.79488	0.948929	4.46006e-10	-1.23281	down	This gene encodes a protein of unknown function. The protein has moderate similarity to rat VAP1 protein which is an endosomal membrane-associated protein, containing a putative Ca2+/calmodulin-dependent kinase II phosphorylation site. [provided by RefSeq, Jul 2008]
ENSG00000076641	PAG1	55824	phosphoprotein membrane anchor with glycosphingolipid microdomains 1(PAG1)	0.212651	0.389867	0.290064	1.98256	2.18622	1.83925	2.54059e-50	2.65363	up	The protein encoded by this gene is a type III transmembrane adaptor protein that binds to the tyrosine kinase csk protein. It is thought to be involved in the regulation of T cell activation. [provided by RefSeq, Jul 2008]
ENSG00000076706	MCAM	102465453	microRNA 6756(MIR6756)	0.807528	0.73021	0.744502	0.422159	0.423353	0.355378	0.000231265	-1.00835	down	-
ENSG00000078804	TP53INP2	58476	tumor protein p53 inducible nuclear protein 2(TP53INP2)	1.74838	2.07698	1.93178	5.21488	5.09437	4.36034	1.30246e-16	1.346	up	-
ENSG00000078900	TP73	7161	tumor protein p73(TP73)	11.6059	14.7368	14.0082	6.52525	6.92359	7.60807	6.60575e-20	-1.01845	down	This gene encodes a member of the p53 family of transcription factors involved in cellular responses to stress and development. It maps to a region on chromosome 1p36 that is frequently deleted in neuroblastoma and other tumors, and thought to contain multiple tumor suppressor genes. The demonstration that this gene is monoallelically expressed (likely from the maternal allele), supports the noti…
ENSG00000079335	CDC14A	8556	cell division cycle 14A(CDC14A)	0.219962	0.692698	0.567994	1.19697	1.10423	0.970929	0.00168073	1.03467	up	The protein encoded by this gene is a member of the dual specificity protein tyrosine phosphatase family. It is highly similar to Saccharomyces cerevisiae Cdc14, a protein tyrosine phosphatase involved in the exit of cell mitosis and initiation of DNA replication, suggesting a role in cell cycle control. This protein has been shown to interact with, and dephosphorylate tumor suppressor protein p5…
ENSG00000079435	LIPE	3991	lipase E, hormone sensitive type(LIPE)	0.340349	0.385035	0.317255	0.0997563	0.0207632	0.0296614	2.29577e-07	-2.85491	down	The protein encoded by this gene has a long and a short form, generated by use of alternative translational start codons. The long form is expressed in steroidogenic tissues such as testis, where it converts cholesteryl esters to free cholesterol for steroid hormone production. The short form is expressed in adipose tissue, among others, where it hydrolyzes stored triglycerides to free fatty acid…
ENSG00000080986	NDC80	10403	NDC80, kinetochore complex component(NDC80)	19.3016	19.0602	20.46	11.4419	9.89257	10.4493	5.78159e-15	-1.00022	down	This gene encodes a component of the NDC80 kinetochore complex. The encoded protein consists of an N-terminal microtubule binding domain and a C-terminal coiled-coiled domain that interacts with other components of the complex. This protein functions to organize and stabilize microtubule-kinetochore interactions and is required for proper chromosome segregation. [provided by RefSeq, Oct 2011]
ENSG00000081181	ARG2	384	arginase 2(ARG2)	1.00754	1.22562	1.27621	4.58421	4.74696	4.20531	9.60645e-20	1.9128	up	Arginase catalyzes the hydrolysis of arginine to ornithine and urea. At least two isoforms of mammalian arginase exists (types I and II) which differ in their tissue distribution, subcellular localization, immunologic crossreactivity and physiologic function. The type II isoform encoded by this gene, is located in the mitochondria and expressed in extra-hepatic tissues, especially kidney. The phy…
ENSG00000081320	STK17B	9262	serine/threonine kinase 17b(STK17B)	2.21215	2.91739	2.8413	6.81979	6.27766	5.73172	6.53299e-15	1.14228	up	-
ENSG00000082196	C1QTNF3	114899	C1q and tumor necrosis factor related protein 3(C1QTNF3)	3.3216	3.50827	3.19158	1.16583	0.960225	1.23846	8.78319e-18	-1.73444	down	-
ENSG00000085465	OVGP1	5016	oviductal glycoprotein 1(OVGP1)	1.18499	0.337657	0.435726	1.68758	1.59875	1.4613	0.0013449	1.2583	up	This gene encodes a large, carbohydrate-rich, epithelial glycoprotein with numerous O-glycosylation sites located within threonine, serine, and proline-rich tandem repeats. The gene is similar to members of the mucin and the glycosyl hydrolase 18 gene families. Regulation of expression may be estrogen-dependent. Gene expression and protein secretion occur during late follicular development throug…
ENSG00000086570	FAT2	2196	FAT atypical cadherin 2(FAT2)	16.2275	16.4535	16.6075	4.82457	4.19558	4.4825	7.9362e-06	-1.45272	down	This gene is the second identified human homolog of the Drosophila fat gene, which encodes a tumor suppressor essential for controlling cell proliferation during Drosophila development. The gene product is a member of the cadherin superfamily, a group of integral membrane proteins characterized by the presence of cadherin-type repeats. In addition to containing 34 tandem cadherin-type repeats, th…
ENSG00000086619	ERO1B	56605	endoplasmic reticulum oxidoreductase 1 beta(ERO1B)	1.05953	1.06369	0.993102	3.26048	3.37332	2.38873	5.23961e-12	1.40479	up	-
ENSG00000087074	PPP1R15A	23645	protein phosphatase 1 regulatory subunit 15A(PPP1R15A)	14.6481	11.1289	14.0734	34.9217	38.3985	32.7674	3.63305e-33	1.38392	up	This gene is a member of a group of genes whose transcript levels are increased following stressful growth arrest conditions and treatment with DNA-damaging agents. The induction of this gene by ionizing radiation occurs in certain cell lines regardless of p53 status, and its protein response is correlated with apoptosis following ionizing radiation. [provided by RefSeq, Jul 2008]
ENSG00000087494	PTHLH	5744	parathyroid hormone like hormone(PTHLH)	3.11532	2.60046	1.70639	9.95768	11.1462	11.4929	6.37581e-33	2.07449	up	The protein encoded by this gene is a member of the parathyroid hormone family. This hormone, via its receptor, PTHR1, regulates endochondral bone development and epithelial-mesenchymal interactions during the formation of the mammary glands and teeth. It is responsible for most cases of humoral hypercalcemia of malignancy, and mutations in this gene are associated with brachydactyly type E2 (BDE…
ENSG00000087586	AURKA	6790	aurora kinase A(AURKA)	73.7019	96.4084	89.0928	42.4232	43.2337	44.8925	6.03489e-26	-1.09925	down	The protein encoded by this gene is a cell cycle-regulated kinase that appears to be involved in microtubule formation and/or stabilization at the spindle pole during chromosome segregation. The encoded protein is found at the centrosome in interphase cells and at the spindle poles in mitosis. This gene may play a role in tumor development and progression. A processed pseudogene of this gene has …
ENSG00000088280	ASAP3	55616	ArfGAP with SH3 domain, ankyrin repeat and PH domain 3(ASAP3)	1.22067	1.13046	1.31445	0.61637	0.695025	0.612877	1.15719e-05	-1.02132	down	This gene encodes a member of a subfamily of ADP-ribosylation factor(Arf) GTPase-activating proteins that contain additional ankyrin repeat and pleckstrin homology domains. The Arf GAP domain of this protein catalyzes the hydrolysis of GTP bound to Arf proteins. The encoded protein promotes cell differentiation and migration and has been implicated in cancer cell invasion. Alternative splicing re…
ENSG00000088543	C3orf18	51161	chromosome 3 open reading frame 18(C3orf18)	0.541078	0.793637	0.708261	0.17391	0.354207	0.342744	0.000195701	-1.59595	down	-
ENSG00000088826	SMOX	54498	spermine oxidase(SMOX)	5.54566	3.71666	4.25894	12.1449	16.0969	12.5249	1.49495e-12	1.63673	up	Polyamines are ubiquitous polycationic alkylamines which include spermine, spermidine, putrescine, and agmatine. These molecules participate in a broad range of cellular functions which include cell cycle modulation, scavenging reactive oxygen species, and the control of gene expression. These molecules also play important roles in neurotransmission through their regulation of cell-surface recept…
ENSG00000091262	ABCC6	368	ATP binding cassette subfamily C member 6(ABCC6)	0.13787	0.248626	0.158212	0.169483	0.11385	0.18588	0.00650093	-1.57233	down	The protein encoded by this gene is a member of the superfamily of ATP-binding cassette (ABC) transporters. ABC proteins transport various molecules across extra- and intra-cellular membranes. ABC genes are divided into seven distinct subfamilies (ABC1, MDR/TAP, MRP, ALD, OABP, GCN20, White). The encoded protein, a member of the MRP subfamily, is involved in multi-drug resistance. Mutations in th…
ENSG00000091409	ITGA6	3655	integrin subunit alpha 6(ITGA6)	67.3289	100.016	92.3051	221.689	201.578	201.116	8.98508e-27	1.18778	up	The gene encodes a member of the integrin alpha chain family of proteins. Integrins are heterodimeric integral membrane proteins composed of an alpha chain and a beta chain that function in cell surface adhesion and signaling. The encoded preproprotein is proteolytically processed to generate light and heavy chains that comprise the alpha 6 subunit. This subunit may associate with a beta 1 or bet…
ENSG00000091622	PITPNM3	83394	PITPNM family member 3(PITPNM3)	1.00625	1.08766	0.838423	0.566726	0.416192	0.442369	0.000141562	-1.13525	down	This gene encodes a member of a family of membrane-associated phosphatidylinositol transfer domain-containing proteins. The calcium-binding protein has phosphatidylinositol (PI) transfer activity and interacts with the protein tyrosine kinase PTK2B (also known as PYK2). The protein is homologous to a Drosophila protein that is implicated in the visual transduction pathway in flies. Mutations in t…
ENSG00000091651	ORC6	23594	origin recognition complex subunit 6(ORC6)	40.8581	41.4748	40.9002	87.0291	86.2733	86.8983	1.4011e-21	1.00634	up	The origin recognition complex (ORC) is a highly conserved six subunit protein complex essential for the initiation of the DNA replication in eukaryotic cells. Studies in yeast demonstrated that ORC binds specifically to origins of replication and serves as a platform for the assembly of additional initiation factors such as Cdc6 and Mcm proteins. The protein encoded by this gene is a subunit of …
ENSG00000092758	COL9A3	1299	collagen type IX alpha 3 chain(COL9A3)	2.46416	1.63729	1.98858	0.610481	0.445693	0.539165	6.552e-18	-1.92845	down	This gene encodes one of the three alpha chains of type IX collagen, the major collagen component of hyaline cartilage. Type IX collagen, a heterotrimeric molecule, is usually found in tissues containing type II collagen, a fibrillar collagen. Mutations in this gene are associated with multiple epiphyseal dysplasia type 3. [provided by RefSeq, Jan 2010]
ENSG00000095370	SH2D3C	10044	SH2 domain containing 3C(SH2D3C)	1.54409	1.34698	1.7335	0.450341	0.413854	0.493568	2.75554e-14	-1.75077	down	This gene encodes an adaptor protein and member of a cytoplasmic protein family involved in cell migration. The encoded protein contains a putative Src homology 2 (SH2) domain and guanine nucleotide exchange factor-like domain which allows this signaling protein to form a complex with scaffolding protein Crk-associated substrate. Multiple transcript variants encoding different isoforms have been …
ENSG00000095752	IL11	3589	interleukin 11(IL11)	1.53402	1.98253	2.25515	11.3803	14.2562	10.3294	9.60645e-20	2.50202	up	The protein encoded by this gene is a member of the gp130 family of cytokines. These cytokines drive the assembly of multisubunit receptor complexes, all of which contain at least one molecule of the transmembrane signaling receptor IL6ST (gp130). This cytokine is shown to stimulate the T-cell-dependent development of immunoglobulin-producing B cells. It is also found to support the proliferation…
ENSG00000095951	HIVEP1	3096	human immunodeficiency virus type I enhancer binding protein 1(HIVEP1)	2.98577	3.71363	3.14735	6.41802	6.31681	6.88531	1.95063e-21	1.18681	up	This gene encodes a transcription factor belonging to the ZAS family, members of which are large proteins that contain a ZAS domain - a modular protein structure consisting of a pair of C2H2 zinc fingers with an acidic-rich region and a serine/threonine-rich sequence. These proteins bind specifically to the DNA sequence motif, GGGACTTTCC, found in the enhancer elements of several viral promoters,…
ENSG00000096717	SIRT1	23411	sirtuin 1(SIRT1)	5.34558	7.81459	6.78861	15.3266	14.575	13.9246	1.00232e-20	1.135	up	This gene encodes a member of the sirtuin family of proteins, homologs to the yeast Sir2 protein. Members of the sirtuin family are characterized by a sirtuin core domain and grouped into four classes. The functions of human sirtuins have not yet been determined; however, yeast sirtuin proteins are known to regulate epigenetic gene silencing and suppress recombination of rDNA. Studies suggest tha…
ENSG00000099365	STX1B	112755	syntaxin 1B(STX1B)	0.786718	0.7614	0.672911	0.385596	0.363894	0.33096	1.84039e-06	-1.20255	down	The protein encoded by this gene belongs to a family of proteins thought to play a role in the exocytosis of synaptic vesicles. Vesicle exocytosis releases vesicular contents and is important to various cellular functions. For instance, the secretion of transmitters from neurons plays an important role in synaptic transmission. After exocytosis, the membrane and proteins from the vesicle are retr…
ENSG00000099785	MARCH2	51257	membrane associated ring-CH-type finger 2(MARCH2)	4.45255	2.769	3.64665	1.69975	1.6691	2.07883	8.4463e-05	-1.00578	down	MARCH2 is a member of the MARCH family of membrane-bound E3 ubiquitin ligases (EC 6.3.2.19). MARCH enzymes add ubiquitin (see MIM 191339) to target lysines in substrate proteins, thereby signaling their vesicular transport between membrane compartments. MARCH2 reduces surface accumulation of several glycoproteins and appears to regulate early endosome-to-trans-Golgi network (TGN) trafficking (Bar…
ENSG00000099860	GADD45B	4616	growth arrest and DNA damage inducible beta(GADD45B)	9.5983	6.90484	8.70875	22.2451	30.3892	28.4997	6.35985e-20	1.57048	up	This gene is a member of a group of genes whose transcript levels are increased following stressful growth arrest conditions and treatment with DNA-damaging agents. The genes in this group respond to environmental stresses by mediating activation of the p38/JNK pathway. This activation is mediated via their proteins binding and activating MTK1/MEKK4 kinase, which is an upstream activator of both …
ENSG00000099889	ARVCF	421	armadillo repeat gene deleted in velocardiofacial syndrome(ARVCF)	3.62816	3.03882	3.4012	1.49032	1.81077	1.65749	1.14387e-12	-1.06459	down	Armadillo Repeat gene deleted in Velo-Cardio-Facial syndrome (ARVCF) is a member of the catenin family. This family plays an important role in the formation of adherens junction complexes, which are thought to facilitate communication between the inside and outside environments of a cell. The ARVCF gene was isolated in the search for the genetic defect responsible for the autosomal dominant Velo-…
ENSG00000100027	YPEL1	29799	yippee like 1(YPEL1)	1.23614	0.881972	0.940525	0.604597	0.364359	0.593624	0.00100419	-1.02118	down	This gene is located in the region associated with DiGeorge syndrome on chromosome 22. The encoded protein localizes to the centrosome and nucleolus and may play a role in the regulation of cell division. [provided by RefSeq, Feb 2015]
ENSG00000100156	SLC16A8	23539	solute carrier family 16 member 8(SLC16A8)	0.563152	0.878318	0.92014	0.424374	0.19124	0.256352	0.00507109	-1.48089	down	SLC16A8 is a member of a family of proton-coupled monocarboxylate transporters that mediate lactate transport across cell membranes (Yoon et al., 1999 [PubMed 10493836]).[supplied by OMIM, Apr 2010]
ENSG00000100234	TIMP3	7078	TIMP metallopeptidase inhibitor 3(TIMP3)	24.7638	28.1071	27.5205	61.2775	61.1013	56.3629	1.19544e-26	1.08174	up	This gene belongs to the TIMP gene family. The proteins encoded by this gene family are inhibitors of the matrix metalloproteinases, a group of peptidases involved in degradation of the extracellular matrix (ECM). Expression of this gene is induced in response to mitogenic stimulation and this netrin domain-containing protein is localized to the ECM. Mutations in this gene have been associated wi…
ENSG00000100292	HMOX1	3162	heme oxygenase 1(HMOX1)	2.02272	1.31741	1.38412	4.49919	4.95954	5.16974	3.59742e-16	1.53748	up	Heme oxygenase, an essential enzyme in heme catabolism, cleaves heme to form biliverdin, which is subsequently converted to bilirubin by biliverdin reductase, and carbon monoxide, a putative neurotransmitter. Heme oxygenase activity is induced by its substrate heme and by various nonheme substances. Heme oxygenase occurs as 2 isozymes, an inducible heme oxygenase-1 and a constitutive heme oxygena…
ENSG00000100307	CBX7	23492	chromobox 7(CBX7)	2.34956	1.86842	2.14787	0.758474	0.539847	0.873245	1.48355e-20	-1.63416	down	-
ENSG00000100526	CDKN3	1033	cyclin dependent kinase inhibitor 3(CDKN3)	48.4551	42.3935	44.6045	15.9877	18.2252	17.5134	2.84611e-23	-1.34261	down	The protein encoded by this gene belongs to the dual specificity protein phosphatase family. It was identified as a cyclin-dependent kinase inhibitor, and has been shown to interact with, and dephosphorylate CDK2 kinase, thus prevent the activation of CDK2 kinase. This gene was reported to be deleted, mutated, or overexpressed in several kinds of cancers. Alternatively spliced transcript variants…
ENSG00000100583	SAMD15	161394	sterile alpha motif domain containing 15(SAMD15)	0.603407	1.63541	0.775913	0.217323	0.216165	0.296208	3.48143e-05	-1.65938	down	-
ENSG00000100767	PAPLN	89932	papilin, proteoglycan like sulfated glycoprotein(PAPLN)	2.31201	2.48773	2.63493	1.07427	1.13848	0.982995	2.94823e-06	-1.0411	down	-
ENSG00000100867	DHRS2	10202	dehydrogenase/reductase 2(DHRS2)	2.91469	1.78834	2.37953	0.935886	0.963461	0.954589	0.000232761	-1.31985	down	-
ENSG00000101096	NFATC2	4773	nuclear factor of activated T-cells 2(NFATC2)	0.381582	0.395002	0.432626	0.997806	0.97589	0.837709	3.05929e-09	1.28418	up	This gene is a member of the nuclear factor of activated T cells (NFAT) family. The product of this gene is a DNA-binding protein with a REL-homology region (RHR) and an NFAT-homology region (NHR). This protein is present in the cytosol and only translocates to the nucleus upon T cell receptor (TCR) stimulation, where it becomes a member of the nuclear factors of activated T cells transcription c…
ENSG00000101187	SLCO4A1	28231	solute carrier organic anion transporter family member 4A1(SLCO4A1)	33.0576	36.4757	34.774	85.796	100.148	91.5626	3.68865e-45	1.42438	up	-
ENSG00000101197	BIRC7	79444	baculoviral IAP repeat containing 7(BIRC7)	1.59763	1.1092	1.45371	0.152997	0.272192	0.103541	7.63244e-23	-3.00267	down	This gene encodes a member of the inhibitor of apoptosis protein (IAP) family, and contains a single copy of a baculovirus IAP repeat (BIR) as well as a RING-type zinc finger domain. The BIR domain is essential for inhibitory activity and interacts with caspases, while the RING finger domain sometimes enhances antiapoptotic activity but does not inhibit apoptosis alone. Elevated levels of the enc…
ENSG00000101306	MYLK2	85366	myosin light chain kinase 2(MYLK2)	0.446682	0.357519	0.29173	0.118681	0.221997	0.164142	0.00810969	-1.2047	down	This gene encodes a myosin light chain kinase, a calcium/calmodulin dependent enzyme, that is exclusively expressed in adult skeletal muscle. [provided by RefSeq, Jul 2008]
ENSG00000101342	TLDC2	140711	TBC/LysM-associated domain containing 2(TLDC2)	1.22238	1.11341	1.29209	0.560716	0.473982	0.576552	0.00102378	-1.46461	down	-
ENSG00000101384	JAG1	182	jagged 1(JAG1)	4.17959	6.72943	5.41397	11.9151	11.4844	10.8278	5.69827e-14	1.06022	up	The jagged 1 protein encoded by JAG1 is the human homolog of the Drosophilia jagged protein. Human jagged 1 is the ligand for the receptor notch 1, the latter a human homolog of the Drosophilia jagged receptor notch. Mutations that alter the jagged 1 protein cause Alagille syndrome. Jagged 1 signalling through notch 1 has also been shown to play a role in hematopoiesis. [provided by RefSeq, Jul 2…
ENSG00000101417	PXMP4	11264	peroxisomal membrane protein 4(PXMP4)	3.28953	4.13994	4.49201	1.80419	2.64872	1.82468	4.20951e-20	-1.53595	down	-
ENSG00000102003	SYP	6855	synaptophysin(SYP)	0.726818	0.533731	0.520667	0.329502	0.0871731	0.149151	0.000173091	-1.88733	down	This gene encodes an integral membrane protein of small synaptic vesicles in brain and endocrine cells. The protein also binds cholesterol and is thought to direct targeting of vesicle-associated membrane protein 2 (synaptobrevin) to intracellular compartments. Mutations in this gene are associated with X-linked mental retardation (XLMR). [provided by RefSeq, Aug 2011]
ENSG00000102554	KLF5	688	Kruppel like factor 5(KLF5)	83.1145	104.812	104.797	187.36	199.367	193.738	1.89019e-24	1.04546	up	This gene encodes a member of the Kruppel-like factor subfamily of zinc finger proteins. The encoded protein is a transcriptional activator that binds directly to a specific recognition motif in the promoters of target genes. This protein acts downstream of multiple different signaling pathways and is regulated by post-translational modification. It may participate in both promoting and suppressi…
ENSG00000102804	TSC22D1	8848	TSC22 domain family member 1(TSC22D1)	23.2539	23.7011	25.2156	61.1774	72.5209	64.2153	1.00268e-33	1.24874	up	This gene encodes a member of the TSC22 domain family of leucine zipper transcription factors. The encoded protein is stimulated by transforming growth factor beta, and regulates the transcription of multiple genes including C-type natriuretic peptide. The encoded protein may play a critical role in tumor suppression through the induction of cancer cell apoptosis, and a single nucleotide polymorp…
ENSG00000102871	TRADD	8717	TNFRSF1A associated via death domain(TRADD)	20.4912	14.253	15.1745	7.34578	8.6196	7.74362	4.51868e-08	-1.04253	down	The protein encoded by this gene is a death domain containing adaptor molecule that interacts with TNFRSF1A/TNFR1 and mediates programmed cell death signaling and NF-kappaB activation. This protein binds adaptor protein TRAF2, reduces the recruitment of inhibitor-of-apoptosis proteins (IAPs) by TRAF2, and thus suppresses TRAF2 mediated apoptosis. This protein can also interact with receptor TNFRS…
ENSG00000102878	HSF4	3299	heat shock transcription factor 4(HSF4)	9.97491	7.1496	8.99018	5.92434	5.38263	5.058	1.46107e-12	-1.02094	down	Heat-shock transcription factors (HSFs) activate heat-shock response genes under conditions of heat or other stresses. HSF4 lacks the carboxyl-terminal hydrophobic repeat which is shared among all vertebrate HSFs and has been suggested to be involved in the negative regulation of DNA binding activity. Two alternatively spliced transcripts encoding distinct isoforms and possessing different transc…
ENSG00000102962	CCL22	6367	C-C motif chemokine ligand 22(CCL22)	2.62931	2.52419	2.5812	1.03656	1.49758	1.42447	4.59576e-08	-1.09412	down	This antimicrobial gene is one of several Cys-Cys (CC) cytokine genes clustered on the q arm of chromosome 16. Cytokines are a family of secreted proteins involved in immunoregulatory and inflammatory processes. The CC cytokines are proteins characterized by two adjacent cysteines. The cytokine encoded by this gene displays chemotactic activity for monocytes, dendritic cells, natural killer cells…
ENSG00000102967	DHODH	1723	dihydroorotate dehydrogenase (quinone)(DHODH)	12.6506	9.71804	10.1104	5.553	4.61065	5.32441	2.0109e-11	-1.24768	down	The protein encoded by this gene catalyzes the fourth enzymatic step, the ubiquinone-mediated oxidation of dihydroorotate to orotate, in de novo pyrimidine biosynthesis. This protein is a mitochondrial protein located on the outer surface of the inner mitochondrial membrane. [provided by RefSeq, Jul 2008]
ENSG00000103021	CCDC113	29070	coiled-coil domain containing 113(CCDC113)	1.58194	2.65094	2.3305	0.336666	0.406539	0.522466	7.65973e-20	-2.18941	down	-
ENSG00000103044	HAS3	3038	hyaluronan synthase 3(HAS3)	10.9379	13.8068	11.8004	54.6101	64.8159	57.6191	1.53836e-79	2.21662	up	The protein encoded by this gene is involved in the synthesis of the unbranched glycosaminoglycan hyaluronan, or hyaluronic acid, which is a major constituent of the extracellular matrix. This gene is a member of the NODC/HAS gene family. Compared to the proteins encoded by other members of this gene family, this protein appears to be more of a regulator of hyaluronan synthesis. Alternative splic…
ENSG00000103056	SMPD3	55512	sphingomyelin phosphodiesterase 3(SMPD3)	0.445614	0.398062	0.444589	0.154345	0.245865	0.231483	1.98003e-05	-1.18644	down	-
ENSG00000103064	SLC7A6	9057	solute carrier family 7 member 6(SLC7A6)	5.01391	10.2898	8.56812	20.8294	19.8297	20.2169	7.82034e-16	1.16769	up	-
ENSG00000103196	CRISPLD2	83716	cysteine rich secretory protein LCCL domain containing 2(CRISPLD2)	1.24454	1.29269	1.63727	3.5944	3.94987	3.70856	4.6128e-18	1.35655	up	-
ENSG00000103241	FOXF1	2294	forkhead box F1(FOXF1)	0.824465	0.886404	0.948588	2.15578	2.22654	2.18428	5.8717e-11	1.34755	up	This gene belongs to the forkhead family of transcription factors which is characterized by a distinct forkhead domain. The specific function of this gene has not yet been determined; however, it may play a role in the regulation of pulmonary genes as well as embryonic development. [provided by RefSeq, Jul 2008]
ENSG00000103351	CLUAP1	23059	clusterin associated protein 1(CLUAP1)	10.548	10.3169	9.13005	5.86033	3.00956	4.02001	3.86342e-08	-1.32248	down	The protein encoded by this gene contains a single coiled-coil region. Alternative splicing results in multiple transcript variants and protein isoforms. [provided by RefSeq, Jul 2012]
ENSG00000103534	TMC5	79838	transmembrane channel like 5(TMC5)	0.750637	0.629106	0.822355	0.603713	0.367826	0.405428	0.000448567	-1.01122	down	-
ENSG00000104313	EYA1	2138	EYA transcriptional coactivator and phosphatase 1(EYA1)	2.12167	3.3327	2.6184	1.1036	1.11809	1.2047	4.40191e-08	-1.31535	down	This gene encodes a member of the eyes absent (EYA) family of proteins. The encoded protein may play a role in the developing kidney, branchial arches, eye, and ear. Mutations of this gene have been associated with branchiootorenal dysplasia syndrome, branchiootic syndrome, and sporadic cases of congenital cataracts and ocular anterior segment anomalies. A similar protein in mice can act as a tra…
ENSG00000104327	CALB1	793	calbindin 1(CALB1)	118.459	135.192	144.48	417.075	412.444	374.531	1.13625e-42	1.38278	up	The protein encoded by this gene is a member of the calcium-binding protein superfamily that includes calmodulin and troponin C. Originally described as a 27 kDa protein, it is now known to be a 28 kDa protein. It contains four active calcium-binding domains, and has two modified domains that are thought to have lost their calcium binding capability. This protein is thought to buffer entry of cal…
ENSG00000104369	JPH1	56704	junctophilin 1(JPH1)	0.795643	0.793781	0.712748	2.06531	2.06548	2.09486	1.22406e-13	1.43326	up	Junctional complexes between the plasma membrane and endoplasmic/sarcoplasmic reticulum are a common feature of all excitable cell types and mediate cross talk between cell surface and intracellular ion channels. The protein encoded by this gene is a component of junctional complexes and is composed of a C-terminal hydrophobic segment spanning the endoplasmic/sarcoplasmic reticulum membrane and a…
ENSG00000104419	NDRG1	10397	N-myc downstream regulated 1(NDRG1)	38.3754	41.8621	40.745	145.104	176.676	143.017	2.66555e-29	1.86427	up	This gene is a member of the N-myc downregulated gene family which belongs to the alpha/beta hydrolase superfamily. The protein encoded by this gene is a cytoplasmic protein involved in stress responses, hormone responses, cell growth, and differentiation. The encoded protein is necessary for p53-mediated caspase activation and apoptosis. Mutations in this gene are a cause of Charcot-Marie-Tooth …
ENSG00000104450	SPAG1	6674	sperm associated antigen 1(SPAG1)	1.77695	3.14463	2.98347	5.80205	5.39024	5.56898	3.62981e-14	1.14504	up	The correlation of anti-sperm antibodies with cases of unexplained infertility implicates a role for these antibodies in blocking fertilization. Improved diagnosis and treatment of immunologic infertility, as well as identification of proteins for targeted contraception, are dependent on the identification and characterization of relevant sperm antigens. The protein expressed by this gene is reco…
ENSG00000104497	SNX16	64089	sorting nexin 16(SNX16)	1.08136	1.57041	2.44554	3.35433	5.05404	3.65626	2.18162e-07	1.20125	up	This gene encodes a member of the sorting nexin family. Members of this family contain a phox (PX) domain, which is a phosphoinositide binding domain, and are involved in intracellular trafficking. The function of this protein has not been determined. This gene results in three transcript variants encoding two distinct isoforms. [provided by RefSeq, Jul 2008]
ENSG00000104549	SQLE	6713	squalene epoxidase(SQLE)	10.9874	13.4104	12.1218	25.268	25.6792	26.5987	1.48412e-20	1.06995	up	Squalene epoxidase catalyzes the first oxygenation step in sterol biosynthesis and is thought to be one of the rate-limiting enzymes in this pathway. [provided by RefSeq, Jul 2008]
ENSG00000104756	KCTD9	54793	potassium channel tetramerization domain containing 9(KCTD9)	9.29605	13.102	12.984	29.2003	26.2069	24.1171	2.11076e-20	1.08282	up	-
ENSG00000104863	LIN7B	64130	lin-7 homolog B, crumbs cell polarity complex component(LIN7B)	3.15307	2.97622	2.50589	1.14043	0.937382	1.32985	5.15426e-06	-1.33145	down	-
ENSG00000104983	CCDC61	729440	coiled-coil domain containing 61(CCDC61)	5.44772	3.08926	3.77495	1.14146	0.959972	0.943052	7.33639e-11	-1.88641	down	-
ENSG00000105376	ICAM5	7087	intercellular adhesion molecule 5(ICAM5)	12.2516	13.1509	12.1688	5.96879	6.37728	6.02056	2.00231e-19	-1.03955	down	The protein encoded by this gene is a member of the intercellular adhesion molecule (ICAM) family. All ICAM proteins are type I transmembrane glycoproteins, contain 2-9 immunoglobulin-like C2-type domains, and bind to the leukocyte adhesion LFA-1 protein. This protein is expressed on the surface of telencephalic neurons and displays two types of adhesion activity, homophilic binding between neuro…
ENSG00000105429	MEGF8	1954	multiple EGF like domains 8(MEGF8)	3.00273	3.03016	3.33254	1.70855	1.57555	1.10963	2.61835e-07	-1.18127	down	The protein encoded by this gene is a single-pass type I membrane protein of unknown function that contains several EGF-like domains, Kelch repeats, and PSI domains. Defects in this gene are a cause of Carpenter syndrome 2. Two transcript variants encoding different isoforms have been found for this gene. [provided by RefSeq, Dec 2012]
ENSG00000105519	CAPS	828	calcyphosine(CAPS)	2.1449	2.25132	2.71679	0.864887	0.812462	0.898874	1.54117e-05	-1.315	down	This gene encodes a calcium-binding protein, which may play a role in the regulation of ion transport. A similar protein was first described as a potentially important regulatory protein in the dog thyroid and was termed as R2D5 antigen in rabbit. Alternative splicing of this gene generates two transcript variants. [provided by RefSeq, Jul 2008]
ENSG00000105639	JAK3	3718	Janus kinase 3(JAK3)	0.424238	0.386513	0.568624	0.191965	0.141037	0.12359	4.76676e-07	-1.69213	down	The protein encoded by this gene is a member of the Janus kinase (JAK) family of tyrosine kinases involved in cytokine receptor-mediated intracellular signal transduction. It is predominantly expressed in immune cells and transduces a signal in response to its activation via tyrosine phosphorylation by interleukin receptors. Mutations in this gene are associated with autosomal SCID (severe combin…
ENSG00000105649	RAB3A	5864	RAB3A, member RAS oncogene family(RAB3A)	0.804979	0.852585	1.12775	0.350159	0.452116	0.446713	0.0009449	-1.39241	down	-
ENSG00000105835	NAMPT	10135	nicotinamide phosphoribosyltransferase(NAMPT)	13.5225	21.2315	17.3257	43.805	44.3037	46.386	1.14812e-29	1.24069	up	This gene encodes a protein that catalyzes the condensation of nicotinamide with 5-phosphoribosyl-1-pyrophosphate to yield nicotinamide mononucleotide, one step in the biosynthesis of nicotinamide adenine dinucleotide. The protein belongs to the nicotinic acid phosphoribosyltransferase (NAPRTase) family and is thought to be involved in many important biological processes, including metabolism, st…
ENSG00000105855	ITGB8	3696	integrin subunit beta 8(ITGB8)	0.747149	1.44623	1.32209	3.42698	2.82823	2.65272	3.89037e-08	1.2614	up	This gene is a member of the integrin beta chain family and encodes a single-pass type I membrane protein with a VWFA domain and four cysteine-rich repeats. This protein noncovalently binds to an alpha subunit to form a heterodimeric integrin complex. In general, integrin complexes mediate cell-cell and cell-extracellular matrix interactions and this complex plays a role in human airway epithelia…
ENSG00000106366	SERPINE1	5054	serpin family E member 1(SERPINE1)	13.0381	14.0945	14.521	31.8293	33.1457	28.8422	1.36185e-24	1.10036	up	This gene encodes a member of the serine proteinase inhibitor (serpin) superfamily. This member is the principal inhibitor of tissue plasminogen activator (tPA) and urokinase (uPA), and hence is an inhibitor of fibrinolysis. Defects in this gene are the cause of plasminogen activator inhibitor-1 deficiency (PAI-1 deficiency), and high concentrations of the gene product are associated with thrombo…
ENSG00000106415	GLCCI1	113263	glucocorticoid induced 1(GLCCI1)	1.22266	1.89702	1.61856	4.11896	3.84208	3.63483	1.21692e-16	1.28631	up	This gene encodes a protein of unknown function. Expression of this gene is induced by glucocorticoids and may be an early marker for glucocorticoid-induced apoptosis. Single nucleotide polymorphisms in this gene are associated with a decreased response to inhaled glucocorticoids in asthmatic patients. [provided by RefSeq, Feb 2012]
ENSG00000106829	TLE4	7091	transducin like enhancer of split 4(TLE4)	2.01072	2.3404	1.97082	4.40709	4.03717	4.21007	1.23367e-11	1.0179	up	-
ENSG00000107372	ZFAND5	7763	zinc finger AN1-type containing 5(ZFAND5)	46.8583	57.2797	59.7925	116.54	135.593	114.812	2.11982e-27	1.09764	up	-
ENSG00000107551	RASSF4	83937	Ras association domain family member 4(RASSF4)	0.406452	0.326287	0.552513	0.100318	0.536411	0.0690795	0.00335169	-1.4489	down	The function of this gene has not yet been determined but may involve a role in tumor suppression. Alternative splicing of this gene results in several transcript variants; however, most of the variants have not been fully described. [provided by RefSeq, Jul 2008]
ENSG00000107954	NEURL1	9148	neuralized E3 ubiquitin protein ligase 1(NEURL1)	0.278072	0.303248	0.421884	0.70522	0.664422	0.986424	8.13725e-08	1.7172	up	-
ENSG00000108439	PNPO	55163	pyridoxamine 5'-phosphate oxidase(PNPO)	37.4246	42.3267	41.8362	23.1576	20.984	23.1006	6.95774e-23	-1.03804	down	The enzyme encoded by this gene catalyzes the terminal, rate-limiting step in the synthesis of pyridoxal 5'-phosphate, also known as vitamin B6. Vitamin B6 is a required co-factor for enzymes involved in both homocysteine metabolism and synthesis of neurotransmitters such as catecholamine. Mutations in this gene result in pyridoxamine 5'-phosphate oxidase (PNPO) deficiency, a form of neonatal epi…
ENSG00000108551	RASD1	51655	ras related dexamethasone induced 1(RASD1)	0.498603	0.426452	0.236728	1.12076	1.58877	1.4057	2.41538e-06	1.42773	up	This gene encodes a member of the Ras superfamily of small GTPases and is induced by dexamethasone. The encoded protein is an activator of G-protein signaling and acts as a direct nucleotide exchange factor for Gi-Go proteins. This protein interacts with the neuronal nitric oxide adaptor protein CAPON, and a nuclear adaptor protein FE65, which interacts with the Alzheimer's disease amyloid precur…
ENSG00000108799	EZH1	2145	enhancer of zeste 1 polycomb repressive complex 2 subunit(EZH1)	2.9624	3.03688	2.92537	1.6165	1.5359	1.53099	3.8808e-12	-1.03751	down	EZH1 is a component of a noncanonical Polycomb repressive complex-2 (PRC2) that mediates methylation of histone H3 (see MIM 602812) lys27 (H3K27) and functions in the maintenance of embryonic stem cell pluripotency and plasticity (Shen et al., 2008 [PubMed 19026780]).[supplied by OMIM, Mar 2009]
ENSG00000108813	DLX4	1748	distal-less homeobox 4(DLX4)	0.694083	0.876091	0.9444	0.483532	0.435915	0.404965	0.000291745	-1.11815	down	Many vertebrate homeo box-containing genes have been identified on the basis of their sequence similarity with Drosophila developmental genes. Members of the Dlx gene family contain a homeobox that is related to that of Distal-less (Dll), a gene expressed in the head and limbs of the developing fruit fly. The Distal-less (Dlx) family of genes comprises at least 6 different members, DLX1-DLX6. The…
ENSG00000108984	MAP2K6	5608	mitogen-activated protein kinase kinase 6(MAP2K6)	2.35948	3.51464	2.84681	0.792325	0.730879	0.903875	1.23581e-14	-1.97746	down	This gene encodes a member of the dual specificity protein kinase family, which functions as a mitogen-activated protein (MAP) kinase kinase. MAP kinases, also known as extracellular signal-regulated kinases (ERKs), act as an integration point for multiple biochemical signals. This protein phosphorylates and activates p38 MAP kinase in response to inflammatory cytokines or environmental stress. A…
ENSG00000109089	CDR2L	30850	cerebellar degeneration related protein 2 like(CDR2L)	12.7248	12.218	12.1182	25.1702	27.6955	25.0824	7.11527e-25	1.08134	up	-
ENSG00000109220	CHIC2	26511	cysteine rich hydrophobic domain 2(CHIC2)	13.324	10.6986	11.9017	25.0134	26.7193	25.2975	7.987e-17	1.09422	up	This gene encodes a member of the CHIC family of proteins. The encoded protein contains a cysteine-rich hydrophobic (CHIC) motif, and is localized to vesicular structures and the plasma membrane. This gene is associated with some cases of acute myeloid leukemia. [provided by RefSeq, Jul 2008]
ENSG00000109321	AREG	374	amphiregulin(AREG)	14.2287	11.9327	13.419	38.7111	43.2341	37.4823	1.17888e-35	1.54719	up	The protein encoded by this gene is a member of the epidermal growth factor family. It is an autocrine growth factor as well as a mitogen for astrocytes, Schwann cells and fibroblasts. It is related to epidermal growth factor (EGF) and transforming growth factor alpha (TGF-alpha). The protein interacts with the EGF/TGF-alpha receptor to promote the growth of normal epithelial cells, and it inhibi…
ENSG00000109787	KLF3	51274	Kruppel like factor 3(KLF3)	9.96537	16.5211	14.8726	30.2696	31.821	29.5194	5.42359e-18	1.07902	up	-
ENSG00000109814	UGDH	7358	UDP-glucose 6-dehydrogenase(UGDH)	12.1095	15.1029	13.853	43.0501	43.233	43.5043	8.08279e-46	1.58132	up	The protein encoded by this gene converts UDP-glucose to UDP-glucuronate and thereby participates in the biosynthesis of glycosaminoglycans such as hyaluronan, chondroitin sulfate, and heparan sulfate. These glycosylated compounds are common components of the extracellular matrix and likely play roles in signal transduction, cell migration, and cancer growth and metastasis. The expression of this…
ENSG00000110047	EHD1	10938	EH domain containing 1(EHD1)	11.1754	9.85875	12.822	23.9875	28.5052	22.7465	4.98867e-17	1.14051	up	This gene belongs to a highly conserved gene family encoding EPS15 homology (EH) domain-containing proteins. The protein-binding EH domain was first noted in EPS15, a substrate for the epidermal growth factor receptor. The EH domain has been shown to be an important motif in proteins involved in protein-protein interactions and in intracellular sorting. The protein encoded by this gene is thought…
ENSG00000110422	HIPK3	10114	homeodomain interacting protein kinase 3(HIPK3)	2.22096	4.00546	3.14877	7.01627	6.20269	7.23966	1.58331e-08	1.00291	up	-
ENSG00000110455	ACCS	84680	1-aminocyclopropane-1-carboxylate synthase homolog (inactive)(ACCS)	2.9174	3.06142	3.47941	1.31661	1.15923	1.06343	2.28837e-19	-1.62315	down	-
ENSG00000110844	PRPF40B	25766	pre-mRNA processing factor 40 homolog B(PRPF40B)	2.45494	2.98274	2.30535	1.12373	1.44181	1.34692	6.53557e-11	-1.15259	down	This gene encodes a WW-domain containing protein similar to yeast splicing factor PRP40. This protein has been shown to interact with Huntingtin and methyl CpG binding protein 2 (MeCP2). Alternative splicing results in different transcript variants. [provided by RefSeq, Aug 2014]
ENSG00000110876	SELPLG	6404	selectin P ligand(SELPLG)	1.40883	1.36866	1.22023	3.17965	3.26669	2.47774	7.26582e-09	1.12753	up	This gene encodes a glycoprotein that functions as a high affinity counter-receptor for the cell adhesion molecules P-, E- and L- selectin expressed on myeloid cells and stimulated T lymphocytes. As such, this protein plays a critical role in leukocyte trafficking during inflammation by tethering of leukocytes to activated platelets or endothelia expressing selectins. This protein requires two po…
ENSG00000110881	ASIC1	41	acid sensing ion channel subunit 1(ASIC1)	1.13535	1.01586	1.29472	0.582343	0.463439	0.311886	6.73826e-07	-1.18126	down	This gene encodes a member of the acid-sensing ion channel (ASIC) family of proteins, which are part of the degenerin/epithelial sodium channel (DEG/ENaC) superfamily. Members of the ASIC family are sensitive to amiloride and function in neurotransmission. The encoded proteins function in learning, pain transduction, touch sensation, and development of memory and fear. Alternatively spliced trans…
ENSG00000110925	CSRNP2	81566	cysteine and serine rich nuclear protein 2(CSRNP2)	5.64487	5.86982	5.96189	11.5981	12.6172	11.5295	4.83759e-17	1.00052	up	The protein encoded by this gene belongs to the CSRNP family of nuclear proteins that share conserved regions, including cysteine- and serine- rich regions, a basic domain, a transcriptional activation domain, and bind the sequence 'AGAGTG', thus have the hallmark of transcription factors. Studies in mice suggest that these genes may have redundant functions. Alternatively spliced transcript vari…
ENSG00000111181	SLC6A12	6539	solute carrier family 6 member 12(SLC6A12)	0.25666	0.404798	0.409921	2.39264	2.88532	3.04176	3.32122e-39	2.87492	up	-
ENSG00000111371	SLC38A1	81539	solute carrier family 38 member 1(SLC38A1)	28.2664	48.5909	42.2092	100.81	94.7543	95.4244	1.11246e-26	1.08134	up	Amino acid transporters play essential roles in the uptake of nutrients, production of energy, chemical metabolism, detoxification, and neurotransmitter cycling. SLC38A1 is an important transporter of glutamine, an intermediate in the detoxification of ammonia and the production of urea. Glutamine serves as a precursor for the synaptic transmitter, glutamate (Gu et al., 2001 [PubMed 11325958]).[s…
ENSG00000111700	SLCO1B3	28234	solute carrier organic anion transporter family member 1B3(SLCO1B3)	7.73889	11.1019	9.78307	25.2776	22.386	20.6084	2.86835e-18	1.07292	up	This gene encodes a liver-specific member of the organic anion transporter family. The encoded protein is a transmembrane receptor that mediates the sodium-independent uptake of endogenous and xenobiotic compounds and plays a critical role in bile acid and bilirubin transport. Mutations in this gene are a cause of Rotor type hyperbilirubinemia. [provided by RefSeq, Feb 2012]
ENSG00000111859	NEDD9	4739	neural precursor cell expressed, developmentally down-regulated 9(NEDD9)	0.443567	0.526678	0.743968	1.72094	2.23275	1.51222	3.67754e-11	1.70381	up	The protein encoded by this gene is a member of the CRK-associated substrates family. Members of this family are adhesion docking molecules that mediate protein-protein interactions for signal transduction pathways. This protein is a focal adhesion protein that acts as a scaffold to regulate signaling complexes important in cell attachment, migration and invasion as well as apoptosis and the cell…
ENSG00000111885	MAN1A1	4121	mannosidase alpha class 1A member 1(MAN1A1)	0.741362	1.57563	1.39709	3.48988	3.45099	4.09864	2.82572e-19	1.48153	up	This gene encodes a class I mammalian Golgi 1,2-mannosidase which is a type II transmembrane protein. This protein catalyzes the hydrolysis of three terminal mannose residues from peptide-bound Man(9)-GlcNAc(2) oligosaccharides and belongs to family 47 of glycosyl hydrolases. [provided by RefSeq, Jul 2012]
ENSG00000111912	NCOA7	135112	nuclear receptor coactivator 7(NCOA7)	26.6433	35.3028	38.931	74.966	78.1412	71.5539	6.67282e-27	1.11594	up	-
ENSG00000112137	PHACTR1	221692	phosphatase and actin regulator 1(PHACTR1)	0.485629	0.572231	0.514292	0.122918	0.197069	0.158503	1.03634e-15	-2.35595	down	The protein encoded by this gene is a member of the phosphatase and actin regulator family of proteins. This family member can bind actin and regulate the reorganization of the actin cytoskeleton. It plays a role in tubule formation and in endothelial cell survival. Polymorphisms in this gene are associated with susceptibility to myocardial infarction, coronary artery disease and cervical artery …
ENSG00000112406	HECA	51696	hdc homolog, cell cycle regulator(HECA)	2.55462	3.12921	3.06476	8.67067	7.36729	7.82631	2.36378e-27	1.39134	up	This gene encodes the homolog of the Drosophila headcase protein, a highly basic, cytoplasmic protein that regulates the re-entry of imaginal cells into the mitotic cycle during adult morphogenesis. In Drosophila, the encoded protein also inhibits terminal branching of neighboring cells during tracheal development. [provided by RefSeq, Jul 2008]
ENSG00000112414	ADGRG6	57211	adhesion G protein-coupled receptor G6(ADGRG6)	8.69135	15.1776	13.2807	34.3719	30.8428	30.5262	3.42732e-21	1.26323	up	This gene, which is upregulated in human umbilical vein endothelial cells, encodes a G protein-coupled receptor. Variations in this gene can affect a person's stature. Multiple transcript variants encoding different proteins have been found for this gene. [provided by RefSeq, Mar 2009]
ENSG00000112715	VEGFA	7422	vascular endothelial growth factor A(VEGFA)	10.5317	12.3912	13.578	77.4948	86.0424	79.2219	1.37583e-155	2.81667	up	This gene is a member of the PDGF/VEGF growth factor family. It encodes a heparin-binding protein, which exists as a disulfide-linked homodimer. This growth factor induces proliferation and migration of vascular endothelial cells, and is essential for both physiological and pathological angiogenesis. Disruption of this gene in mice resulted in abnormal embryonic blood vessel formation. This gene …
ENSG00000112874	NUDT12	83594	nudix hydrolase 12(NUDT12)	1.66271	4.01968	3.54449	1.51125	1.66092	1.68729	0.00479102	-1.06706	down	Nucleotides are involved in numerous biochemical reactions and pathways within the cell as substrates, cofactors, and effectors. Nudix hydrolases, such as NUDT12, regulate the concentrations of individual nucleotides and of nucleotide ratios in response to changing circumstances (Abdelraheim et al., 2003 [PubMed 12790796]).[supplied by OMIM, Mar 2008]
ENSG00000112984	KIF20A	10112	kinesin family member 20A(KIF20A)	31.8747	38.6735	36.7782	12.801	11.2897	11.6245	3.37251e-28	-1.63172	down	-
ENSG00000113070	HBEGF	1839	heparin binding EGF like growth factor(HBEGF)	3.22124	3.05101	3.07044	20.4511	25.5008	19.5796	1.24608e-34	2.76747	up	-
ENSG00000113296	THBS4	7060	thrombospondin 4(THBS4)	0.430473	0.245393	0.429473	0.123078	0.125228	0.168817	0.0058403	-1.45244	down	The protein encoded by this gene belongs to the thrombospondin protein family. Thrombospondin family members are adhesive glycoproteins that mediate cell-to-cell and cell-to-matrix interactions. This protein forms a pentamer and can bind to heparin and calcium. It is involved in local signaling in the developing and adult nervous system, and it contributes to spinal sensitization and neuropathic …
ENSG00000113319	RASGRF2	5924	Ras protein specific guanine nucleotide releasing factor 2(RASGRF2)	0.398264	0.428558	0.495685	0.265764	0.244481	0.24791	0.00121635	-1.16424	down	RAS GTPases cycle between an inactive GDP-bound state and an active GTP-bound state. This gene encodes a calcium-regulated nucleotide exchange factor activating both RAS and RAS-related protein, RAC1, through the exchange of bound GDP for GTP, thereby, coordinating the signaling of distinct mitogen-activated protein kinase pathways. [provided by RefSeq, Oct 2011]
ENSG00000113391	FAM172A	100313887	microRNA 2277(MIR2277)	2.31651	4.63567	4.26716	1.21903	1.20271	1.69733	3.93116e-10	-1.58374	down	-
ENSG00000113595	TRIM23	373	tripartite motif containing 23(TRIM23)	1.29928	2.11372	2.0051	4.8121	3.59027	3.69546	3.96901e-07	1.1165	up	The protein encoded by this gene is a member of the tripartite motif (TRIM) family. The TRIM motif includes three zinc-binding domains, a RING, a B-box type 1 and a B-box type 2, and a coiled-coil region. This protein is also a member of the ADP ribosylation factor family of guanine nucleotide-binding family of proteins. Its carboxy terminus contains an ADP-ribosylation factor domain and a guanin…
ENSG00000113739	STC2	8614	stanniocalcin 2(STC2)	11.6968	13.9454	12.878	68.9398	86.1331	72.3471	1.02619e-46	2.61716	up	This gene encodes a secreted, homodimeric glycoprotein that is expressed in a wide variety of tissues and may have autocrine or paracrine functions. The encoded protein has 10 of its 15 cysteine residues conserved among stanniocalcin family members and is phosphorylated by casein kinase 2 exclusively on its serine residues. Its C-terminus contains a cluster of histidine residues which may interac…
ENSG00000113742	CPEB4	80315	cytoplasmic polyadenylation element binding protein 4(CPEB4)	0.168764	0.768758	0.664951	1.33422	1.40576	1.4981	5.40715e-05	1.36007	up	-
ENSG00000113790	EHHADH	1962	enoyl-CoA hydratase and 3-hydroxyacyl CoA dehydrogenase(EHHADH)	1.43677	1.96793	2.1434	0.897859	0.412475	0.580443	2.40526e-11	-1.6513	down	The protein encoded by this gene is a bifunctional enzyme and is one of the four enzymes of the peroxisomal beta-oxidation pathway. The N-terminal region of the encoded protein contains enoyl-CoA hydratase activity while the C-terminal region contains 3-hydroxyacyl-CoA dehydrogenase activity. Defects in this gene are a cause of peroxisomal disorders such as Zellweger syndrome. Two transcript vari…
ENSG00000113916	BCL6	604	B-cell CLL/lymphoma 6(BCL6)	1.57023	1.64715	1.685	4.80027	5.44643	4.84187	1.50045e-24	1.53685	up	The protein encoded by this gene is a zinc finger transcription factor and contains an N-terminal POZ domain. This protein acts as a sequence-specific repressor of transcription, and has been shown to modulate the transcription of STAT-dependent IL-4 responses of B cells. This protein can interact with a variety of POZ-containing proteins that function as transcription corepressors. This gene is …
ENSG00000114735	HEMK1	51409	HemK methyltransferase family member 1(HEMK1)	5.94933	6.43799	6.71887	3.51794	2.68977	4.18815	7.56771e-13	-1.08904	down	-
ENSG00000114796	KLHL24	54800	kelch like family member 24(KLHL24)	0.625662	1.38829	1.08638	2.19574	2.35311	2.43991	1.02794e-09	1.21799	up	-
ENSG00000115008	IL1A	3552	interleukin 1 alpha(IL1A)	7.90755	8.90728	8.23508	29.1734	28.3726	23.3568	4.70242e-36	1.60462	up	The protein encoded by this gene is a member of the interleukin 1 cytokine family. This cytokine is a pleiotropic cytokine involved in various immune responses, inflammatory processes, and hematopoiesis. This cytokine is produced by monocytes and macrophages as a proprotein, which is proteolytically processed and released in response to cell injury, and thus induces apoptosis. This gene and eight…
ENSG00000115257	PCSK4	54760	proprotein convertase subtilisin/kexin type 4(PCSK4)	0.997944	0.658778	0.765733	0.382272	0.174439	0.358514	3.13734e-05	-1.34051	down	This gene encodes a member of the subtilisin-like proprotein convertase family, which includes proteases that process protein and peptide precursors trafficking through regulated or constitutive branches of the secretory pathway. The encoded protein undergoes an initial autocatalytic processing event in the ER to generate a heterodimer which exits the ER and sorts to subcellular compartments wher…
ENSG00000115419	GLS	2744	glutaminase(GLS)	17.0718	18.5527	22.2108	75.7103	87.663	83.5073	2.1403e-82	2.02483	up	This gene encodes the K-type mitochondrial glutaminase. The encoded protein is an phosphate-activated amidohydrolase that catalyzes the hydrolysis of glutamine to glutamate and ammonia. This protein is primarily expressed in the brain and kidney plays an essential role in generating energy for metabolism, synthesizing the brain neurotransmitter glutamate and maintaining acid-base balance in the k…
ENSG00000115548	KDM3A	55818	lysine demethylase 3A(KDM3A)	4.84293	6.2683	6.03961	13.0683	13.1123	12.6084	3.0137e-22	1.15077	up	This gene encodes a zinc finger protein that contains a jumonji domain and may play a role in hormone-dependent transcriptional activation. Alternative splicing results in multiple transcript variants. [provided by RefSeq, Apr 2009]
ENSG00000115596	WNT6	7475	Wnt family member 6(WNT6)	0.620973	0.584159	0.383352	0.162311	0.152371	0.0789501	1.38487e-05	-2.21788	down	The WNT gene family consists of structurally related genes which encode secreted signaling proteins. These proteins have been implicated in oncogenesis and in several developmental processes, including regulation of cell fate and patterning during embryogenesis. This gene is a member of the WNT gene family. It is overexpressed in cervical cancer cell line and strongly coexpressed with another fam…
ENSG00000115616	SLC9A2	6549	solute carrier family 9 member A2(SLC9A2)	0.129508	0.188105	0.186384	0.387144	0.471539	0.388816	0.0010919	1.29731	up	-
ENSG00000115641	FHL2	2274	four and a half LIM domains 2(FHL2)	23.1288	19.9036	20.4412	45.0932	53.4255	46.5021	1.80148e-25	1.17991	up	This gene encodes a member of the four-and-a-half-LIM-only protein family. Family members contain two highly conserved, tandemly arranged, zinc finger domains with four highly conserved cysteines binding a zinc atom in each zinc finger. This protein is thought to have a role in the assembly of extracellular membranes. Also, this gene is down-regulated during transformation of normal myoblasts to …
ENSG00000115844	DLX2	1746	distal-less homeobox 2(DLX2)	1.03281	1.30699	1.21822	4.46804	4.86241	4.09881	1.76865e-30	1.97335	up	Many vertebrate homeo box-containing genes have been identified on the basis of their sequence similarity with Drosophila developmental genes. Members of the Dlx gene family contain a homeobox that is related to that of Distal-less (Dll), a gene expressed in the head and limbs of the developing fruit fly. The Distal-less (Dlx) family of genes comprises at least 6 different members, DLX1-DLX6. The…
ENSG00000116285	ERRFI1	54206	ERBB receptor feedback inhibitor 1(ERRFI1)	8.23466	11.038	9.55101	43.7668	53.3153	44.6605	5.95581e-49	2.21491	up	ERRFI1 is a cytoplasmic protein whose expression is upregulated with cell growth (Wick et al., 1995 [PubMed 7641805]). It shares significant homology with the protein product of rat gene-33, which is induced during cell stress and mediates cell signaling (Makkinje et al., 2000 [PubMed 10749885]; Fiorentino et al., 2000 [PubMed 11003669]).[supplied by OMIM, Mar 2008]
ENSG00000116701	NCF2	4688	neutrophil cytosolic factor 2(NCF2)	6.74428	7.15495	8.08173	17.0047	17.6466	13.3724	5.39367e-10	1.03944	up	This gene encodes neutrophil cytosolic factor 2, the 67-kilodalton cytosolic subunit of the multi-protein NADPH oxidase complex found in neutrophils. This oxidase produces a burst of superoxide which is delivered to the lumen of the neutrophil phagosome. Mutations in this gene, as well as in other NADPH oxidase subunits, can result in chronic granulomatous disease, a disease that causes recurrent…
ENSG00000116717	GADD45A	1647	growth arrest and DNA damage inducible alpha(GADD45A)	16.2546	14.7334	16.038	38.1165	46.4598	34.9167	4.69127e-15	1.37822	up	This gene is a member of a group of genes whose transcript levels are increased following stressful growth arrest conditions and treatment with DNA-damaging agents. The protein encoded by this gene responds to environmental stresses by mediating activation of the p38/JNK pathway via MTK1/MEKK4 kinase. The DNA damage-induced transcription of this gene is mediated by both p53-dependent and -indepen…
ENSG00000116761	CTH	1491	cystathionine gamma-lyase(CTH)	2.23049	2.21652	2.12008	9.87228	11.4073	9.43565	2.75817e-32	2.14112	up	This gene encodes a cytoplasmic enzyme in the trans-sulfuration pathway that converts cystathione derived from methionine into cysteine. Glutathione synthesis in the liver is dependent upon the availability of cysteine. Mutations in this gene cause cystathioninuria. Alternative splicing of this gene results in three transcript variants encoding different isoforms. [provided by RefSeq, Jun 2010]
ENSG00000116852	KIF21B	23046	kinesin family member 21B(KIF21B)	0.358286	0.464806	0.483138	0.20621	0.211813	0.200126	3.82262e-06	-1.14153	down	This gene encodes a member of the kinesin superfamily. Kinesins are ATP-dependent microtubule-based motor proteins that are involved in the intracellular transport of membranous organelles. Single nucleotide polymorphisms in this gene are associated with inflammatory bowel disease and multiple sclerosis. Alternatively spliced transcript variants encoding multiple isoforms have been observed for t…
ENSG00000116922	C1orf109	54955	chromosome 1 open reading frame 109(C1orf109)	13.369	16.9132	19.4159	37.0788	35.8662	35.4743	9.05979e-18	1.04122	up	-
ENSG00000116991	SIPA1L2	57568	signal induced proliferation associated 1 like 2(SIPA1L2)	1.19609	1.62379	1.19035	4.2458	5.88399	5.00179	4.58005e-33	1.91894	up	This gene encodes a member of the signal-induced proliferation-associated 1 like family. Members of this family contain a GTPase activating domain, a PDZ domain and a C-terminal coiled-coil domain with a leucine zipper. A similar protein in rat acts as a GTPases for the small GTPase Rap. [provided by RefSeq, Sep 2015]
ENSG00000117016	RIMS3	9783	regulating synaptic membrane exocytosis 3(RIMS3)	0.262494	0.382273	0.431442	0.0407091	0.0624996	0.0843775	5.53032e-10	-2.80548	down	-
ENSG00000117148	ACTL8	81569	actin like 8(ACTL8)	3.26213	2.96628	3.17964	1.68094	1.62583	1.51115	1.75602e-06	-1.02539	down	-
ENSG00000117153	KLHL12	59349	kelch like family member 12(KLHL12)	13.3991	13.8438	13.9765	7.144	6.66025	7.08639	9.40482e-17	-1.02196	down	This gene encodes a member of the KLHL (Kelch-like) family of proteins. This protein has been identified as an autoantigen in the autoimmune disease Sjogren's syndrome and as a potential biomarker in primary biliary cirrhosis. This protein may act as a substrate adaptor of the Cullin-3 ubiquitin ligase complex to promote substrate-specific ubiquitylation. Ubiquitylation by this complex has been s…
ENSG00000117305	HMGCL	3155	3-hydroxymethyl-3-methylglutaryl-CoA lyase(HMGCL)	10.1569	7.35029	8.09964	4.52001	3.92038	4.02954	2.96472e-09	-1.07482	down	The protein encoded by this gene belongs to the HMG-CoA lyase family. It is a mitochondrial enzyme that catalyzes the final step of leucine degradation and plays a key role in ketone body formation. Mutations in this gene are associated with HMG-CoA lyase deficiency. Alternatively spliced transcript variants encoding different isoforms have been found for this gene. [provided by RefSeq, Oct 2009]
ENSG00000117394	SLC2A1	6513	solute carrier family 2 member 1(SLC2A1)	77.2356	89.6884	91.8871	197.069	223.295	197.398	2.16302e-32	1.22403	up	This gene encodes a major glucose transporter in the mammalian blood-brain barrier. The encoded protein is found primarily in the cell membrane and on the cell surface, where it can also function as a receptor for human T-cell leukemia virus (HTLV) I and II. Mutations in this gene have been found in a family with paroxysmal exertion-induced dyskinesia. [provided by RefSeq, Apr 2013]
ENSG00000117407	ARTN	9048	artemin(ARTN)	51.4417	39.3948	44.7223	119.868	161.829	123.168	1.09528e-16	1.51376	up	The protein encoded by this gene is a member of the glial cell line-derived neurotophic factor (GDNF) family of ligands which are a group of ligands within the TGF-beta superfamily of signaling molecules. GDNFs are unique in having neurotrophic properties and have potential use for gene therapy in neurodegenerative disease. Artemin has been shown in culture to support the survival of a number of …
ENSG00000117525	F3	2152	coagulation factor III, tissue factor(F3)	30.7373	30.5651	35.2207	185.046	205.58	173.53	6.93687e-129	2.51102	up	This gene encodes coagulation factor III which is a cell surface glycoprotein. This factor enables cells to initiate the blood coagulation cascades, and it functions as the high-affinity receptor for the coagulation factor VII. The resulting complex provides a catalytic event that is responsible for initiation of the coagulation protease cascades by specific limited proteolysis. Unlike the other …
ENSG00000117724	CENPF	1063	centromere protein F(CENPF)	35.1287	33.8825	34.8073	11.7467	10.5498	11.5434	2.49841e-19	-1.46335	down	This gene encodes a protein that associates with the centromere-kinetochore complex. The protein is a component of the nuclear matrix during the G2 phase of interphase. In late G2 the protein associates with the kinetochore and maintains this association through early anaphase. It localizes to the spindle midzone and the intracellular bridge in late anaphase and telophase, respectively, and is th…
ENSG00000118094	TREH	11181	trehalase(TREH)	3.44781	2.92817	3.29577	1.01335	1.38787	1.29583	1.18848e-16	-1.46593	down	This gene encodes an enzyme that hydrolyses trehalose, a disaccharide formed from two glucose molecules found mainly in fungi, plants, and insects. A partial duplication of this gene is located adjacent to this locus on chromosome 11. Two transcript variants encoding different isoforms have been found for this gene. [provided by RefSeq, Jul 2014]
ENSG00000118276	B4GALT6	9331	beta-1,4-galactosyltransferase 6(B4GALT6)	0.72654	0.848266	0.786922	2.46976	1.64883	1.64148	7.3361e-08	1.31117	up	This gene is one of seven beta-1,4-galactosyltransferase (beta4GalT) genes. They encode type II membrane-bound glycoproteins that appear to have exclusive specificity for the donor substrate UDP-galactose; all transfer galactose in a beta1,4 linkage to similar acceptor sugars: GlcNAc, Glc, and Xyl. Each beta4GalT has a distinct function in the biosynthesis of different glycoconjugates and sacchar…
ENSG00000118402	ELOVL4	6785	ELOVL fatty acid elongase 4(ELOVL4)	1.37519	2.308	2.18689	5.04204	5.25015	4.912	4.09544e-12	1.37469	up	This gene encodes a membrane-bound protein which is a member of the ELO family, proteins which participate in the biosynthesis of fatty acids. Consistent with the expression of the encoded protein in photoreceptor cells of the retina, mutations and small deletions in this gene are associated with Stargardt-like macular dystrophy (STGD3) and autosomal dominant Stargardt-like macular dystrophy (ADM…
ENSG00000118495	PLAGL1	5325	PLAG1 like zinc finger 1(PLAGL1)	4.09801	5.74833	5.91467	12.5319	13.6235	12.855	5.69333e-17	1.06835	up	This gene encodes a C2H2 zinc finger protein that functions as a suppressor of cell growth. This gene is often deleted or methylated and silenced in cancer cells. In addition, overexpression of this gene during fetal development is thought to be the causal factor for transient neonatal diabetes mellitus (TNDM). Alternative splicing and the use of alternative promoters results in multiple transcri…
ENSG00000118496	FBXO30	84085	F-box protein 30(FBXO30)	2.94062	4.91022	4.28534	10.5728	10.7696	9.22503	1.60096e-24	1.22921	up	This gene encodes a member of the F-box protein family which is characterized by an approximately 40 amino acid motif, the F-box. The F-box proteins constitute one of the four subunits of the ubiquitin protein ligase complex called SCFs (SKP1-cullin-F-box), which function in phosphorylation-dependent ubiquitination. The F-box proteins are divided into 3 classes: Fbws containing WD-40 domains, Fbl…
ENSG00000118503	TNFAIP3	7128	TNF alpha induced protein 3(TNFAIP3)	5.15506	7.56001	7.02917	16.6286	22.6478	17.8966	4.79333e-24	1.42582	up	This gene was identified as a gene whose expression is rapidly induced by the tumor necrosis factor (TNF). The protein encoded by this gene is a zinc finger protein and ubiqitin-editing enzyme, and has been shown to inhibit NF-kappa B activation as well as TNF-mediated apoptosis. The encoded protein, which has both ubiquitin ligase and deubiquitinase activities, is involved in the cytokine-mediat…
ENSG00000118523	CTGF	1490	connective tissue growth factor(CTGF)	0.660417	0.49882	0.690151	2.39951	2.97096	2.55903	5.41874e-18	2.0854	up	The protein encoded by this gene is a mitogen that is secreted by vascular endothelial cells. The encoded protein plays a role in chondrocyte proliferation and differentiation, cell adhesion in many cell types, and is related to platelet-derived growth factor. Certain polymorphisms in this gene have been linked with a higher incidence of systemic sclerosis. [provided by RefSeq, Nov 2009]
ENSG00000119227	PIGZ	80235	phosphatidylinositol glycan anchor biosynthesis class Z(PIGZ)	0.379734	0.463661	0.508141	0.0786963	0.179956	0.162967	0.00286944	-1.63635	down	The glycosylphosphatidylinositol (GPI) anchor is a glycolipid found on many blood cells that serves to anchor proteins to the cell surface. This gene encodes a protein that is localized to the endoplasmic reticulum, and is involved in GPI anchor biosynthesis. As shown for the yeast homolog, which is a member of a family of dolichol-phosphate-mannose (Dol-P-Man)-dependent mannosyltransferases, thi…
ENSG00000119397	CNTRL	11064	centriolin(CNTRL)	3.55467	4.3882	4.64395	1.1136	1.59329	1.30206	7.41622e-14	-1.7159	down	This gene encodes a centrosomal protein required for the centrosome to function as a microtubule organizing center. The gene product is also associated with centrosome maturation. One version of stem cell myeloproliferative disorder is the result of a reciprocal translocation between chromosomes 8 and 9, with the breakpoint associated with fibroblast growth factor receptor 1 and centrosomal prote…
ENSG00000119630	PGF	5228	placental growth factor(PGF)	0.61677	0.3071	0.409606	1.01558	1.61092	1.55503	8.23581e-07	1.56301	up	This gene encodes a growth factor found in placenta which is homologous to vascular endothelial growth factor. Alternatively spliced transcripts encoding different isoforms have been found for this gene.[provided by RefSeq, Jun 2011]
ENSG00000119772	DNMT3A	1788	DNA methyltransferase 3 alpha(DNMT3A)	1.11529	1.50713	1.23545	0.667631	0.713261	0.659578	5.96122e-06	-1.04663	down	CpG methylation is an epigenetic modification that is important for embryonic development, imprinting, and X-chromosome inactivation. Studies in mice have demonstrated that DNA methylation is required for mammalian development. This gene encodes a DNA methyltransferase that is thought to function in de novo methylation, rather than maintenance methylation. The protein localizes to the cytoplasm a…
ENSG00000119801	YPEL5	51646	yippee like 5(YPEL5)	9.7321	10.6206	11.3272	27.9147	27.1657	27.7156	6.45265e-26	1.32693	up	-
ENSG00000119866	BCL11A	53335	B-cell CLL/lymphoma 11A(BCL11A)	0.414854	0.510403	0.557362	0.0920032	0.102715	0.125943	6.55979e-05	-2.03361	down	This gene encodes a C2H2 type zinc-finger protein by its similarity to the mouse Bcl11a/Evi9 protein. The corresponding mouse gene is a common site of retroviral integration in myeloid leukemia, and may function as a leukemia disease gene, in part, through its interaction with BCL6. During hematopoietic cell differentiation, this gene is down-regulated. It is possibly involved in lymphoma pathoge…
ENSG00000120049	KCNIP2	30819	potassium voltage-gated channel interacting protein 2(KCNIP2)	0.897052	0.914562	0.823942	0.31831	0.179479	0.167255	1.03159e-06	-2.07219	down	This gene encodes a member of the family of voltage-gated potassium (Kv) channel-interacting proteins (KCNIPs), which belongs to the recoverin branch of the EF-hand superfamily. Members of the KCNIP family are small calcium binding proteins. They all have EF-hand-like domains, and differ from each other in the N-terminus. They are integral subunit components of native Kv4 channel complexes. They …
ENSG00000120075	HOXB5	3215	homeobox B5(HOXB5)	1.84499	1.58831	1.73213	0.593638	0.799149	0.764423	6.80922e-06	-1.2892	down	This gene is a member of the Antp homeobox family and encodes a nuclear protein with a homeobox DNA-binding domain. It is included in a cluster of homeobox B genes located on chromosome 17. The encoded protein functions as a sequence-specific transcription factor that is involved in lung and gut development. Increased expression of this gene is associated with a distinct biologic subset of acute …
ENSG00000120129	DUSP1	1843	dual specificity phosphatase 1(DUSP1)	8.30879	7.88412	9.07899	41.8727	46.1764	41.1216	6.25238e-94	2.37867	up	The expression of DUSP1 gene is induced in human skin fibroblasts by oxidative/heat stress and growth factors. It specifies a protein with structural features similar to members of the non-receptor-type protein-tyrosine phosphatase family, and which has significant amino-acid sequence similarity to a Tyr/Ser-protein phosphatase encoded by the late gene H1 of vaccinia virus. The bacterially expres…
ENSG00000120875	DUSP4	1846	dual specificity phosphatase 4(DUSP4)	1.3588	1.32675	1.34403	5.75106	5.90792	4.59874	2.47444e-25	1.96984	up	The protein encoded by this gene is a member of the dual specificity protein phosphatase subfamily. These phosphatases inactivate their target kinases by dephosphorylating both the phosphoserine/threonine and phosphotyrosine residues. They negatively regulate members of the mitogen-activated protein (MAP) kinase superfamily (MAPK/ERK, SAPK/JNK, p38), which are associated with cellular proliferati…
ENSG00000121039	RDH10	157506	retinol dehydrogenase 10 (all-trans)(RDH10)	4.42657	5.83045	6.15053	11.2611	13.5484	10.736	6.20079e-15	1.12758	up	This gene encodes a retinol dehydrogenase, which converts all-trans-retinol to all-trans-retinal, with preference for NADP as a cofactor. Studies in mice suggest that this protein is essential for synthesis of embryonic retinoic acid and is required for limb, craniofacial, and organ development. [provided by RefSeq, Dec 2011]
ENSG00000121236	TRIM6	117854	tripartite motif containing 6(TRIM6)	8.98617	11.9256	10.5213	3.8559	3.00011	3.71302	6.03259e-20	-1.64936	down	The protein encoded by this gene is a member of the tripartite motif (TRIM) family. The TRIM motif includes three zinc-binding domains, a RING, B-box type 1 and B-box type 2 domain, and a coiled-coil region. The protein localizes to the nucleus, but its specific function has not been identified. This gene is mapped to chromosome 11p15, where it resides within a TRIM gene cluster. Alternative spli…
ENSG00000121406	ZNF549	256051	zinc finger protein 549(ZNF549)	0.593806	0.563889	0.665864	0.244007	0.443253	0.212199	0.000988618	-1.18975	down	-
ENSG00000121743	GJA3	2700	gap junction protein alpha 3(GJA3)	0.23048	0.500937	0.679848	0.888723	1.0425	1.1655	0.000649465	1.11935	up	The protein encoded by this gene is a connexin and is a component of lens fiber gap junctions. Defects in this gene are a cause of zonular pulverulent cataract type 3 (CZP3). [provided by RefSeq, Jan 2010]
ENSG00000121851	POLR3GL	84265	RNA polymerase III subunit G like(POLR3GL)	12.3658	8.81174	9.63103	3.13328	3.88782	3.16653	9.60956e-20	-1.64722	down	-
ENSG00000121858	TNFSF10	8743	tumor necrosis factor superfamily member 10(TNFSF10)	35.4034	32.6425	35.9467	11.9569	11.2904	10.5156	2.90902e-44	-1.68527	down	The protein encoded by this gene is a cytokine that belongs to the tumor necrosis factor (TNF) ligand family. This protein preferentially induces apoptosis in transformed and tumor cells, but does not appear to kill normal cells although it is expressed at a significant level in most normal tissues. This protein binds to several members of TNF receptor superfamily including TNFRSF10A/TRAILR1, TNF…
ENSG00000122035	RASL11A	387496	RAS like family 11 member A(RASL11A)	2.13099	1.4659	1.66806	5.85748	4.72636	4.01513	5.36948e-06	1.52563	up	RASL11A is a member of the small GTPase protein family with a high degree of similarity to RAS (see HRAS, MIM 190020) proteins.[supplied by OMIM, Nov 2008]
ENSG00000122547	EEPD1	80820	endonuclease/exonuclease/phosphatase family domain containing 1(EEPD1)	2.31621	1.9915	2.00822	0.88718	1.04415	1.11403	4.92718e-09	-1.07117	down	-
ENSG00000122861	PLAU	5328	plasminogen activator, urokinase(PLAU)	25.0326	26.1203	24.2797	59.2329	68.0958	55.868	1.43481e-24	1.21228	up	This gene encodes a secreted serine protease that converts plasminogen to plasmin. The encoded preproprotein is proteolytically processed to generate A and B polypeptide chains. These chains associate via a single disulfide bond to form the catalytically inactive high molecular weight urokinase-type plasminogen activator (HMW-uPA). HMW-uPA can be further processed into the catalytically active lo…
ENSG00000122966	CIT	100302274	microRNA 1178(MIR1178)	11.2599	13.9977	13.9499	4.94903	4.57597	5.09937	2.30041e-10	-1.31461	down	This gene encodes a serine/threonine-protein kinase that functions in cell division. Together with the kinesin KIF14, this protein localizes to the central spindle and midbody, and functions to promote efficient cytokinesis. This protein is involved in central nervous system development. Polymorphisms in this gene are associated with bipolar disorder and risk for schizophrenia. Alternative splici…
ENSG00000123358	NR4A1	3164	nuclear receptor subfamily 4 group A member 1(NR4A1)	1.88788	2.2883	2.54581	16.3359	20.0139	13.8717	1.74795e-24	2.91775	up	This gene encodes a member of the steroid-thyroid hormone-retinoid receptor superfamily. Expression is induced by phytohemagglutinin in human lymphocytes and by serum stimulation of arrested fibroblasts. The encoded protein acts as a nuclear transcription factor. Translocation of the protein from the nucleus to mitochondria induces apoptosis. Multiple transcript variants encoding different isofor…
ENSG00000123405	NFE2	4778	nuclear factor, erythroid 2(NFE2)	0.765872	0.816611	0.758589	0.183918	0.347272	0.190405	2.09801e-05	-1.85084	down	-
ENSG00000123836	PFKFB2	5208	6-phosphofructo-2-kinase/fructose-2,6-biphosphatase 2(PFKFB2)	1.95808	2.90685	2.43042	6.33765	5.95143	5.97143	7.04297e-18	1.13154	up	The protein encoded by this gene is involved in both the synthesis and degradation of fructose-2,6-bisphosphate, a regulatory molecule that controls glycolysis in eukaryotes. The encoded protein has a 6-phosphofructo-2-kinase activity that catalyzes the synthesis of fructose-2,6-bisphosphate, and a fructose-2,6-biphosphatase activity that catalyzes the degradation of fructose-2,6-bisphosphate. Th…
ENSG00000124216	SNAI1	6615	snail family transcriptional repressor 1(SNAI1)	0.765255	0.67192	1.07129	3.67522	3.93723	3.151	2.82399e-20	2.05244	up	The Drosophila embryonic protein snail is a zinc finger transcriptional repressor which downregulates the expression of ectodermal genes within the mesoderm. The nuclear protein encoded by this gene is structurally similar to the Drosophila snail protein, and is also thought to be critical for mesoderm formation in the developing embryo. At least two variants of a similar processed pseudogene hav…
ENSG00000124429	POF1B	79983	premature ovarian failure, 1B(POF1B)	0.993529	1.78622	1.32916	0.610862	0.465015	0.588438	6.80764e-05	-1.40483	down	Premature ovarian failure (POF) is characterized by primary or secondary amenorrhea in women less than 40 years old. Two POF susceptibility regions called "POF1" and "POF2" have been identified by breakpoint mapping of X-autosome translocations. POF1 extends from Xq21-qter while POF2 extends from Xq13.3 to Xq21.1. This gene, POF1B, resides in the POF2 region. This gene is expressed at trace level…
ENSG00000124743	KLHL31	401265	kelch like family member 31(KLHL31)	0.296773	0.232718	0.307744	0.0725202	0.111604	0.0909516	0.00348768	-1.87027	down	-
ENSG00000124762	CDKN1A	1026	cyclin dependent kinase inhibitor 1A(CDKN1A)	36.9289	41.2507	40.0316	88.8952	106.813	91.4676	9.91949e-18	1.1987	up	This gene encodes a potent cyclin-dependent kinase inhibitor. The encoded protein binds to and inhibits the activity of cyclin-cyclin-dependent kinase2 or -cyclin-dependent kinase4 complexes, and thus functions as a regulator of cell cycle progression at G1. The expression of this gene is tightly controlled by the tumor suppressor protein p53, through which this protein mediates the p53-dependent…
ENSG00000125046	SSUH2	51066	ssu-2 homolog (C. elegans)(SSUH2)	0.168229	0.0240393	0.132711	0.625241	0.887155	0.683522	5.03386e-07	2.949	up	-
ENSG00000125122	LRRC29	26231	leucine rich repeat containing 29(LRRC29)	1.85651	1.38964	1.49561	0.579285	0.63716	0.678122	7.50043e-06	-1.38425	down	This gene encodes a member of the F-box protein family which is characterized by an approximately 40 amino acid motif, the F-box. The F-box proteins constitute one of the four subunits of ubiquitin protein ligase complex called SCFs (SKP1-cullin-F-box), which function in phosphorylation-dependent ubiquitination. The F-box proteins are divided into 3 classes: Fbws containing WD-40 domains, Fbls co…
ENSG00000125266	EFNB2	1948	ephrin B2(EFNB2)	8.3118	11.7726	10.0285	25.5163	27.6615	24.8676	2.14559e-36	1.3544	up	This gene encodes a member of the ephrin (EPH) family. The ephrins and EPH-related receptors comprise the largest subfamily of receptor protein-tyrosine kinases and have been implicated in mediating developmental events, especially in the nervous system and in erythropoiesis. Based on their structures and sequence relationships, ephrins are divided into the ephrin-A (EFNA) class, which are anchor…
ENSG00000125388	GRK4	2868	G protein-coupled receptor kinase 4(GRK4)	0.761279	1.19865	0.941312	1.83636	2.21499	2.12306	7.12263e-06	1.10131	up	This gene encodes a member of the guanine nucleotide-binding protein (G protein)-coupled receptor kinase subfamily of the Ser/Thr protein kinase family. The protein phosphorylates the activated forms of G protein-coupled receptors thus initiating its deactivation. This gene has been linked to both genetic and acquired hypertension. Several transcript variants encoding different isoforms have been…
ENSG00000125398	SOX9	6662	SRY-box 9(SOX9)	0.112396	0.21463	0.152145	1.78642	2.12186	1.76705	2.44792e-47	3.64862	up	The protein encoded by this gene recognizes the sequence CCTTGAG along with other members of the HMG-box class DNA-binding proteins. It acts during chondrocyte differentiation and, with steroidogenic factor 1, regulates transcription of the anti-Muellerian hormone (AMH) gene. Deficiencies lead to the skeletal malformation syndrome campomelic dysplasia, frequently with sex reversal. [provided by R…
ENSG00000125508	SRMS	6725	src-related kinase lacking C-terminal regulatory tyrosine and N-terminal myristylation sites(SRMS)	0.589634	0.421729	0.503102	1.0384	1.15273	0.926392	1.00668e-05	1.09107	up	-
ENSG00000125538	IL1B	3553	interleukin 1 beta(IL1B)	6.43625	6.3663	5.84681	16.5144	21.4694	17.514	1.59837e-15	1.48786	up	The protein encoded by this gene is a member of the interleukin 1 cytokine family. This cytokine is produced by activated macrophages as a proprotein, which is proteolytically processed to its active form by caspase 1 (CASP1/ICE). This cytokine is an important mediator of the inflammatory response, and is involved in a variety of cellular activities, including cell proliferation, differentiation,…
ENSG00000125637	PSD4	23550	pleckstrin and Sec7 domain containing 4(PSD4)	1.75569	1.7311	1.81587	4.52737	4.61732	4.06681	8.43153e-17	1.24749	up	-
ENSG00000125657	TNFSF9	8744	tumor necrosis factor superfamily member 9(TNFSF9)	41.3891	37.8669	38.9052	120.598	141.695	129.353	1.992e-61	1.70385	up	The protein encoded by this gene is a cytokine that belongs to the tumor necrosis factor (TNF) ligand family. This transmembrane cytokine is a bidirectional signal transducer that acts as a ligand for TNFRSF9/4-1BB, which is a costimulatory receptor molecule in T lymphocytes. This cytokine and its receptor are involved in the antigen presentation process and in the generation of cytotoxic T cells…
ENSG00000125726	CD70	970	CD70 molecule(CD70)	36.4669	32.7415	32.2389	83.8961	100.377	88.2154	1.40009e-36	1.40851	up	The protein encoded by this gene is a cytokine that belongs to the tumor necrosis factor (TNF) ligand family. This cytokine is a ligand for TNFRSF27/CD27. It is a surface antigen on activated, but not on resting, T and B lymphocytes. It induces proliferation of costimulated T cells, enhances the generation of cytolytic T cells, and contributes to T cell activation. This cytokine is also reported …
ENSG00000125735	TNFSF14	8740	tumor necrosis factor superfamily member 14(TNFSF14)	0.138008	0.188321	0.190068	0.644222	0.497815	0.350358	0.000604653	1.32118	up	The protein encoded by this gene is a member of the tumor necrosis factor (TNF) ligand family. This protein is a ligand for TNFRSF14, which is a member of the tumor necrosis factor receptor superfamily, and which is also known as a herpesvirus entry mediator (HVEM). This protein may function as a costimulatory factor for the activation of lymphoid cells and as a deterrent to infection by herpesvi…
ENSG00000125740	FOSB	2354	FosB proto-oncogene, AP-1 transcription factor subunit(FOSB)	1.04308	0.844066	1.03168	9.62296	11.8256	8.01565	6.23702e-19	3.35348	up	The Fos gene family consists of 4 members: FOS, FOSB, FOSL1, and FOSL2. These genes encode leucine zipper proteins that can dimerize with proteins of the JUN family, thereby forming the transcription factor complex AP-1. As such, the FOS proteins have been implicated as regulators of cell proliferation, differentiation, and transformation. Alternatively spliced transcript variants encoding differ…
ENSG00000125772	GPCPD1	56261	glycerophosphocholine phosphodiesterase 1(GPCPD1)	1.73723	2.33337	2.21897	1.13474	1.31122	0.846284	7.28723e-08	-1.05224	down	-
ENSG00000125845	BMP2	650	bone morphogenetic protein 2(BMP2)	1.55738	2.4844	1.75212	6.94605	9.46865	6.61117	1.80946e-17	1.94892	up	This gene encodes a member of the transforming growth factor-beta (TGFB) superfamily. The encoded preproprotein is proteolytically processed to generate each subunit of the disulfide-linked homodimer, which induces bone and cartilage formation. [provided by RefSeq, Nov 2015]
ENSG00000126001	CEP250	11190	centrosomal protein 250(CEP250)	9.28536	9.51492	10.2206	4.84075	4.28504	4.33097	7.34956e-38	-1.39355	down	This gene encodes a core centrosomal protein required for centriole-centriole cohesion during interphase of the cell cycle. The encoded protein dissociates from the centrosomes when parental centrioles separate at the beginning of mitosis. The protein associates with and is phosphorylated by NIMA-related kinase 2, which is also associated with the centrosome. Alternative splicing results in multi…
ENSG00000126368	NR1D1	9572	nuclear receptor subfamily 1 group D member 1(NR1D1)	2.31727	2.08182	2.16886	5	4.91202	4.36516	1.01716e-13	1.11219	up	This gene encodes a transcription factor that is a member of the nuclear receptor subfamily 1. The encoded protein is a ligand-sensitive transcription factor that negatively regulates the expression of core clock proteins. In particular this protein represses the circadian clock transcription factor aryl hydrocarbon receptor nuclear translocator-like protein 1 (ARNTL). This protein may also be in…
ENSG00000126391	FRMD8	83786	FERM domain containing 8(FRMD8)	27.4289	29.3291	29.4085	66.6744	69.4793	63.8318	6.23218e-31	1.16793	up	-
ENSG00000126787	DLGAP5	9787	DLG associated protein 5(DLGAP5)	19.4019	22.6121	22.0125	9.4645	8.58473	8.60546	8.3228e-31	-1.38242	down	-
ENSG00000126821	SGPP1	81537	sphingosine-1-phosphate phosphatase 1(SGPP1)	7.3006	13.5515	12.1869	22.0063	23.1092	22.2632	2.14086e-12	1.01954	up	Sphingosine-1-phosphate (S1P) is a bioactive sphingolipid metabolite that regulates diverse biologic processes. SGPP1 catalyzes the degradation of S1P via salvage and recycling of sphingosine into long-chain ceramides (Mandala et al., 2000 [PubMed 10859351]; Le Stunff et al., 2007 [PubMed 17895250]).[supplied by OMIM, Jun 2009]
ENSG00000126882	FAM78A	286336	family with sequence similarity 78 member A(FAM78A)	1.7855	2.02644	2.11517	1.00433	0.822233	0.877519	2.73608e-12	-1.23172	down	-
ENSG00000127084	FGD3	89846	FYVE, RhoGEF and PH domain containing 3(FGD3)	1.80138	1.44479	1.50037	0.11758	0.115816	0.154012	4.58537e-38	-3.69819	down	-
ENSG00000128165	ADM2	79924	adrenomedullin 2(ADM2)	0.324466	0.438617	0.25848	1.54692	1.33915	1.20221	1.30759e-15	1.9889	up	This gene encodes a member of the calcitonin gene-related peptide (CGRP)/calcitonin family of hormones that play a role in the regulation of cardiovascular homeostasis, prolactin release, anti-diuresis, anti-natriuresis, and regulation of food and water intake. The encoded protein is proteolytically processed to generate one or more biologically active peptides. [provided by RefSeq, Jul 2015]
ENSG00000128271	ADORA2A	135	adenosine A2a receptor(ADORA2A)	0.409488	0.327483	0.390017	1.44145	1.27108	1.25212	4.22434e-08	1.58143	up	This gene encodes a member of the guanine nucleotide-binding protein (G protein)-coupled receptor (GPCR) superfamily, which is subdivided into classes and subtypes. The receptors are seven-pass transmembrane proteins that respond to extracellular cues and activate intracellular signal transduction pathways. This protein, an adenosine receptor of A2A subtype, uses adenosine as the preferred endoge…
ENSG00000128272	ATF4	468	activating transcription factor 4(ATF4)	205.41	181.023	190.649	415.069	471.091	435.71	8.15898e-28	1.11815	up	This gene encodes a transcription factor that was originally identified as a widely expressed mammalian DNA binding protein that could bind a tax-responsive enhancer element in the LTR of HTLV-1. The encoded protein was also isolated and characterized as the cAMP-response element binding protein 2 (CREB-2). The protein encoded by this gene belongs to a family of DNA-binding proteins that includes…
ENSG00000128284	APOL3	80833	apolipoprotein L3(APOL3)	12.6428	10.6293	10.0934	4.49886	5.47099	4.41147	4.64891e-17	-1.32853	down	This gene is a member of the apolipoprotein L gene family, and it is present in a cluster with other family members on chromosome 22. The encoded protein is found in the cytoplasm, where it may affect the movement of lipids, including cholesterol, and/or allow the binding of lipids to organelles. In addition, expression of this gene is up-regulated by tumor necrosis factor-alpha in endothelial ce…
ENSG00000128482	RNF112	7732	ring finger protein 112(RNF112)	0.184507	0.207967	0.284546	0.886761	1.32275	0.515434	8.08492e-05	1.61628	up	This gene encodes a member of the RING finger protein family of transcription factors. The protein is primarily expressed in brain. The gene is located within the Smith-Magenis syndrome region on chromosome 17. [provided by RefSeq, Jul 2008]
ENSG00000128590	DNAJB9	4189	DnaJ heat shock protein family (Hsp40) member B9(DNAJB9)	1.67258	2.02011	2.00173	6.90336	6.33069	6.84518	1.37755e-23	1.7821	up	This gene is a member of the J protein family. J proteins function in many cellular processes by regulating the ATPase activity of 70 kDa heat shock proteins. This gene is a member of the type 2 subgroup of DnaJ proteins. The encoded protein is localized to the endoplasmic reticulum. This protein is induced by endoplasmic reticulum stress and plays a role in protecting stressed cells from apoptos…
ENSG00000128805	ARHGAP22	58504	Rho GTPase activating protein 22(ARHGAP22)	1.66556	1.54314	1.61522	0.568084	0.689467	0.794974	3.98852e-06	-1.12527	down	This gene encodes a member of the GTPase activating protein family which activates a GTPase belonging to the RAS superfamily of small GTP-binding proteins. The encoded protein is insulin-responsive, is dependent on the kinase Akt and requires the Akt-dependent 14-3-3 binding protein which binds sequentially to two serine residues. The result of these interactions is regulation of cell motility. M…
ENSG00000128917	DLL4	54567	delta like canonical Notch ligand 4(DLL4)	0.156998	0.132148	0.0823736	0.80767	0.798051	0.802019	3.41798e-16	2.75771	up	This gene is a homolog of the Drosophila delta gene. The delta gene family encodes Notch ligands that are characterized by a DSL domain, EGF repeats, and a transmembrane domain. [provided by RefSeq, Jul 2008]
ENSG00000128965	CHAC1	79094	ChaC glutathione specific gamma-glutamylcyclotransferase 1(CHAC1)	1.2826	1.09607	1.42875	20.6524	28.8353	22.7607	1.07687e-36	4.25895	up	-
ENSG00000129173	E2F8	79733	E2F transcription factor 8(E2F8)	2.65412	3.79076	3.76138	7.84564	7.95745	7.16019	8.08506e-16	1.11888	up	This gene encodes a member of a family of transcription factors which regulate the expression of genes required for progression through the cell cycle. The encoded protein regulates progression from G1 to S phase by ensuring the nucleus divides at the proper time. Multiple alternatively spliced variants, encoding the same protein, have been identified. [provided by RefSeq, Jan 2012]
ENSG00000129437	KLK14	43847	kallikrein related peptidase 14(KLK14)	1.51716	1.04163	0.825245	0.579571	0.45303	0.422864	2.84657e-05	-1.43471	down	This gene encodes a member of the kallikrein subfamily of serine proteases that have diverse physiological functions such as regulation of blood pressure and desquamation. The altered expression of this gene is implicated in the progression of different cancers including breast and prostate tumors. The encoded protein is a precursor that is proteolytically processed to generate the functional enz…
ENSG00000129521	EGLN3	112399	egl-9 family hypoxia inducible factor 3(EGLN3)	5.77648	4.73784	5.777	14.9759	20.5322	15.8455	4.91216e-12	1.55164	up	-
ENSG00000129657	SEC14L1	6397	SEC14 like lipid binding 1(SEC14L1)	7.39615	8.82409	8.59859	13.9745	15.9659	16.3206	6.77884e-19	1.01957	up	The protein encoded by this gene belongs to the SEC14 cytosolic factor family. It has similarity to yeast SEC14 and to Japanese flying squid RALBP which suggests a possible role of the gene product in an intracellular transport system. Multiple alternatively spliced transcript variants have been found for this gene; some variants represent read-through transcripts that include exons from the upst…
ENSG00000130023	ERMARD	55780	ER membrane associated RNA degradation(ERMARD)	8.59149	8.03643	8.47905	4.44676	3.99964	3.25163	9.08866e-15	-1.28986	down	The protein encoded by this gene contains 2 transmembrane domains near the C-terminus and is localized in the endoplasmic reticulum. Knockout of this gene in developing rat brain showed that it may be involved in neuronal migration. Mutations in this gene are associated with periventricular nodular heterotopia-6 (PVNH6). Alternatively spliced transcript variants have been found for this gene. [pr…
ENSG00000130164	LDLR	102465534	microRNA 6886(MIR6886)	15.1048	20.197	19.2323	38.2447	42.6279	36.7327	1.65444e-17	1.00513	up	The low density lipoprotein receptor (LDLR) gene family consists of cell surface proteins involved in receptor-mediated endocytosis of specific ligands. Low density lipoprotein (LDL) is normally bound at the cell membrane and taken into the cell ending up in lysosomes where the protein is degraded and the cholesterol is made available for repression of microsomal enzyme 3-hydroxy-3-methylglutaryl…
ENSG00000130222	GADD45G	10912	growth arrest and DNA damage inducible gamma(GADD45G)	0.932908	0.943779	0.486415	2.61529	2.99509	2.51072	3.37303e-10	1.90465	up	This gene is a member of a group of genes whose transcript levels are increased following stressful growth arrest conditions and treatment with DNA-damaging agents. The protein encoded by this gene responds to environmental stresses by mediating activation of the p38/JNK pathway via MTK1/MEKK4 kinase. The GADD45G is highly expressed in placenta. [provided by RefSeq, Jul 2008]
ENSG00000130226	DPP6	1804	dipeptidyl peptidase like 6(DPP6)	0.292226	0.25154	0.248862	0.0604482	0.0657851	0.064741	6.57938e-05	-2.29768	down	This gene encodes a single-pass type II membrane protein that is a member of the peptidase S9B family of serine proteases. This protein has no detectable protease activity, most likely due to the absence of the conserved serine residue normally present in the catalytic domain of serine proteases. However, it does bind specific voltage-gated potassium channels and alters their expression and bioph…
ENSG00000130270	ATP8B3	148229	ATPase phospholipid transporting 8B3(ATP8B3)	2.43248	2.95143	2.81395	1.33611	1.13076	1.1104	8.50738e-13	-1.27474	down	The protein encoded by this gene belongs to the family of P-type cation transport ATPases, and to the subfamily of aminophospholipid-transporting ATPases. The aminophospholipid translocases transport phosphatidylserine and phosphatidylethanolamine from one side of a bilayer to the other. This gene encodes member 3 of phospholipid-transporting ATPase 8B; other members of this protein family are lo…
ENSG00000130413	STK33	65975	serine/threonine kinase 33(STK33)	4.62956	5.3132	6.02451	2.41771	1.79155	2.98334	3.21141e-17	-1.48598	down	-
ENSG00000130449	ZSWIM6	57688	zinc finger SWIM-type containing 6(ZSWIM6)	1.74756	1.51494	1.72731	3.1032	3.43974	3.20143	1.63882e-12	1.19264	up	-
ENSG00000130513	GDF15	9518	growth differentiation factor 15(GDF15)	6.31177	4.67379	6.99445	16.6861	19.5062	15.7098	7.2233e-19	1.60862	up	The protein encoded by this gene belongs to the transforming growth factor-beta (TGF-beta) family. The protein is expressed in a broad range of cell types, acts as a pleiotropic cytokine and is involved in the stress reponse program of cells after cellular injury. Increased protein levels are associated with disease states such as tissue hypoxia, inflammation, acute injury and oxidative stress. […
ENSG00000130517	PGPEP1	54858	pyroglutamyl-peptidase I(PGPEP1)	2.59128	2.56051	2.16579	1.04229	1.1331	0.99142	4.53683e-10	-1.0136	down	Pyroglutamyl peptidase I (EC 3.4.19.3) catalyzes the hydrolysis of N-terminal pyroglutamyl residues from oligopeptides and proteins.[supplied by OMIM, Mar 2008]
ENSG00000130529	TRPM4	54795	transient receptor potential cation channel subfamily M member 4(TRPM4)	4.07574	3.37599	3.30225	1.49031	1.19101	1.49885	1.18072e-20	-1.41132	down	The protein encoded by this gene is a calcium-activated nonselective ion channel that mediates transport of monovalent cations across membranes, thereby depolarizing the membrane. The activity of the encoded protein increases with increasing intracellular calcium concentration, but this channel does not transport calcium. [provided by RefSeq, Mar 2016]
ENSG00000130592	LSP1	102465993	microRNA 7847(MIR7847)	0.964072	0.612133	0.865702	1.75971	2.11709	2.04484	4.86828e-06	1.23504	up	This gene encodes an intracellular F-actin binding protein. The protein is expressed in lymphocytes, neutrophils, macrophages, and endothelium and may regulate neutrophil motility, adhesion to fibrinogen matrix proteins, and transendothelial migration. Alternative splicing results in multiple transcript variants encoding different isoforms. [provided by RefSeq, Jul 2008]
ENSG00000130649	CYP2E1	1571	cytochrome P450 family 2 subfamily E member 1(CYP2E1)	0.651097	0.457392	0.686549	1.36841	1.13127	1.31092	0.0013618	1.1259	up	This gene encodes a member of the cytochrome P450 superfamily of enzymes. The cytochrome P450 proteins are monooxygenases which catalyze many reactions involved in drug metabolism and synthesis of cholesterol, steroids and other lipids. This protein localizes to the endoplasmic reticulum and is induced by ethanol, the diabetic state, and starvation. The enzyme metabolizes both endogenous substrat…
ENSG00000130766	SESN2	83667	sestrin 2(SESN2)	6.00589	6.01252	6.4481	20.5076	22.7462	22.048	2.69233e-57	1.78017	up	This gene encodes a member of the sestrin family of PA26-related proteins. The encoded protein may function in the regulation of cell growth and survival. This protein may be involved in cellular response to different stress conditions. [provided by RefSeq, Jul 2008]
ENSG00000130948	HSD17B3	3293	hydroxysteroid 17-beta dehydrogenase 3(HSD17B3)	6.52453	2.93119	5.41922	1.18927	1.42346	2.24248	0.00868577	-1.1785	down	This isoform of 17 beta-hydroxysteroid dehydrogenase is expressed predominantly in the testis and catalyzes the conversion of androstenedione to testosterone. It preferentially uses NADP as cofactor. Deficiency can result in male pseudohermaphroditism with gynecomastia. [provided by RefSeq, Jul 2008]
ENSG00000131016	AKAP12	9590	A-kinase anchoring protein 12(AKAP12)	2.89675	3.8359	3.64477	10.6314	10.8509	8.83098	8.26368e-27	1.45843	up	The A-kinase anchor proteins (AKAPs) are a group of structurally diverse proteins, which have the common function of binding to the regulatory subunit of protein kinase A (PKA) and confining the holoenzyme to discrete locations within the cell. This gene encodes a member of the AKAP family. The encoded protein is expressed in endothelial cells, cultured fibroblasts, and osteosarcoma cells. It ass…
ENSG00000131018	SYNE1	23345	spectrin repeat containing nuclear envelope protein 1(SYNE1)	0.585698	0.985098	0.687411	0.294195	0.354312	0.44203	0.00697852	-1.08587	down	This gene encodes a spectrin repeat containing protein expressed in skeletal and smooth muscle, and peripheral blood lymphocytes, that localizes to the nuclear membrane. Mutations in this gene have been associated with autosomal recessive spinocerebellar ataxia 8, also referred to as autosomal recessive cerebellar ataxia type 1 or recessive ataxia of Beauce. Alternatively spliced transcript varia…
ENSG00000131089	ARHGEF9	23229	Cdc42 guanine nucleotide exchange factor 9(ARHGEF9)	3.03763	4.05105	3.96339	1.74555	2.1193	1.84958	6.50855e-13	-1.04716	down	The protein encoded by this gene is a Rho-like GTPase that switches between the active (GTP-bound) state and inactive (GDP-bound) state to regulate CDC42 and other genes. Defects in this gene are a cause of startle disease with epilepsy (STHEE), also known as hyperekplexia with epilepsy. Three transcript variants encoding different isoforms have been found for this gene.[provided by RefSeq, Mar 2…
ENSG00000131389	SLC6A6	6533	solute carrier family 6 member 6(SLC6A6)	5.71493	8.41459	7.88593	22.3984	20.2095	21.4091	8.34751e-43	1.44986	up	This gene encodes a multi-pass membrane protein that is a member of a family of sodium and chloride-ion dependent transporters. The encoded protein transports taurine and beta-alanine. There is a pseudogene for this gene on chromosome 21. Alternative splicing results in multiple transcript variants. [provided by RefSeq, May 2013]
ENSG00000131409	LRRC4B	94030	leucine rich repeat containing 4B(LRRC4B)	0.352922	0.466687	0.383407	0.25618	0.13778	0.108327	0.000423061	-1.19303	down	-
ENSG00000131459	GFPT2	9945	glutamine-fructose-6-phosphate transaminase 2(GFPT2)	4.48974	5.12341	4.89981	9.89063	10.4903	10.0165	1.66918e-16	1.04149	up	-
ENSG00000131471	AOC3	8639	amine oxidase, copper containing 3(AOC3)	0.271946	0.214743	0.297857	1.54946	1.14363	0.909438	0.0081073	1.91841	up	This gene encodes a member of the semicarbazide-sensitive amine oxidase family. Copper amine oxidases catalyze the oxidative conversion of amines to aldehydes in the presence of copper and quinone cofactor. The encoded protein is localized to the cell surface, has adhesive properties as well as monoamine oxidase activity, and may be involved in leukocyte trafficking. Alterations in levels of the …
ENSG00000131480	AOC2	314	amine oxidase, copper containing 2(AOC2)	0.62719	0.793293	0.956918	3.17748	2.50151	1.93285	8.58594e-05	1.54579	up	Copper amine oxidases catalyze the oxidative conversion of amines to aldehydes and ammonia in the presence of copper and quinone cofactor. This gene shows high sequence similarity to copper amine oxidases from various species ranging from bacteria to mammals. The protein contains several conserved motifs including the active site of amine oxidases and the histidine residues that likely bind coppe…
ENSG00000131620	ANO1	55107	anoctamin 1(ANO1)	1.98168	2.79792	2.9031	5.93484	5.4878	4.85173	7.24599e-12	1.00499	up	-
ENSG00000131711	MAP1B	4131	microtubule associated protein 1B(MAP1B)	0.180781	0.236662	0.155697	0.487669	0.513356	0.468992	1.65468e-09	1.38534	up	This gene encodes a protein that belongs to the microtubule-associated protein family. The proteins of this family are thought to be involved in microtubule assembly, which is an essential step in neurogenesis. The product of this gene is a precursor polypeptide that presumably undergoes proteolytic processing to generate the final MAP1B heavy chain and LC1 light chain. Gene knockout studies of t…
ENSG00000131747	TOP2A	7153	topoisomerase (DNA) II alpha(TOP2A)	71.2806	77.9194	73.5824	36.321	31.9034	34.4406	1.73908e-21	-1.12524	down	This gene encodes a DNA topoisomerase, an enzyme that controls and alters the topologic states of DNA during transcription. This nuclear enzyme is involved in processes such as chromosome condensation, chromatid separation, and the relief of torsional stress that occurs during DNA transcription and replication. It catalyzes the transient breaking and rejoining of two strands of duplex DNA which a…
ENSG00000131941	RHPN2	85415	rhophilin Rho GTPase binding protein 2(RHPN2)	5.66798	7.37517	7.96021	14.6946	14.8561	14.0089	3.2526e-17	1.0049	up	This gene encodes a member of the rhophilin family of Ras-homologous (Rho)-GTPase binding proteins. The encoded protein binds both GTP- and GDP-bound RhoA and GTP-bound RhoB and may be involved in the organization of the actin cytoskeleton. [provided by RefSeq, Apr 2009]
ENSG00000132003	ZSWIM4	65249	zinc finger SWIM-type containing 4(ZSWIM4)	1.85877	2.51142	2.25788	6.61763	7.31471	6.4433	5.86554e-35	1.54911	up	-
ENSG00000132196	HSD17B7	51478	hydroxysteroid 17-beta dehydrogenase 7(HSD17B7)	10.4662	10.441	10.9786	5.72363	6.78321	4.63378	1.25621e-10	-1.0401	down	HSD17B7 encodes an enzyme that functions both as a 17-beta-hydroxysteroid dehydrogenase (EC 1.1.1.62) in the biosynthesis of sex steroids and as a 3-ketosteroid reductase (EC 1.1.1.270) in the biosynthesis of cholesterol (Marijanovic et al., 2003 [PubMed 12829805]).[supplied by OMIM, May 2010]
ENSG00000132326	PER2	8864	period circadian clock 2(PER2)	0.494273	0.744652	0.771254	1.72548	1.71727	1.34277	4.00138e-09	1.16169	up	This gene is a member of the Period family of genes and is expressed in a circadian pattern in the suprachiasmatic nucleus, the primary circadian pacemaker in the mammalian brain. Genes in this family encode components of the circadian rhythms of locomotor activity, metabolism, and behavior. This gene is upregulated by CLOCK/ARNTL heterodimers but then represses this upregulation in a feedback lo…
ENSG00000132334	PTPRE	5791	protein tyrosine phosphatase, receptor type E(PTPRE)	1.76103	2.5048	1.52008	9.59178	8.56529	7.44958	5.94497e-58	2.13867	up	The protein encoded by this gene is a member of the protein tyrosine phosphatase (PTP) family. PTPs are known to be signaling molecules that regulate a variety of cellular processes including cell growth, differentiation, mitotic cycle, and oncogenic transformation. Several alternatively spliced transcript variants of this gene have been reported, at least two of which encode a receptor-type PTP …
ENSG00000132357	CARD6	84674	caspase recruitment domain family member 6(CARD6)	2.83153	2.97657	3.00702	6.27586	6.83903	6.18595	5.67366e-14	1.02777	up	This gene encodes a protein that contains a caspase recruitment domain (CARD), an antiparallel six-helical bundle that mediates homotypic protein-protein interactions. The encoded protein is a microtubule-associated protein that has been shown to interact with receptor-interacting protein kinases and positively modulate signal transduction pathways converging on activation of the inducible transc…
ENSG00000132510	KDM6B	23135	lysine demethylase 6B(KDM6B)	2.54963	2.92472	2.73956	6.54013	6.73995	6.39766	5.94683e-28	1.24504	up	-
ENSG00000132793	LPIN3	64900	lipin 3(LPIN3)	6.92531	7.61975	8.48245	4.02941	4.23243	4.04251	6.21302e-11	-1.04216	down	The protein encoded by this gene is a member of the lipin family of proteins, and all family members share strong homology in their C-terminal region. This protein is thought to form hetero-oligomers with other lipin family members, while one family member, lipin 1, can also form homo-oligomers. This protein contains conserved motifs for phosphatidate phosphatase 1 (PAP1) activity as well as a do…
ENSG00000132970	WASF3	10810	WAS protein family member 3(WASF3)	1.72088	3.07927	2.70813	5.2553	5.32595	5.273	8.41316e-12	1.04005	up	This gene encodes a member of the Wiskott-Aldrich syndrome protein family. The gene product is a protein that forms a multiprotein complex that links receptor kinases and actin. Binding to actin occurs through a C-terminal verprolin homology domain in all family members. The multiprotein complex serves to tranduce signals that involve changes in cell shape, motility or function. A pseudogene of t…
ENSG00000133019	CHRM3	1131	cholinergic receptor muscarinic 3(CHRM3)	1.49212	1.37604	1.44384	0.511832	0.380583	1.53503	2.05543e-08	-1.47664	down	The muscarinic cholinergic receptors belong to a larger family of G protein-coupled receptors. The functional diversity of these receptors is defined by the binding of acetylcholine and includes cellular responses such as adenylate cyclase inhibition, phosphoinositide degeneration, and potassium channel mediation. Muscarinic receptors influence many effects of acetylcholine in the central and per…
ENSG00000133065	SLC41A1	254428	solute carrier family 41 member 1(SLC41A1)	6.97523	8.7204	9.03313	20.3062	19.8715	19.2081	3.1728e-26	1.15573	up	-
ENSG00000133101	CCNA1	8900	cyclin A1(CCNA1)	1.18336	0.984473	1.33379	6.31879	6.312	4.69941	2.77496e-21	2.25217	up	The protein encoded by this gene belongs to the highly conserved cyclin family, whose members are characterized by a dramatic periodicity in protein abundance through the cell cycle. Cyclins function as regulators of CDK kinases. Different cyclins exhibit distinct expression and degradation patterns which contribute to the temporal coordination of each mitotic event. The cyclin encoded by this ge…
ENSG00000133466	C1QTNF6	114904	C1q and tumor necrosis factor related protein 6(C1QTNF6)	5.38431	5.13347	5.1373	2.31465	2.48938	2.54899	1.05079e-15	-1.17898	down	-
ENSG00000133477	FAM83F	113828	family with sequence similarity 83 member F(FAM83F)	0.52832	0.304265	0.311814	0.344377	0.329606	0.26197	0.00155622	-1.0308	down	-
ENSG00000133639	BTG1	694	BTG anti-proliferation factor 1(BTG1)	17.4149	17.1503	19.016	48.3565	50.0048	44.0599	3.9767e-34	1.35744	up	This gene is a member of an anti-proliferative gene family that regulates cell growth and differentiation. Expression of this gene is highest in the G0/G1 phases of the cell cycle and downregulated when cells progressed through G1. The encoded protein interacts with several nuclear receptors, and functions as a coactivator of cell differentiation. This locus has been shown to be involved in a t(8…
ENSG00000133640	LRRIQ1	84125	leucine rich repeats and IQ motif containing 1(LRRIQ1)	0.819028	0.514742	0.386847	0.0431602	0.367738	0.379201	0.000149594	-1.93843	down	-
ENSG00000133678	TMEM254	80195	transmembrane protein 254(TMEM254)	6.4261	7.80427	6.08199	2.80754	3.22457	7.41676	1.41535e-07	-1.02206	down	-
ENSG00000133808	MICALCL	84953	MICAL C-terminal like(MICALCL)	0.792369	0.280073	0.944232	1.34723	1.30469	1.23225	1.74338e-12	1.92906	up	-
ENSG00000134070	IRAK2	3656	interleukin 1 receptor associated kinase 2(IRAK2)	0.418357	0.328727	0.644228	1.81937	2.03636	1.8246	1.24909e-18	1.97103	up	IRAK2 encodes the interleukin-1 receptor-associated kinase 2, one of two putative serine/threonine kinases that become associated with the interleukin-1 receptor (IL1R) upon stimulation. IRAK2 is reported to participate in the IL1-induced upregulation of NF-kappaB. [provided by RefSeq, Jul 2008]
ENSG00000134107	BHLHE40	8553	basic helix-loop-helix family member e40(BHLHE40)	13.84	13.6941	16.6547	34.6352	39.9149	34.1726	2.7702e-27	1.30273	up	This gene encodes a basic helix-loop-helix protein expressed in various tissues. The encoded protein can interact with ARNTL or compete for E-box binding sites in the promoter of PER1 and repress CLOCK/ARNTL's transactivation of PER1. This gene is believed to be involved in the control of circadian rhythm and cell differentiation. [provided by RefSeq, Feb 2014]
ENSG00000134222	PSRC1	84722	proline and serine rich coiled-coil 1(PSRC1)	24.7009	23.934	23.0157	5.85391	5.71816	5.65395	3.33237e-67	-2.11718	down	This gene encodes a proline-rich protein that is a target for regulation by the tumor suppressor protein p53. The encoded protein plays an important role in mitosis by recruiting and regulating microtubule depolymerases that destabalize microtubules. Alternatively spliced transcript variants encoding different isoforms have been described. [provided by RefSeq, Apr 2014]
ENSG00000134253	TRIM45	80263	tripartite motif containing 45(TRIM45)	1.64461	1.67962	1.82797	0.772949	0.756766	0.837934	3.49414e-08	-1.15644	down	This gene encodes a member of the tripartite motif family. The encoded protein may function as a transcriptional repressor of the mitogen-activated protein kinase pathway. Alternatively spliced transcript variants have been described.[provided by RefSeq, Mar 2009]
ENSG00000134294	SLC38A2	54407	solute carrier family 38 member 2(SLC38A2)	54.9739	83.171	77.6437	353.014	337.173	331.762	1.36039e-91	2.11447	up	-
ENSG00000134352	IL6ST	3572	interleukin 6 signal transducer(IL6ST)	3.90316	5.62653	6.42998	12.2546	10.2592	9.94186	1.08315e-10	1.0385	up	The protein encoded by this gene is a signal transducer shared by many cytokines, including interleukin 6 (IL6), ciliary neurotrophic factor (CNTF), leukemia inhibitory factor (LIF), and oncostatin M (OSM). This protein functions as a part of the cytokine receptor complex. The activation of this protein is dependent upon the binding of cytokines to their receptors. vIL6, a protein related to IL6 …
ENSG00000134531	EMP1	2012	epithelial membrane protein 1(EMP1)	10.1048	11.3373	13.2256	44.4417	37.4059	40.5653	2.22681e-46	1.5911	up	-
ENSG00000134780	DAGLA	747	diacylglycerol lipase alpha(DAGLA)	0.975554	1.50949	1.45013	0.430149	0.547324	0.417486	2.6855e-05	-1.56338	down	This gene encodes a diacylglycerol lipase. The encoded enzyme is involved in the biosynthesis of the endocannabinoid 2-arachidonoyl-glycerol.[provided by RefSeq, Nov 2010]
ENSG00000134954	ETS1	2113	ETS proto-oncogene 1, transcription factor(ETS1)	2.71027	3.94307	3.72237	12.7104	13.5179	11.5656	1.32423e-53	1.85322	up	This gene encodes a member of the ETS family of transcription factors, which are defined by the presence of a conserved ETS DNA-binding domain that recognizes the core consensus DNA sequence GGAA/T in target genes. These proteins function either as transcriptional activators or repressors of numerous genes, and are involved in stem cell development, cell senescence and death, and tumorigenesis. A…
ENSG00000134986	NREP	9315	neuronal regeneration related protein(NREP)	4.42842	4.47726	6.01941	1.49505	2.05172	2.2452	1.62711e-11	-1.41122	down	-
ENSG00000135048	TMEM2	23670	transmembrane protein 2(TMEM2)	2.67541	3.97962	4.07565	14.1915	14.1189	15.0781	1.87723e-53	1.84068	up	-
ENSG00000135119	RNFT2	84900	ring finger protein, transmembrane 2(RNFT2)	2.16697	2.161	1.58148	0.613143	0.50774	0.720091	9.96465e-28	-2.14581	down	-
ENSG00000135241	PNPLA8	50640	patatin like phospholipase domain containing 8(PNPLA8)	4.31265	5.68065	4.76594	14.9732	13.8795	13.5107	1.1317e-26	1.39549	up	This gene encodes a member of the patatin-like phospholipase domain containing protein family. Members of this family are phospholipases which catalyze the cleavage of fatty acids from membrane phospholipids. The product of this gene is a calcium-independent phospholipase. Mutations in this gene have been associated with mitochondrial myopathy with lactic acidosis. Multiple transcript variants en…
ENSG00000135318	NT5E	4907	5'-nucleotidase ecto(NT5E)	2.2894	3.10661	1.90628	5.34171	5.61145	5.53582	1.25594e-12	1.17305	up	The protein encoded by this gene is a plasma membrane protein that catalyzes the conversion of extracellular nucleotides to membrane-permeable nucleosides. The encoded protein is used as a determinant of lymphocyte differentiation. Defects in this gene can lead to the calcification of joints and arteries. Two transcript variants encoding different isoforms have been found for this gene.[provided …
ENSG00000135362	PRR5L	79899	proline rich 5 like(PRR5L)	0.761381	0.512037	1.1602	1.9405	3.00801	1.89018	3.45216e-06	1.73055	up	-
ENSG00000135378	PRRG4	79056	proline rich and Gla domain 4(PRRG4)	9.91163	10.3073	10.7791	29.486	28.1395	27.2903	4.66037e-36	1.36172	up	-
ENSG00000135502	SLC26A10	65012	solute carrier family 26 member 10(SLC26A10)	0.401884	0.244635	0.305652	0.904167	0.79111	0.590141	0.000644598	1.2516	up	-
ENSG00000135604	STX11	8676	syntaxin 11(STX11)	0.301911	0.235893	0.335294	2.05098	2.25515	1.6791	8.47964e-19	2.92955	up	This gene encodes a member of the syntaxin family. Syntaxins have been implicated in the targeting and fusion of intracellular transport vesicles. This family member may regulate protein transport among late endosomes and the trans-Golgi network. Mutations in this gene have been associated with familial hemophagocytic lymphohistiocytosis. [provided by RefSeq, Jul 2008]
ENSG00000135625	EGR4	1961	early growth response 4(EGR4)	0.208431	0.216654	0.38525	0.498487	0.896843	0.735706	0.000878198	1.45068	up	-
ENSG00000135750	KCNK1	3775	potassium two pore domain channel subfamily K member 1(KCNK1)	39.278	43.6913	45.0741	156.095	176.293	155.193	1.30082e-79	1.92718	up	This gene encodes one of the members of the superfamily of potassium channel proteins containing two pore-forming P domains. The product of this gene has not been shown to be a functional channel, however, it may require other non-pore-forming proteins for activity. [provided by RefSeq, Jul 2008]
ENSG00000135845	PIGC	5279	phosphatidylinositol glycan anchor biosynthesis class C(PIGC)	16.1819	16.7231	17.2529	8.48018	8.67929	8.41208	8.86208e-14	-1.06841	down	This gene encodes an endoplasmic reticulum associated protein that is involved in glycosylphosphatidylinositol (GPI) lipid anchor biosynthesis. The GPI lipid anchor is a glycolipid found on many blood cells and serves to anchor proteins to the cell surface. The encoded protein is one subunit of the GPI N-acetylglucosaminyl (GlcNAc) transferase that transfers GlcNAc to phosphatidylinositol (PI) on…
ENSG00000135899	SP110	3431	SP110 nuclear body protein(SP110)	6.56859	6.94009	5.36033	2.85172	3.13399	2.96066	1.21697e-11	-1.09244	down	The nuclear body is a multiprotein complex that may have a role in the regulation of gene transcription. This gene is a member of the SP100/SP140 family of nuclear body proteins and encodes a leukocyte-specific nuclear body component. The protein can function as an activator of gene transcription and may serve as a nuclear hormone receptor coactivator. In addition, it has been suggested that the …
ENSG00000136158	SPRY2	10253	sprouty RTK signaling antagonist 2(SPRY2)	1.96508	1.74415	2.06339	7.23205	7.55552	6.30066	3.49724e-26	1.83988	up	This gene encodes a protein belonging to the sprouty family. The encoded protein contains a carboxyl-terminal cysteine-rich domain essential for the inhibitory activity on receptor tyrosine kinase signaling proteins and is required for growth factor stimulated translocation of the protein to membrane ruffles. In primary dermal endothelial cells this gene is transiently upregulated in response to …
ENSG00000136206	SPDYE1	285955	speedy/RINGO cell cycle regulator family member E1(SPDYE1)	0.537254	0.319992	0.360221	0.1537	0.0962754	0.091073	1.34494e-06	-2.09098	down	This gene is located at chromosome 7p13 which is close to the Williams Beuren syndrome chromosome region 7q11.23. [provided by RefSeq, Jul 2008]
ENSG00000136327	NKX2-8	26257	NK2 homeobox 8(NKX2-8)	4.80455	3.35465	4.6088	1.6777	2.28277	1.49584	1.25966e-05	-1.1537	down	The protein encoded by this gene is a homeobox-containing developmental regulator associated with liver development. The encoded protein binds to the alpha-fetoprotein (AFP) gene promoter and increases the expression of AFP. This gene is overexpressed in some lung cancers and is linked to poor patient survival, possibly due to its resistance to cisplatin. This gene is aberrantly methylated in pan…
ENSG00000136383	ALPK3	57538	alpha kinase 3(ALPK3)	0.0675229	0.0524345	0.0481061	0.207045	0.151402	0.146205	6.06843e-06	1.59405	up	-
ENSG00000136603	SKIL	6498	SKI like proto-oncogene(SKIL)	5.59905	8.01232	7.68305	23.0735	19.3729	19.2188	8.73158e-26	1.18238	up	The protein encoded by this gene is a component of the SMAD pathway, which regulates cell growth and differentiation through transforming growth factor-beta (TGFB). In the absence of ligand, the encoded protein binds to the promoter region of TGFB-responsive genes and recruits a nuclear repressor complex. TGFB signaling causes SMAD3 to enter the nucleus and degrade this protein, allowing these ge…
ENSG00000136689	IL1RN	3557	interleukin 1 receptor antagonist(IL1RN)	1.23368	1.87045	1.95527	4.43163	4.61008	3.96039	4.06391e-10	1.3093	up	The protein encoded by this gene is a member of the interleukin 1 cytokine family. This protein inhibits the activities of interleukin 1, alpha (IL1A) and interleukin 1, beta (IL1B), and modulates a variety of interleukin 1 related immune and inflammatory responses. This gene and five other closely related cytokine genes form a gene cluster spanning approximately 400 kb on chromosome 2. A polymor…
ENSG00000136802	LRRC8A	56262	leucine rich repeat containing 8 family member A(LRRC8A)	26.4131	28.8922	28.0525	63.6954	68.0155	62.6065	5.21361e-34	1.22793	up	This gene encodes a protein belonging to the leucine-rich repeat family of proteins, which are involved in diverse biological processes, including cell adhesion, cellular trafficking, and hormone-receptor interactions. This family member is a putative four-pass transmembrane protein that plays a role in B cell development. Defects in this gene cause autosomal dominant non-Bruton type agammaglobul…
ENSG00000136826	KLF4	9314	Kruppel like factor 4(KLF4)	15.3158	19.0051	21.0599	35.063	39.6859	33.8255	6.9916e-16	1.00118	up	This gene encodes a protein that belongs to the Kruppel family of transcription factors. The encoded zinc finger protein is required for normal development of the barrier function of skin. The encoded protein is thought to control the G1-to-S transition of the cell cycle following DNA damage by mediating the tumor suppressor gene p53. Mice lacking this gene have a normal appearance but lose weigh…
ENSG00000136828	RALGPS1	9649	Ral GEF with PH domain and SH3 binding motif 1(RALGPS1)	1.01104	1.68887	1.61912	0.964633	0.744977	0.604611	1.22145e-05	-1.06139	down	-
ENSG00000136895	GARNL3	84253	GTPase activating Rap/RanGAP domain like 3(GARNL3)	0.456635	1.03883	0.562885	0.263947	0.271922	0.261495	0.00324205	-1.15692	down	-
ENSG00000136944	LMX1B	4010	LIM homeobox transcription factor 1 beta(LMX1B)	1.5064	1.1878	1.88774	0.443095	0.478499	0.402429	5.62627e-12	-1.39727	down	This gene encodes a member of LIM-homeodomain family of proteins containing two N-terminal zinc-binding LIM domains, 1 homeodomain, and a C-terminal glutamine-rich domain. It functions as a transcription factor, and is essential for the normal development of dorsal limb structures, the glomerular basement membrane, the anterior segment of the eye, and dopaminergic and serotonergic neurons. Mutati…
ENSG00000136999	NOV	4856	nephroblastoma overexpressed(NOV)	4.71839	5.23353	5.74867	12.6238	13.1118	11.2342	1.33558e-19	1.19043	up	The protein encoded by this gene is a small secreted cysteine-rich protein and a member of the CCN family of regulatory proteins. CNN family proteins associate with the extracellular matrix and play an important role in cardiovascular and skeletal development, fibrosis and cancer development. [provided by RefSeq, Feb 2009]
ENSG00000137135	ARHGEF39	84904	Rho guanine nucleotide exchange factor 39(ARHGEF39)	6.41608	5.96153	6.35562	2.50601	2.62856	3.34793	1.54002e-19	-1.21936	down	-
ENSG00000137193	PIM1	5292	Pim-1 proto-oncogene, serine/threonine kinase(PIM1)	6.43592	7.10133	7.32076	14.8705	19.0476	15.9628	1.38374e-16	1.23976	up	The protein encoded by this gene belongs to the Ser/Thr protein kinase family, and PIM subfamily. This gene is expressed primarily in B-lymphoid and myeloid cell lines, and is overexpressed in hematopoietic malignancies and in prostate cancer. It plays a role in signal transduction in blood cells, contributing to both cell proliferation and survival, and thus provides a selective advantage in tum…
ENSG00000137440	FGFBP1	9982	fibroblast growth factor binding protein 1(FGFBP1)	34.4461	27.7095	29.8593	90.775	100.953	98.0924	2.78362e-49	1.57264	up	This gene encodes a secreted fibroblast growth factor carrier protein. The encoded protein plays a critical role in cell proliferation, differentiation and migration by binding to fibroblast growth factors and potentiating their biological effects on target cells. The encoded protein may also play a role in tumor growth as an angiogenic switch molecule, and expression of this gene has been associ…
ENSG00000137449	CPEB2	132864	cytoplasmic polyadenylation element binding protein 2(CPEB2)	0.314971	0.584534	0.36757	1.05206	1.44844	0.742577	0.000119991	1.59131	up	The protein encoded by this gene is highly similar to cytoplasmic polyadenylation element binding protein (CPEB), an mRNA-binding protein that regulates cytoplasmic polyadenylation of mRNA as a trans factor in oogenesis and spermatogenesis. Studies of the similar gene in mice suggested a possible role of this protein in transcriptionally inactive haploid spermatids. Alternatively spliced transcri…
ENSG00000137507	LRRC32	2615	leucine rich repeat containing 32(LRRC32)	3.64229	3.67017	3.92279	2.20297	2.24811	2.14087	8.32516e-21	-1.21425	down	This gene encodes a type I membrane protein which contains 20 leucine-rich repeats. Alterations in the chromosomal region 11q13-11q14 are involved in several pathologies. [provided by RefSeq, Jul 2008]
ENSG00000137575	SDCBP	6386	syndecan binding protein(SDCBP)	57.7804	75.1279	73.2461	159.236	155.172	145.112	4.99372e-26	1.08236	up	The protein encoded by this gene was initially identified as a molecule linking syndecan-mediated signaling to the cytoskeleton. The syntenin protein contains tandemly repeated PDZ domains that bind the cytoplasmic, C-terminal domains of a variety of transmembrane proteins. This protein may also affect cytoskeletal-membrane organization, cell adhesion, protein trafficking, and the activation of t…
ENSG00000137801	THBS1	7057	thrombospondin 1(THBS1)	4.67246	7.38484	6.59686	18.2924	17.0616	17.0533	3.30678e-31	1.32031	up	The protein encoded by this gene is a subunit of a disulfide-linked homotrimeric protein. This protein is an adhesive glycoprotein that mediates cell-to-cell and cell-to-matrix interactions. This protein can bind to fibrinogen, fibronectin, laminin, type V collagen and integrins alpha-V/beta-1. This protein has been shown to play roles in platelet aggregation, angiogenesis, and tumorigenesis. [pr…
ENSG00000137819	PAQR5	54852	progestin and adipoQ receptor family member 5(PAQR5)	0.133603	0.162064	0.133783	0.574699	0.827191	0.414645	5.34087e-05	1.97443	up	-
ENSG00000137841	PLCB2	5330	phospholipase C beta 2(PLCB2)	0.452691	0.247431	0.261391	0.0959056	0.229377	0.226744	0.00130508	-1.3385	down	-
ENSG00000137877	SPTBN5	51332	spectrin beta, non-erythrocytic 5(SPTBN5)	0.157226	0.0622226	0.0965639	0.250147	0.239901	0.167342	0.00446034	1.07941	up	-
ENSG00000137936	BCAR3	8412	breast cancer anti-estrogen resistance 3(BCAR3)	4.59117	5.55229	5.45887	17.5844	19.93	16.4286	2.70629e-51	1.93791	up	Breast tumors are initially dependent on estrogens for growth and progression and can be inhibited by anti-estrogens such as tamoxifen. However, breast cancers progress to become anti-estrogen resistant. Breast cancer anti-estrogen resistance gene 3 was identified in the search for genes involved in the development of estrogen resistance. The gene encodes a component of intracellular signal trans…
ENSG00000137959	IFI44L	10964	interferon induced protein 44 like(IFI44L)	1.27983	1.87035	1.82974	0.609724	0.57703	1.37764	4.36429e-11	-1.43139	down	-
ENSG00000138002	IFT172	26160	intraflagellar transport 172(IFT172)	2.48327	3.60241	3.02472	1.00077	1.14176	0.952159	2.05679e-08	-1.52681	down	This gene encodes a subunit of the intraflagellar transport subcomplex IFT-B. Subcomplexes IFT-A and IFT-B are necessary for ciliary assembly and maintenance. Mutations in this gene have been associated with skeletal ciliopathies, with or without polydactyly, such as such short-rib thoracic dysplasias 1, 9 or 10. [provided by RefSeq, Mar 2014]
ENSG00000138030	KHK	3795	ketohexokinase(KHK)	3.57046	3.39627	4.45167	1.57655	2.16353	1.88	1.06584e-08	-1.04251	down	This gene encodes ketohexokinase that catalyzes conversion of fructose to fructose-1-phosphate. The product of this gene is the first enzyme with a specialized pathway that catabolizes dietary fructose. Alternatively spliced transcript variants encoding different isoforms have been identified. [provided by RefSeq, Jul 2008]
ENSG00000138061	CYP1B1	1545	cytochrome P450 family 1 subfamily B member 1(CYP1B1)	2.77871	3.81176	3.39735	14.7487	15.2196	14.1921	7.4919e-77	2.25259	up	This gene encodes a member of the cytochrome P450 superfamily of enzymes. The cytochrome P450 proteins are monooxygenases which catalyze many reactions involved in drug metabolism and synthesis of cholesterol, steroids and other lipids. The enzyme encoded by this gene localizes to the endoplasmic reticulum and metabolizes procarcinogens such as polycyclic aromatic hydrocarbons and 17beta-estradio…
ENSG00000138100	TRIM54	57159	tripartite motif containing 54(TRIM54)	0.430469	0.338879	0.482213	0.854957	0.81478	0.90586	0.00245371	1.04446	up	The protein encoded by this gene contains a RING finger motif and is highly similar to the ring finger proteins RNF28/MURF1 and RNF29/MURF2. In vitro studies demonstrated that this protein, RNF28, and RNF29 form heterodimers, which may be important for the regulation of titin kinase and microtubule-dependent signal pathways in striated muscles. Alternatively spliced transcript variants encoding d…
ENSG00000138166	DUSP5	1847	dual specificity phosphatase 5(DUSP5)	3.20266	3.01282	2.94244	17.5875	18.6464	13.1496	1.68292e-17	2.44937	up	The protein encoded by this gene is a member of the dual specificity protein phosphatase subfamily. These phosphatases inactivate their target kinases by dephosphorylating both the phosphoserine/threonine and phosphotyrosine residues. They negatively regulate members of the mitogen-activated protein (MAP) kinase superfamily (MAPK/ERK, SAPK/JNK, p38), which are associated with cellular proliferati…
ENSG00000138434	SSFA2	6744	sperm specific antigen 2(SSFA2)	11.1422	15.5944	16.3131	31.4227	32.1341	30.8355	4.81797e-24	1.12174	up	-
ENSG00000138613	APH1B	83464	aph-1 homolog B, gamma-secretase subunit(APH1B)	1.81994	1.19864	0.950881	1.26998	0.383897	0.64156	0.00717254	-1.09128	down	This gene encodes a multi-pass transmembrane protein that is a functional component of the gamma-secretase complex, which also contains presenilin and nicastrin. This protein represents a stabilizing cofactor for the presenilin holoprotein in the complex. The gamma-secretase complex catalyzes the cleavage of integral proteins such as notch receptors and beta-amyloid precursor protein. [provided b…
ENSG00000138623	SEMA7A	8482	semaphorin 7A (John Milton Hagen blood group)(SEMA7A)	1.15818	1.37726	1.53128	4.12231	5.82981	4.39167	1.59903e-20	1.7703	up	This gene encodes a member of the semaphorin family of proteins. The encoded preproprotein is proteolytically processed to generate the mature glycosylphosphatidylinositol (GPI)-anchored membrane glycoprotein. The encoded protein is found on activated lymphocytes and erythrocytes and may be involved in immunomodulatory and neuronal processes. The encoded protein carries the John Milton Hagen (JMH…
ENSG00000138660	AP1AR	55435	adaptor related protein complex 1 associated regulatory protein(AP1AR)	8.2707	13.3625	10.006	27.2589	28.0554	29.337	8.91586e-24	1.24253	up	-
ENSG00000138678	GPAT3	84803	glycerol-3-phosphate acyltransferase 3(GPAT3)	8.32872	9.71232	9.36563	19.8057	19.8607	21.4542	3.76743e-18	1.06461	up	This gene encodes a member of the lysophosphatidic acid acyltransferase protein family. The encoded protein is an enzyme which catalyzes the conversion of glycerol-3-phosphate to lysophosphatidic acid in the synthesis of triacylglycerol. Multiple alternatively spliced variants, encoding the same protein, have been identified. [provided by RefSeq, Jan 2012]
ENSG00000138685	FGF2	2247	fibroblast growth factor 2(FGF2)	5.11541	8.04427	7.32165	15.5943	15.5101	13.9691	2.15657e-18	1.01333	up	The protein encoded by this gene is a member of the fibroblast growth factor (FGF) family. FGF family members bind heparin and possess broad mitogenic and angiogenic activities. This protein has been implicated in diverse biological processes, such as limb and nervous system development, wound healing, and tumor growth. The mRNA for this gene contains multiple polyadenylation sites, and is altern…
ENSG00000138756	BMP2K	55589	BMP2 inducible kinase(BMP2K)	0.889524	1.76795	1.653	2.90054	2.9362	3.22454	1.06138e-07	1.14556	up	This gene is the human homolog of mouse BMP-2-inducible kinase. Bone morphogenic proteins (BMPs) play a key role in skeletal development and patterning. Expression of the mouse gene is increased during BMP-2 induced differentiation and the gene product is a putative serine/threonine protein kinase containing a nuclear localization signal. Therefore, the protein encoded by this human homolog is th…
ENSG00000138778	CENPE	1062	centromere protein E(CENPE)	5.99409	7.53413	7.00412	3.53816	2.80944	3.24087	3.02922e-22	-1.17568	down	Centrosome-associated protein E (CENPE) is a kinesin-like motor protein that accumulates in the G2 phase of the cell cycle. Unlike other centrosome-associated proteins, it is not present during interphase and first appears at the centromere region of chromosomes during prometaphase. This protein is required for stable spindle microtubule capture at kinetochores which is a necessary step in chromo…
ENSG00000139112	GABARAPL1	23710	GABA type A receptor associated protein like 1(GABARAPL1)	19.7992	20.9593	19.7656	61.5593	52.4834	53.7155	2.61673e-29	1.24797	up	-
ENSG00000139174	PRICKLE1	144165	prickle planar cell polarity protein 1(PRICKLE1)	0.0957636	0.0894037	0.178282	0.332148	0.250378	0.415	0.00453425	1.53559	up	This gene encodes a nuclear receptor that may be a negative regulator of the Wnt/beta-catenin signaling pathway. The encoded protein localizes to the nuclear membrane and has been implicated in the nuclear trafficking of the transcription repressors REST/NRSF and REST4. Mutations in this gene have been linked to progressive myoclonus epilepsy. Alternate splicing results in multiple transcript var…
ENSG00000139211	AMIGO2	347902	adhesion molecule with Ig like domain 2(AMIGO2)	3.31178	3.91458	3.71969	25.4629	27.8431	24.7967	1.64449e-109	2.7392	up	-
ENSG00000139269	INHBE	83729	inhibin beta E subunit(INHBE)	0.303622	0.434346	0.457571	0.671152	1.32011	1.06349	0.00476069	1.31586	up	INHBE is a member of the activin beta family (see INHBA; MIM 147290) that plays a role in pancreatic exocrine cell growth and proliferation (Hashimoto et al., 2006 [PubMed 16426570]).[supplied by OMIM, May 2008]
ENSG00000139289	PHLDA1	22822	pleckstrin homology like domain family A member 1(PHLDA1)	7.46899	7.64403	8.44205	20.6358	27.511	21.0314	1.68654e-13	1.50015	up	This gene encodes an evolutionarily conserved proline-histidine rich nuclear protein. The encoded protein may play an important role in the anti-apoptotic effects of insulin-like growth factor-1. [provided by RefSeq, Jul 2008]
ENSG00000139318	DUSP6	1848	dual specificity phosphatase 6(DUSP6)	1.39027	1.92998	2.0023	6.54421	6.35043	7.76064	1.96851e-29	1.78655	up	The protein encoded by this gene is a member of the dual specificity protein phosphatase subfamily. These phosphatases inactivate their target kinases by dephosphorylating both the phosphoserine/threonine and phosphotyrosine residues. They negatively regulate members of the mitogen-activated protein (MAP) kinase superfamily (MAPK/ERK, SAPK/JNK, p38), which are associated with cellular proliferati…
ENSG00000139354	GAS2L3	283431	growth arrest specific 2 like 3(GAS2L3)	2.79222	2.93281	3.27111	2.01803	1.18359	1.57499	1.97037e-09	-1.02247	down	-
ENSG00000139410	SDSL	113675	serine dehydratase like(SDSL)	12.2716	10.0775	9.83839	5.14627	5.70967	4.4809	2.30095e-13	-1.04826	down	-
ENSG00000139438	FAM222A	84915	family with sequence similarity 222 member A(FAM222A)	2.9916	3.24765	3.03589	8.13487	9.65761	8.44446	7.93518e-27	1.45929	up	-
ENSG00000139531	SUOX	6821	sulfite oxidase(SUOX)	12.9455	13.5678	13.7434	7.09108	7.34642	8.89641	1.65289e-17	-1.05352	down	Sulfite oxidase is a homodimeric protein localized to the intermembrane space of mitochondria. Each subunit contains a heme domain and a molybdopterin-binding domain. The enzyme catalyzes the oxidation of sulfite to sulfate, the final reaction in the oxidative degradation of the sulfur amino acids cysteine and methionine. Sulfite oxidase deficiency results in neurological abnormalities which are …
ENSG00000139547	RDH16	8608	retinol dehydrogenase 16 (all-trans)(RDH16)	0.958927	0.856483	0.727399	0.187908	0.1573	0.164677	4.89818e-09	-2.55555	down	-
ENSG00000139631	CSAD	51380	cysteine sulfinic acid decarboxylase(CSAD)	7.83324	9.35158	10.7821	5.1958	4.36758	4.23243	3.5578e-09	-1.23809	down	This gene encodes a member of the group 2 decarboxylase family. A similar protein in rodents plays a role in multiple biological processes as the rate-limiting enzyme in taurine biosynthesis, catalyzing the decarboxylation of cysteinesulfinate to hypotaurine. Alternatively spliced transcript variants encoding multiple isoforms have been observed for this gene. [provided by RefSeq, Sep 2011]
ENSG00000139800	ZIC5	85416	Zic family member 5(ZIC5)	2.30673	3.08885	2.89571	7.01006	6.33197	7.00777	1.63524e-17	1.19685	up	This gene encodes a member of the ZIC family of C2H2-type zinc finger proteins. Members of this family are important during development, and have been associated X-linked visceral heterotaxy and holoprosencephaly type 5. This gene is closely linked to a gene encoding zinc finger protein of the cerebellum 2, a related family member on chromosome 13. [provided by RefSeq, Jul 2008]
ENSG00000139835	GRTP1	79774	growth hormone regulated TBC protein 1(GRTP1)	6.88095	5.95643	5.66758	2.91022	2.60348	4.19174	4.90342e-09	-1.00545	down	-
ENSG00000139908	TSSK4	283629	testis specific serine kinase 4(TSSK4)	0.784196	0.936073	0.837816	0.348656	0.141803	0.387619	5.0841e-06	-2.20159	down	This gene encodes a member of the testis-specific serine/threonine kinase family. The encoded protein is thought to be involved in spermatogenesis via stimulation of the CREB/CRE responsive pathway through phosphorylation of the cAMP responsive element binding protein transcription factor. Alternative splicing results in multiple transcript variants.[provided by RefSeq, May 2010]
ENSG00000139926	FRMD6	122786	FERM domain containing 6(FRMD6)	3.98786	6.13357	5.12342	10.8723	11.7169	9.76941	4.5265e-10	1.16201	up	-
ENSG00000139946	PELI2	57161	pellino E3 ubiquitin protein ligase family member 2(PELI2)	0.208807	0.657795	0.459819	0.996119	0.621393	0.933672	0.00840892	1.0985	up	-
ENSG00000140044	JDP2	122953	Jun dimerization protein 2(JDP2)	1.34857	1.02813	1.58719	3.32538	3.49206	2.69248	1.91768e-09	1.3029	up	-
ENSG00000140297	GCNT3	9245	glucosaminyl (N-acetyl) transferase 3, mucin type(GCNT3)	0.196309	0.281201	0.370335	1.30542	0.860722	1.67313	4.02982e-05	1.6307	up	This gene encodes a member of the N-acetylglucosaminyltransferase family. The encoded protein is a beta-6-N-acetylglucosamine-transferase that catalyzes the formation of core 2 and core 4 O-glycans on mucin-type glycoproteins.[provided by RefSeq, Apr 2009]
ENSG00000140368	PSTPIP1	9051	proline-serine-threonine phosphatase interacting protein 1(PSTPIP1)	0.896034	0.829965	1.27163	0.288585	0.260941	0.291555	2.19786e-09	-1.92331	down	This gene encodes a cytoskeletal protein that is highly expressed in hemopoietic tissues. This protein functions via its interaction with several different proteins involved in cytoskeletal organization and inflammatory processes. It binds to the cytoplasmic tail of CD2, an effector of T cell activation and adhesion, downregulating CD2-triggered adhesion. It binds PEST-type protein tyrosine phosp…
ENSG00000140386	SCAPER	49855	S-phase cyclin A associated protein in the ER(SCAPER)	1.84898	2.57162	2.49457	1.08113	1.38519	1.21949	6.45381e-09	-1.0277	down	-
ENSG00000140451	PIF1	80119	PIF1 5'-to-3' DNA helicase(PIF1)	10.2088	8.5612	8.90057	0.949882	0.930468	0.974087	3.44159e-109	-3.31782	down	This gene encodes a DNA-dependent adenosine triphosphate (ATP)-metabolizing enzyme that functions as a 5' to 3' DNA helicase. The encoded protein can resolve G-quadruplex structures and RNA-DNA hybrids at the ends of chromosomes. It also prevents telomere elongation by inhibiting the actions of telomerase. Alternative splicing and the use of alternative start codons results in multiple isoforms t…
ENSG00000140465	CYP1A1	1543	cytochrome P450 family 1 subfamily A member 1(CYP1A1)	0.75042	0.858523	0.708944	2.31639	2.19467	2.10609	8.53924e-10	1.35579	up	This gene, CYP1A1, encodes a member of the cytochrome P450 superfamily of enzymes. The cytochrome P450 proteins are monooxygenases which catalyze many reactions involved in drug metabolism and synthesis of cholesterol, steroids and other lipids. This protein localizes to the endoplasmic reticulum and its expression is induced by some polycyclic aromatic hydrocarbons (PAHs), some of which are foun…
ENSG00000140543	DET1	55070	de-etiolated homolog 1 (Arabidopsis)(DET1)	1.19304	1.32088	1.82201	0.331781	0.83114	0.604282	0.00271594	-1.24248	down	-
ENSG00000141384	TAF4B	6875	TATA-box binding protein associated factor 4b(TAF4B)	0.825329	1.52463	1.25766	3.14346	3.17399	2.93093	3.95585e-17	1.36594	up	TATA binding protein (TBP) and TBP-associated factors (TAFs) participate in the formation of the TFIID protein complex, which is involved in initiation of transcription of genes by RNA polymerase II. This gene encodes a cell type-specific TAF that may be responsible for mediating transcription by a subset of activators in B cells. Three transcript variants encoding two different isoforms have bee…
ENSG00000141441	GAREM1	64762	GRB2 associated regulator of MAPK1 subtype 1(GAREM1)	1.27141	1.39981	1.46426	4.72569	5.3985	5.3778	1.22925e-34	1.75741	up	This gene encodes an adaptor protein which functions in the epidermal growth factor (EGF) receptor-mediated signaling pathway. Multiple transcript variants encoding different isoforms have been found for this gene. [provided by RefSeq, Oct 2011]
ENSG00000141577	CEP131	22994	centrosomal protein 131(CEP131)	27.6784	18.3585	22.089	8.68277	9.55821	10.853	2.66434e-22	-1.06573	down	-
ENSG00000141642	ELAC1	55520	elaC ribonuclease Z 1(ELAC1)	1.30119	2.42471	2.40857	0.791645	0.754433	0.701725	4.68039e-05	-1.32674	down	-
ENSG00000141682	PMAIP1	5366	phorbol-12-myristate-13-acetate-induced protein 1(PMAIP1)	13.4113	16.8981	17.7921	51.5035	53.2164	47.5465	1.4257e-41	1.61003	up	-
ENSG00000141738	GRB7	2886	growth factor receptor bound protein 7(GRB7)	11.5948	9.23024	10.2718	19.5602	25.1681	20.369	9.7628e-11	1.00108	up	The product of this gene belongs to a small family of adapter proteins that are known to interact with a number of receptor tyrosine kinases and signaling molecules. This gene encodes a growth factor receptor-binding protein that interacts with epidermal growth factor receptor (EGFR) and ephrin receptors. The protein plays a role in the integrin signaling pathway and cell migration by binding wit…
ENSG00000142082	SIRT3	23410	sirtuin 3(SIRT3)	5.80609	6.54157	5.03922	3.47921	2.2311	3.09824	2.03256e-16	-1.2988	down	This gene encodes a member of the sirtuin family of proteins, homologs to the yeast Sir2 protein. Members of the sirtuin family are characterized by a sirtuin core domain and grouped into four classes. The functions of human sirtuins have not yet been determined; however, yeast sirtuin proteins are known to regulate epigenetic gene silencing and suppress recombination of rDNA. Studies suggest tha…
ENSG00000142235	LMTK3	114783	lemur tyrosine kinase 3(LMTK3)	4.68906	3.64376	4.17569	1.58299	1.84577	1.57481	1.50045e-24	-1.28337	down	-
ENSG00000142408	CACNG8	100126325	microRNA 935(MIR935)	0.180388	0.194073	0.275022	0.14779	0.0777693	0.095991	0.00738914	-1.02799	down	The protein encoded by this gene is a type I transmembrane AMPA receptor regulatory protein (TARP). TARPs regulate both trafficking and channel gating of the AMPA receptors. This gene is part of a functionally diverse eight-member protein subfamily of the PMP-22/EMP/MP20 family and is located in a cluster with two family members, a type II TARP and a calcium channel gamma subunit. The mRNA for th…
ENSG00000142627	EPHA2	1969	EPH receptor A2(EPHA2)	52.9975	54.8213	56.6564	175.815	202.52	161.959	4.61942e-28	1.72933	up	This gene belongs to the ephrin receptor subfamily of the protein-tyrosine kinase family. EPH and EPH-related receptors have been implicated in mediating developmental events, particularly in the nervous system. Receptors in the EPH subfamily typically have a single kinase domain and an extracellular region containing a Cys-rich domain and 2 fibronectin type III repeats. The ephrin receptors are …
ENSG00000142661	MYOM3	127294	myomesin 3(MYOM3)	0.993281	1.0825	0.876776	0.41433	0.426046	0.289587	1.1587e-06	-1.34171	down	-
ENSG00000142687	KIAA0319L	79932	KIAA0319 like(KIAA0319L)	11.2158	8.74995	10.2629	4.9507	5.10182	4.95757	9.26703e-18	-1.02107	down	This gene is a candidate gene for dyslexia susceptibility.[provided by RefSeq, Apr 2009]
ENSG00000142798	HSPG2	3339	heparan sulfate proteoglycan 2(HSPG2)	14.7626	19.8251	19.6109	8.72362	8.41404	8.19857	2.0142e-05	-1.11409	down	This gene encodes the perlecan protein, which consists of a core protein to which three long chains of glycosaminoglycans (heparan sulfate or chondroitin sulfate) are attached. The perlecan protein is a large multidomain proteoglycan that binds to and cross-links many extracellular matrix components and cell-surface molecules. It has been shown that this protein interacts with laminin, prolargin,…
ENSG00000142871	CYR61	3491	cysteine rich angiogenic inducer 61(CYR61)	9.53377	9.52666	10.7156	42.9484	49.1379	39.4776	4.71399e-67	2.07323	up	The secreted protein encoded by this gene is growth factor-inducible and promotes the adhesion of endothelial cells. The encoded protein interacts with several integrins and with heparan sulfate proteoglycan. This protein also plays a role in cell proliferation, differentiation, angiogenesis, apoptosis, and extracellular matrix formation. [provided by RefSeq, Sep 2011]
ENSG00000143153	ATP1B1	481	ATPase Na+/K+ transporting subunit beta 1(ATP1B1)	16.5765	18.2573	18.1485	42.6362	49.9575	47.8494	2.32255e-35	1.39233	up	The protein encoded by this gene belongs to the family of Na+/K+ and H+/K+ ATPases beta chain proteins, and to the subfamily of Na+/K+ -ATPases. Na+/K+ -ATPase is an integral membrane protein responsible for establishing and maintaining the electrochemical gradients of Na and K ions across the plasma membrane. These gradients are essential for osmoregulation, for sodium-coupled transport of a var…
ENSG00000143184	XCL1	6375	X-C motif chemokine ligand 1(XCL1)	1.59281	1.92036	2.50059	0.420996	0.570262	0.577369	2.22932e-12	-2.43616	down	This antimicrobial gene encodes a member of the chemokine superfamily. Chemokines function in inflammatory and immunological responses, inducing leukocyte migration and activation. The encoded protein is a member of the C-chemokine subfamily, retaining only two of four cysteines conserved in other chemokines, and is thought to be specifically chemotactic for T cells. This gene and a closely relat…
ENSG00000143333	RGS16	6004	regulator of G-protein signaling 16(RGS16)	0.65734	0.53947	0.705848	1.91824	2.31688	2.01397	1.51311e-11	1.62572	up	The protein encoded by this gene belongs to the 'regulator of G protein signaling' family. It inhibits signal transduction by increasing the GTPase activity of G protein alpha subunits. It also may play a role in regulating the kinetics of signaling in the phototransduction cascade. [provided by RefSeq, Jul 2008]
ENSG00000143344	RGL1	23179	ral guanine nucleotide dissociation stimulator like 1(RGL1)	0.0774569	0.141083	0.172678	0.594049	0.42877	0.274403	0.000994706	1.72302	up	-
ENSG00000143375	CGN	57530	cingulin(CGN)	0.811379	0.917718	0.780319	0.411561	0.285318	0.297959	2.96433e-08	-1.27517	down	-
ENSG00000143409	FAM63A	55793	family with sequence similarity 63 member A(FAM63A)	1.73272	1.45565	1.038	0.549343	0.708292	0.754082	3.42685e-07	-1.42234	down	-
ENSG00000143458	GABPB2	126626	GA binding protein transcription factor beta subunit 2(GABPB2)	2.65487	3.91749	3.68386	2.04353	2.31615	1.82343	1.30955e-28	-1.59724	down	-
ENSG00000143476	DTL	51514	denticleless E3 ubiquitin protein ligase homolog(DTL)	18.5267	24.7746	22.9961	49.2207	47.0114	45.3542	3.37365e-22	1.00678	up	-
ENSG00000143502	SUSD4	55061	sushi domain containing 4(SUSD4)	0.628683	0.929791	0.772745	0.437222	0.658418	0.461202	0.00657373	-1.09147	down	-
ENSG00000143507	DUSP10	11221	dual specificity phosphatase 10(DUSP10)	0.590558	1.12465	1.02716	10.5522	11.5399	9.8519	8.92072e-100	3.50171	up	Dual specificity protein phosphatases inactivate their target kinases by dephosphorylating both the phosphoserine/threonine and phosphotyrosine residues. They negatively regulate members of the MAP kinase superfamily, which is associated with cellular proliferation and differentiation. Different members of this family of dual specificity phosphatases show distinct substrate specificities for MAP …
ENSG00000143995	MEIS1	4211	Meis homeobox 1(MEIS1)	1.04445	1.09163	1.04904	0.574018	0.461229	0.688678	0.000103763	-1.03661	down	Homeobox genes, of which the most well-characterized category is represented by the HOX genes, play a crucial role in normal development. In addition, several homeoproteins are involved in neoplasia. This gene encodes a homeobox protein belonging to the TALE ('three amino acid loop extension') family of homeodomain-containing proteins. [provided by RefSeq, Jul 2008]
ENSG00000144306	SCRN3	79634	secernin 3(SCRN3)	3.47411	6.42875	6.37281	2.79896	2.59565	2.61652	8.30804e-09	-1.13396	down	-
ENSG00000144451	SPAG16	79582	sperm associated antigen 16(SPAG16)	3.24067	2.92366	2.91177	1.47814	1.27618	1.80962	0.000526623	-1.06704	down	Cilia and flagella are comprised of a microtubular backbone, the axoneme, which is organized by the basal body and surrounded by plasma membrane. SPAG16 encodes 2 major proteins that associate with the axoneme of sperm tail and the nucleus of postmeiotic germ cells, respectively (Zhang et al., 2007 [PubMed 17699735]).[supplied by OMIM, Jul 2008]
ENSG00000144488	ESPNL	339768	espin-like(ESPNL)	0.250332	0.105702	0.192607	0.0773224	0.020739	0.0839957	0.00311867	-1.65436	down	-
ENSG00000144655	CSRNP1	64651	cysteine and serine rich nuclear protein 1(CSRNP1)	2.42137	2.49776	2.27872	9.36812	9.86712	8.83343	4.95902e-49	1.89615	up	This gene encodes a protein that localizes to the nucleus and expression of this gene is induced in response to elevated levels of axin. The Wnt signalling pathway, which is negatively regulated by axin, is important in axis formation in early development and impaired regulation of this signalling pathway is often involved in tumors. A decreased level of expression of this gene in tumors compared…
ENSG00000144821	MYH15	22989	myosin heavy chain 15(MYH15)	0.0561374	0.0726126	0.105526	0.368671	0.375074	0.304289	2.09481e-08	2.16063	up	-
ENSG00000144824	PHLDB2	90102	pleckstrin homology like domain family B member 2(PHLDB2)	5.54336	7.60698	7.09348	14.4271	14.5155	13.8231	7.28348e-21	1.15945	up	-
ENSG00000144935	TRPC1	7220	transient receptor potential cation channel subfamily C member 1(TRPC1)	0.565521	0.982413	1.03226	2.797	1.71221	1.41058	0.00816129	1.03312	up	The protein encoded by this gene is a membrane protein that can form a non-selective channel permeable to calcium and other cations. The encoded protein appears to be induced to form channels by a receptor tyrosine kinase-activated phosphatidylinositol second messenger system and also by depletion of intracellular calcium stores. Two transcript variants encoding different isoforms have been found…
ENSG00000145020	AMT	275	aminomethyltransferase(AMT)	4.4616	3.13992	4.48816	2.66893	2.06561	2.12256	9.02202e-09	-1.0048	down	This gene encodes one of four critical components of the glycine cleavage system. Mutations in this gene have been associated with glycine encephalopathy. Multiple transcript variants encoding different isoforms have been found for this gene. [provided by RefSeq, Sep 2011]
ENSG00000145147	SLIT2	9353	slit guidance ligand 2(SLIT2)	0.109103	0.627863	0.594798	0.784994	0.707388	1.15834	0.00037969	1.28722	up	This gene encodes a member of the slit family of secreted glycoproteins, which are ligands for the Robo family of immunoglobulin receptors. Slit proteins play highly conserved roles in axon guidance and neuronal migration and may also have functions during other cell migration processes including leukocyte migration. Members of the slit family are characterized by an N-terminal signal peptide, fo…
ENSG00000145390	USP53	54532	ubiquitin specific peptidase 53(USP53)	2.17655	3.62631	2.82896	7.27201	6.42434	6.44199	1.35984e-17	1.169	up	-
ENSG00000145536	ADAMTS16	170690	ADAM metallopeptidase with thrombospondin type 1 motif 16(ADAMTS16)	0.475537	0.717625	0.481792	0.426431	0.265976	0.284325	0.00174879	-1.03967	down	This gene encodes a member of the ADAMTS (a disintegrin and metalloproteinase with thrombospondin motifs) protein family. ADAMTS family members share several distinct protein modules, including a propeptide region, a metalloproteinase domain, a disintegrin-like domain, and a thrombospondin type 1 (TS) motif. Individual members of this family differ in the number of C-terminal TS motifs, and some …
ENSG00000145723	GIN1	54826	gypsy retrotransposon integrase 1(GIN1)	1.83216	1.53051	1.29284	0.796629	1.29214	0.515071	0.00367074	-1.24331	down	-
ENSG00000145911	N4BP3	23138	NEDD4 binding protein 3(N4BP3)	1.14545	1.13309	1.04654	2.99144	3.6148	3.42498	1.20501e-30	1.52267	up	-
ENSG00000145945	FAM50B	26240	family with sequence similarity 50 member B(FAM50B)	5.98375	5.63812	6.5164	1.38323	1.72271	2.06252	5.35524e-24	-1.75758	down	This gene contains an intronless ORF that arose from ancestral retroposition. The encoded protein is related to a plant protein that plays a role in the circadian clock. This gene is adjacent to a differentially methylated region (DMR) and is imprinted and paternally expressed in many tissues. [provided by RefSeq, Nov 2015]
ENSG00000145949	MYLK4	340156	myosin light chain kinase family member 4(MYLK4)	0.348816	0.544328	0.371028	1.67367	1.39402	1.43774	1.44797e-12	1.62524	up	-
ENSG00000146021	KLHL3	26249	kelch like family member 3(KLHL3)	0.219138	0.390854	0.25068	0.129265	0.149001	0.0615137	0.00222048	-1.41106	down	This gene is ubiquitously expressed and encodes a full-length protein which has an N-terminal BTB domain followed by a BACK domain and six kelch-like repeats in the C-terminus. These kelch-like repeats promote substrate ubiquitination of bound proteins via interaction of the BTB domain with the CUL3 (cullin 3) component of a cullin-RING E3 ubiquitin ligase (CRL) complex. Muatations in this gene c…
ENSG00000146072	TNFRSF21	27242	TNF receptor superfamily member 21(TNFRSF21)	11.8087	15.4188	14.5013	32.4933	32.1046	30.216	2.96799e-26	1.13476	up	This gene encodes a member of the tumor necrosis factor receptor superfamily. The encoded protein activates nuclear factor kappa-B and mitogen-activated protein kinase 8 (also called c-Jun N-terminal kinase 1), and induces cell apoptosis. Through its death domain, the encoded receptor interacts with tumor necrosis factor receptor type 1-associated death domain (TRADD) protein, which is known to m…
ENSG00000146216	TTBK1	84630	tau tubulin kinase 1(TTBK1)	0.131503	0.0951922	0.0958391	0.0207675	0.0136066	0.0199319	7.93978e-06	-2.7993	down	-
ENSG00000146242	TPBG	7162	trophoblast glycoprotein(TPBG)	30.3068	38.3426	40.3216	86.8867	103.545	92.7068	3.14214e-33	1.36926	up	This gene encodes a leucine-rich transmembrane glycoprotein that may be involved in cell adhesion. The encoded protein is an oncofetal antigen that is specific to trophoblast cells. In adults this protein is highly expressed in many tumor cells and is associated with poor clinical outcome in numerous cancers. Alternate splicing in the 5' UTR results in multiple transcript variants that encode the…
ENSG00000146243	IRAK1BP1	134728	interleukin 1 receptor associated kinase 1 binding protein 1(IRAK1BP1)	1.91973	3.22274	2.46813	1.97213	0.85426	1.37194	2.30227e-08	-1.30346	down	-
ENSG00000146350	TBC1D32	221322	TBC1 domain family member 32(TBC1D32)	2.48353	2.21078	2.36066	0.896678	0.408849	1.03055	5.63238e-07	-1.2278	down	This gene encodes a TBC-domain containing protein. Studies of a similar protein in mouse and zebrafish suggest that the encoded protein is involved in sonic hedgehog signaling, and that it interacts with and stabilizes cell cycle-related kinase. Alternative splicing results in multiple transcript variants. [provided by RefSeq, Jul 2014]
ENSG00000146373	RNF217	154214	ring finger protein 217(RNF217)	5.653	6.4466	6.5931	22.1033	25.8802	22.789	2.36361e-53	1.73211	up	This protein encoded by this gene is a member of the RING1-IBR-RING24 (RBR) ubiquitin protein ligase family, and it belongs to a subfamily of these proteins that contain a transmembrane domain. This protein can interact with the HAX1 anti-apoptotic protein via its C-terminal RING finger motif, which suggests a role in apoptosis signaling. It is thought that deregulation of this gene can be a mech…
ENSG00000146648	EGFR	1956	epidermal growth factor receptor(EGFR)	17.9141	24.9129	21.4707	50.9295	46.0643	47.3038	1.25311e-13	1.16795	up	The protein encoded by this gene is a transmembrane glycoprotein that is a member of the protein kinase superfamily. This protein is a receptor for members of the epidermal growth factor family. EGFR is a cell surface protein that binds to epidermal growth factor. Binding of the protein to a ligand induces receptor dimerization and tyrosine autophosphorylation and leads to cell proliferation. Mut…
ENSG00000146674	IGFBP3	3486	insulin like growth factor binding protein 3(IGFBP3)	6.32804	7.20653	6.86709	16.7892	18.247	16.0325	1.20458e-24	1.27292	up	This gene is a member of the insulin-like growth factor binding protein (IGFBP) family and encodes a protein with an IGFBP domain and a thyroglobulin type-I domain. The protein forms a ternary complex with insulin-like growth factor acid-labile subunit (IGFALS) and either insulin-like growth factor (IGF) I or II. In this form, it circulates in the plasma, prolonging the half-life of IGFs and alte…
ENSG00000146856	AGBL3	340351	ATP/GTP binding protein like 3(AGBL3)	2.76542	1.85674	1.63711	0.782048	0.419612	0.775858	0.00403611	-1.72823	down	-
ENSG00000147027	TMEM47	83604	transmembrane protein 47(TMEM47)	0.0580293	0.119825	0.164855	0.771758	0.667747	0.650122	4.53966e-07	2.65935	up	This gene encodes a member of the PMP22/EMP/claudin protein family. The encoded protein is localized to the ER and the plasma membrane. In dogs, transcripts of this gene exist at high levels in the brain. [provided by RefSeq, Jul 2008]
ENSG00000147202	DIAPH2	1730	diaphanous related formin 2(DIAPH2)	0.30526	0.306117	0.397159	0.214027	0.158116	0.105669	0.00886739	-1.28163	down	The product of this gene belongs to the diaphanous subfamily of the formin homology family of proteins. This gene may play a role in the development and normal function of the ovaries. Defects in this gene have been linked to premature ovarian failure 2. Alternatively spliced transcript variants encoding different isoforms have been identified. [provided by RefSeq, Jul 2008]
ENSG00000147883	CDKN2B	1030	cyclin dependent kinase inhibitor 2B(CDKN2B)	1.44023	2.47177	2.50767	5.52081	5.57331	5.6943	8.14269e-20	1.36071	up	This gene lies adjacent to the tumor suppressor gene CDKN2A in a region that is frequently mutated and deleted in a wide variety of tumors. This gene encodes a cyclin-dependent kinase inhibitor, which forms a complex with CDK4 or CDK6, and prevents the activation of the CDK kinases, thus the encoded protein functions as a cell growth regulator that controls cell cycle G1 progression. The expressi…
ENSG00000148204	CRB2	286204	crumbs 2, cell polarity complex component(CRB2)	0.122946	0.151303	0.224009	0.030576	0.0939505	0.0652415	0.00565952	-1.6364	down	-
ENSG00000148225	WDR31	114987	WD repeat domain 31(WDR31)	0.241267	0.355821	0.443505	0.143458	0.148495	0.072108	0.0002006	-1.76566	down	This gene encodes a member of the WD repeat protein family. WD repeats are minimally conserved regions of approximately 40 amino acids typically bracketed by gly-his and trp-asp (GH-WD), which may facilitate formation of heterotrimeric or multiprotein complexes. Members of this family are involved in a variety of cellular processes, including cell cycle progression, signal transduction, apoptosis…
ENSG00000148339	SLC25A25	114789	solute carrier family 25 member 25(SLC25A25)	8.63112	7.50394	8.30134	18.1631	19.8607	18.899	9.25291e-22	1.05872	up	The protein encoded by this gene belongs to the family of calcium-binding mitochondrial carriers, with a characteristic mitochondrial carrier domain at the C-terminus. These proteins are found in the inner membranes of mitochondria, and function as transport proteins. They shuttle metabolites, nucleotides and cofactors through the mitochondrial membrane and thereby connect and/or regulate cytopla…
ENSG00000148680	HTR7	3363	5-hydroxytryptamine receptor 7(HTR7)	3.40925	4.43504	3.56127	18.9676	19.154	17.6787	5.1372e-74	2.24801	up	The neurotransmitter, serotonin, is thought to play a role in various cognitive and behavioral functions. The serotonin receptor encoded by this gene belongs to the superfamily of G protein-coupled receptors and the gene is a candidate locus for involvement in autistic disorder and other neuropsychiatric disorders. Three splice variants have been identified which encode proteins that differ in th…
ENSG00000148690	FRA10AC1	118924	FRA10A associated CGG repeat 1(FRA10AC1)	10.6233	9.26503	9.52431	4.86487	4.57087	4.85095	2.45647e-07	-1.13817	down	The protein encoded by this gene is a nuclear phosphoprotein of unknown function. The 5' UTR of this gene is part of a CpG island and contains a tandem CGG repeat region that normally consists of 8-14 repeats but can expand to over 200 repeats. The expanded allele becomes hypermethylated and is not transcribed; however, an expanded repeat region has not been associated with any disease phenotype.…
ENSG00000148841	ITPRIP	85450	inositol 1,4,5-trisphosphate receptor interacting protein(ITPRIP)	5.90773	6.94303	7.12193	15.6962	16.8484	16.4771	8.17802e-32	1.28502	up	This gene encodes a membrane-associated protein that binds the inositol 1,4,5-trisphosphate receptor (ITPR). The encoded protein enhances the sensitivity of ITPR to intracellular calcium signaling. Alternative splicing results in multiple transcript variants. [provided by RefSeq, Dec 2012]
ENSG00000148926	ADM	133	adrenomedullin(ADM)	24.0521	21.919	22.553	57.0634	73.4676	55.1162	3.08969e-14	1.37243	up	The protein encoded by this gene is a preprohormone which is cleaved to form two biologically active peptides, adrenomedullin and proadrenomedullin N-terminal 20 peptide. Adrenomedullin is a 52 aa peptide with several functions, including vasodilation, regulation of hormone secretion, promotion of angiogenesis, and antimicrobial activity. The antimicrobial activity is antibacterial, as the peptid…
ENSG00000148942	SLC5A12	159963	solute carrier family 5 member 12(SLC5A12)	0.499871	0.542967	0.485119	0.189668	0.133085	0.101987	9.17026e-08	-2.42249	down	Normal blood lactate is maintained at about 1.5 mM, and little filtered lactate is excreted in urine. Reabsorption of lactate is mediated by the low-affinity Na(+)-coupled lactate transporter SLC5A12 in the initial part of the proximal tubule and by the high-affinity Na(+)-coupled lactate transporter SLC5A8 (MIM 608044) in the distal proximal tubule (Gopal et al., 2007 [PubMed 17692818]).[supplie…
ENSG00000148985	PGAP2	27315	post-GPI attachment to proteins 2(PGAP2)	32.2833	30.6319	28.6356	16.8002	15.8447	15.2011	8.80506e-18	-1.01392	down	-
ENSG00000149292	TTC12	54970	tetratricopeptide repeat domain 12(TTC12)	3.64411	2.34664	3.86747	1.65003	1.96509	1.58579	4.00667e-05	-1.12148	down	-
ENSG00000149346	SLX4IP	128710	SLX4 interacting protein(SLX4IP)	1.55381	1.9869	1.65037	0.683075	0.524517	0.432743	9.27065e-18	-1.78428	down	-
ENSG00000149527	PLCH2	9651	phospholipase C eta 2(PLCH2)	4.18982	3.92636	4.00418	1.32461	1.75731	1.23952	3.96875e-30	-1.45875	down	PLCH2 is a member of the PLC-eta family of the phosphoinositide-specific phospholipase C (PLC) superfamily of enzymes that cleave PtdIns(4,5) P2 to generate second messengers inositol 1,4,5-trisphosphate and diacylglycerol (Zhou et al., 2005 [PubMed 16107206]).[supplied by OMIM, Jun 2009]
ENSG00000149573	MPZL2	10205	myelin protein zero like 2(MPZL2)	10.9543	16.3867	14.3548	32.1314	29.3253	28.2574	1.53734e-17	1.03145	up	Thymus development depends on a complex series of interactions between thymocytes and the stromal component of the organ. Epithelial V-like antigen (EVA) is expressed in thymus epithelium and strongly downregulated by thymocyte developmental progression. This gene is expressed in the thymus and in several epithelial structures early in embryogenesis. It is highly homologous to the myelin protein …
ENSG00000150433	TMEM218	219854	transmembrane protein 218(TMEM218)	7.57834	8.3562	8.30424	3.4443	4.50487	5.09741	4.51521e-09	-1.11917	down	-
ENSG00000150551	LYPD1	116372	LY6/PLAUR domain containing 1(LYPD1)	8.40215	7.66508	7.13567	3.55225	3.65325	3.77125	8.72045e-15	-1.23495	down	-
ENSG00000150630	VEGFC	7424	vascular endothelial growth factor C(VEGFC)	3.57302	3.58265	3.18105	7.8394	9.42364	9.18915	5.56203e-21	1.35301	up	The protein encoded by this gene is a member of the platelet-derived growth factor/vascular endothelial growth factor (PDGF/VEGF) family. The encoded protein promotes angiogenesis and endothelial cell growth, and can also affect the permeability of blood vessels. The proprotein is further cleaved into a fully processed form that can bind and activate VEGFR-2 and VEGFR-3 receptors. [provided by Re…
ENSG00000150756	FAM173B	134145	family with sequence similarity 173 member B(FAM173B)	12.6227	14.1451	16.3367	6.53591	8.49923	7.63248	2.19153e-16	-1.19569	down	-
ENSG00000150764	DIXDC1	85458	DIX domain containing 1(DIXDC1)	0.442667	0.507709	0.487852	0.304715	0.160657	0.235891	0.00401905	-1.03652	down	The protein encoded by this gene is a positive regulator of the Wnt signaling pathway. The encoded protein is found associated with gamma tubulin at the centrosome. Alternative splicing results in multiple transcript variants encoding different isoforms. [provided by RefSeq, Jun 2013]
ENSG00000150938	CRIM1	51232	cysteine rich transmembrane BMP regulator 1(CRIM1)	3.5282	6.0374	5.0758	10.7285	11.5323	11.0794	2.5195e-16	1.1395	up	This gene encodes a transmembrane protein containing six cysteine-rich repeat domains and an insulin-like growth factor-binding domain. The encoded protein may play a role in tissue development though interactions with members of the transforming growth factor beta family, such as bone morphogenetic proteins. [provided by RefSeq, Nov 2010]
ENSG00000151012	SLC7A11	23657	solute carrier family 7 member 11(SLC7A11)	5.15712	5.13609	5.2909	18.3148	17.2391	19.0295	9.86433e-58	1.87465	up	This gene encodes a member of a heteromeric, sodium-independent, anionic amino acid transport system that is highly specific for cysteine and glutamate. In this system, designated Xc(-), the anionic form of cysteine is transported in exchange for glutamate. This protein has been identified as the predominant mediator of Kaposi sarcoma-associated herpesvirus fusion and entry permissiveness into ce…
ENSG00000151151	IPMK	253430	inositol polyphosphate multikinase(IPMK)	2.3045	4.81201	4.2952	8.29328	8.61497	8.81747	1.25799e-11	1.1374	up	This gene encodes a member of the inositol phosphokinase family. The encoded protein has 3-kinase, 5-kinase and 6-kinase activities on phosphorylated inositol substrates. The encoded protein plays an important role in the biosynthesis of inositol 1,3,4,5,6-pentakisphosphate, and has a preferred 5-kinase activity. This gene may play a role in nuclear mRNA export. Pseudogenes of this gene are locat…
ENSG00000151445	VIPAS39	63894	VPS33B interacting protein, apical-basolateral polarity regulator, spe-39 homolog(VIPAS39)	9.17172	10.2448	9.7528	3.72898	5.16733	4.28376	3.0255e-18	-1.1758	down	This gene encodes a protein involved in the sorting of lysosomal proteins. Mutations in this gene are associated with ARCS2 (arthrogryposis, renal dysfunction, and cholestasis-2). Alternative splicing results in multiple transcript variants.[provided by RefSeq, Jul 2010]
ENSG00000151632	AKR1C2	1646	aldo-keto reductase family 1 member C2(AKR1C2)	4.62169	4.48186	4.84472	14.9189	17.7457	19.9454	2.95858e-17	1.85767	up	This gene encodes a member of the aldo/keto reductase superfamily, which consists of more than 40 known enzymes and proteins. These enzymes catalyze the conversion of aldehydes and ketones to their corresponding alcohols using NADH and/or NADPH as cofactors. The enzymes display overlapping but distinct substrate specificity. This enzyme binds bile acid with high affinity, and shows minimal 3-alph…
ENSG00000151702	FLI1	2313	Fli-1 proto-oncogene, ETS transcription factor(FLI1)	0.166191	0.165728	0.239367	0.96706	1.32614	1.16544	4.41271e-18	2.5622	up	This gene encodes a transcription factor containing an ETS DNA-binding domain. The gene can undergo a t(11;22)(q24;q12) translocation with the Ewing sarcoma gene on chromosome 22, which results in a fusion gene that is present in the majority of Ewing sarcoma cases. An acute lymphoblastic leukemia-associated t(4;11)(q21;q23) translocation involving this gene has also been identified. Alternative …
ENSG00000151748	SAV1	60485	salvador family WW domain containing protein 1(SAV1)	12.7793	15.3078	15.2643	26.89	27.779	31.8255	1.27816e-20	1.07302	up	WW domain-containing proteins are found in all eukaryotes and play an important role in the regulation of a wide variety of cellular functions such as protein degradation, transcription, and RNA splicing. This gene encodes a protein with two WW domains, a SARAH domain, and a coiled-coil region and is ubiquitously expressed in adult tissues. This protein binds to MST1 (mammalian sterile 20-like ki…
ENSG00000152348	ATG10	83734	autophagy related 10(ATG10)	2.67576	3.29244	3.06179	1.42622	2.65733	1.69653	6.62521e-05	-1.01011	down	Autophagy is a process for the bulk degradation of cytosolic compartments by lysosomes. ATG10 is an E2-like enzyme involved in 2 ubiquitin-like modifications essential for autophagosome formation: ATG12 (MIM 609608)-ATG5 (MIM 604261) conjugation and modification of a soluble form of MAP-LC3 (MAP1LC3A; MIM 601242), a homolog of yeast Apg8, to a membrane-bound form (Nemoto et al., 2003 [PubMed 1289…
ENSG00000152503	TRIM36	55521	tripartite motif containing 36(TRIM36)	0.437059	0.705276	0.747681	1.86456	1.86558	1.95182	3.05314e-11	1.64658	up	The protein encoded by this gene is a member of the tripartite motif (TRIM) family. The TRIM motif includes three zinc-binding domains, a RING, a B-box type 1 and a B-box type 2, and a coiled-coil region. Multiple alternatively spliced transcript variants that encode different protein isoforms have been described for this gene. [provided by RefSeq, Jul 2008]
ENSG00000152518	ZFP36L2	678	ZFP36 ring finger protein like 2(ZFP36L2)	21.133	32.4634	31.891	68.6084	74.6249	65.4468	1.33188e-26	1.33414	up	This gene is a member of the TIS11 family of early response genes. Family members are induced by various agonists such as the phorbol ester TPA and the polypeptide mitogen EGF. The encoded protein contains a distinguishing putative zinc finger domain with a repeating cys-his motif. This putative nuclear transcription factor most likely functions in regulating the response to growth factors. [prov…
ENSG00000152684	PELO	53918	pelota homolog (Drosophila)(PELO)	8.80145	9.70352	9.46477	19.5884	19.8118	19.2144	1.98377e-18	1.00614	up	This gene encodes a protein which contains a conserved nuclear localization signal. The encoded protein may have a role in spermatogenesis, cell cycle control, and in meiotic cell division. [provided by RefSeq, Jul 2008]
ENSG00000152804	HHEX	3087	hematopoietically expressed homeobox(HHEX)	3.2401	4.8112	4.95598	10.7584	10.8174	9.8622	9.24337e-16	1.34283	up	This gene encodes a member of the homeobox family of transcription factors, many of which are involved in developmental processes. Expression in specific hematopoietic lineages suggests that this protein may play a role in hematopoietic differentiation. [provided by RefSeq, Jul 2008]
ENSG00000153234	NR4A2	4929	nuclear receptor subfamily 4 group A member 2(NR4A2)	0.459977	0.526501	0.737401	1.94064	1.94447	2.0667	9.0902e-15	1.83901	up	This gene encodes a member of the steroid-thyroid hormone-retinoid receptor superfamily. The encoded protein may act as a transcription factor. Mutations in this gene have been associated with disorders related to dopaminergic dysfunction, including Parkinson disease, schizophernia, and manic depression. Misregulation of this gene may be associated with rheumatoid arthritis. Alternatively spliced…
ENSG00000153487	ING1	3621	inhibitor of growth family member 1(ING1)	7.20837	5.90018	6.60098	13.8863	16.1021	12.9986	7.51287e-19	1.22167	up	This gene encodes a tumor suppressor protein that can induce cell growth arrest and apoptosis. The encoded protein is a nuclear protein that physically interacts with the tumor suppressor protein TP53 and is a component of the p53 signaling pathway. Reduced expression and rearrangement of this gene have been detected in various cancers. Multiple alternatively spliced transcript variants encoding …
ENSG00000153714	LURAP1L	286343	leucine rich adaptor protein 1 like(LURAP1L)	0.650683	0.650324	0.643952	2.30476	2.22674	1.92348	4.23725e-09	1.73233	up	-
ENSG00000154065	ANKRD29	147463	ankyrin repeat domain 29(ANKRD29)	2.09494	1.59342	1.63166	1.07708	1.03659	0.810779	0.00343429	-1.01783	down	-
ENSG00000154127	UBASH3B	84959	ubiquitin associated and SH3 domain containing B(UBASH3B)	2.40376	3.8343	3.90137	9.25151	8.39422	9.99945	3.32133e-21	1.22373	up	This gene encodes a protein that contains a ubiquitin associated domain at the N-terminus, an SH3 domain, and a C-terminal domain with similarities to the catalytic motif of phosphoglycerate mutase. The encoded protein was found to inhibit endocytosis of epidermal growth factor receptor (EGFR) and platelet-derived growth factor receptor. [provided by RefSeq, Jul 2008]
ENSG00000154217	PITPNC1	26207	phosphatidylinositol transfer protein, cytoplasmic 1(PITPNC1)	10.0527	8.7659	8.97844	19.9498	20.7546	17.8004	8.19197e-23	1.17609	up	This gene encodes a member of the phosphatidylinositol transfer protein family. The encoded cytoplasmic protein plays a role in multiple processes including cell signaling and lipid metabolism by facilitating the transfer of phosphatidylinositol between membrane compartments. Alternatively spliced transcript variants encoding multiple isoforms have been observed for this gene, and a pseudogene of…
ENSG00000154319	FAM167A	83648	family with sequence similarity 167 member A(FAM167A)	1.14582	1.57921	1.53938	2.8258	3.43884	2.90268	8.2693e-11	1.07863	up	-
ENSG00000154328	NEIL2	252969	nei like DNA glycosylase 2(NEIL2)	8.3425	8.04739	8.49766	3.92349	4.07659	4.81813	2.01584e-14	-1.07563	down	NEIL2 belongs to a class of DNA glycosylases homologous to the bacterial Fpg/Nei family. These glycosylases initiate the first step in base excision repair by cleaving bases damaged by reactive oxygen species and introducing a DNA strand break via the associated lyase reaction (Bandaru et al., 2002 [PubMed 12509226])[supplied by OMIM, Mar 2008]
ENSG00000154358	OBSCN	84033	obscurin, cytoskeletal calmodulin and titin-interacting RhoGEF(OBSCN)	11.9538	9.63541	10.2274	4.40296	4.69387	4.17075	2.08314e-14	-1.10809	down	The obscurin gene spans more than 150 kb, contains over 80 exons and encodes a protein of approximately 720 kDa. The encoded protein contains 68 Ig domains, 2 fibronectin domains, 1 calcium/calmodulin-binding domain, 1 RhoGEF domain with an associated PH domain, and 2 serine-threonine kinase domains. This protein belongs to the family of giant sacromeric signaling proteins that includes titin and…
ENSG00000154447	SH3RF1	57630	SH3 domain containing ring finger 1(SH3RF1)	1.61431	2.967	2.45332	5.7761	5.31432	6.23588	1.0461e-10	1.22801	up	This gene encodes a protein containing an N-terminus RING-finger, four SH3 domains, and a region implicated in binding of the Rho GTPase Rac. Via the RING-finger, the encoded protein has been shown to function as an ubiquitin-protein ligase involved in protein sorting at the trans-Golgi network. The encoded protein may also act as a scaffold for the c-Jun N-terminal kinase signaling pathway, faci…
ENSG00000154553	PDLIM3	27295	PDZ and LIM domain 3(PDLIM3)	0.671894	0.819692	0.67666	1.21137	1.74551	1.4455	0.000811574	1.05688	up	The protein encoded by this gene contains a PDZ domain and a LIM domain, indicating that it may be involved in cytoskeletal assembly. In support of this, the encoded protein has been shown to bind the spectrin-like repeats of alpha-actinin-2 and to colocalize with alpha-actinin-2 at the Z lines of skeletal muscle. Alternatively spliced transcript variants encoding multiple isoforms have been obse…
ENSG00000154734	ADAMTS1	9510	ADAM metallopeptidase with thrombospondin type 1 motif 1(ADAMTS1)	0.805432	0.765894	0.762198	3.33055	3.54511	3.5056	9.26743e-35	2.09336	up	This gene encodes a member of the ADAMTS (a disintegrin and metalloproteinase with thrombospondin motif) protein family. Members of the family share several distinct protein modules, including a propeptide region, a metalloproteinase domain, a disintegrin-like domain, and a thrombospondin type 1 (TS) motif. Individual members of this family differ in the number of C-terminal TS motifs, and some h…
ENSG00000154764	WNT7A	7476	Wnt family member 7A(WNT7A)	1.64576	2.17691	3.10439	5.76127	6.77142	6.04693	2.11342e-19	1.37472	up	This gene is a member of the WNT gene family, which consists of structurally related genes that encode secreted signaling proteins. These proteins have been implicated in oncogenesis and in several developmental processes, including regulation of cell fate and patterning during embryogenesis. This gene is involved in the development of the anterior-posterior axis in the female reproductive tract,…
ENSG00000155085	AK9	221264	adenylate kinase 9(AK9)	0.459517	0.757225	1.28665	0.148959	0.162343	0.393356	0.00273118	-2.32795	down	-
ENSG00000155304	HSPA13	6782	heat shock protein family A (Hsp70) member 13(HSPA13)	8.72626	12.0735	12.4377	25.834	23.4704	24.2322	4.78983e-19	1.04499	up	The protein encoded by this gene is a member of the heat shock protein 70 family and is found associated with microsomes. Members of this protein family play a role in the processing of cytosolic and secretory proteins, as well as in the removal of denatured or incorrectly-folded proteins. The encoded protein contains an ATPase domain and has been shown to associate with a ubiquitin-like protein.…
ENSG00000155324	GRAMD3	65983	GRAM domain containing 3(GRAMD3)	1.74094	2.62907	2.71073	5.75445	6.83824	6.21889	1.00762e-18	1.42881	up	-
ENSG00000155629	PIK3AP1	118788	phosphoinositide-3-kinase adaptor protein 1(PIK3AP1)	0.0309038	0.158612	0.0870851	0.915438	1.03843	0.851233	4.16476e-25	3.85219	up	-
ENSG00000156273	GRIK1-AS2	100379661	GRIK1 antisense RNA 2(GRIK1-AS2)	2.41403	3.68715	2.60418	7.12411	7.74121	7.52792	1.77961e-21	1.28719	up	-
ENSG00000156463	SH3RF2	153769	SH3 domain containing ring finger 2(SH3RF2)	2.52248	2.19712	2.80178	0.795646	0.677525	0.625061	1.18766e-20	-1.79955	down	-
ENSG00000156466	GDF6	392255	growth differentiation factor 6(GDF6)	0.233704	0.490346	0.313047	0.0956667	0.0786619	0.095845	0.000511814	-2.31135	down	This gene encodes a member of the bone morphogenetic protein (BMP) family and the TGF-beta superfamily of secreted signaling molecules. It is required for normal formation of some bones and joints in the limbs, skull, and axial skeleton. Mutations in this gene result in colobomata, which are congenital abnormalities in ocular development, and in Klippel-Feil syndrome (KFS), which is a congenital …
ENSG00000157017	GHRL	51738	ghrelin and obestatin prepropeptide(GHRL)	0.436023	0.385115	0.466012	0.442621	0.116496	0.189163	0.00594458	-1.31105	down	This gene encodes the ghrelin-obestatin preproprotein that is cleaved to yield two peptides, ghrelin and obestatin. Ghrelin is a powerful appetite stimulant and plays an important role in energy homeostasis. Its secretion is initiated when the stomach is empty, whereupon it binds to the growth hormone secretagogue receptor in the hypothalamus which results in the secretion of growth hormone (soma…
ENSG00000157168	NRG1	3084	neuregulin 1(NRG1)	13.6064	9.19864	9.27797	28.3843	28.1215	25.0917	5.91416e-52	1.75346	up	The protein encoded by this gene is a membrane glycoprotein that mediates cell-cell signaling and plays a critical role in the growth and development of multiple organ systems. An extraordinary variety of different isoforms are produced from this gene through alternative promoter usage and splicing. These isoforms are expressed in a tissue-specific manner and differ significantly in their structu…
ENSG00000157429	ZNF19	7567	zinc finger protein 19(ZNF19)	0.643546	0.879536	0.887518	0.0895191	0.352247	0.662003	0.000106556	-1.90053	down	The protein encoded by this gene contains a zinc finger, a nucleic acid-binding domain present in many transcription factors. This gene is located in a region next to ZNF23, a gene also encoding a zinc finger protein, on chromosome 16. [provided by RefSeq, Jul 2008]
ENSG00000157456	CCNB2	9133	cyclin B2(CCNB2)	73.3851	67.9348	66.3333	32.3201	39.098	36.2947	3.3225e-17	-1.00226	down	Cyclin B2 is a member of the cyclin family, specifically the B-type cyclins. The B-type cyclins, B1 and B2, associate with p34cdc2 and are essential components of the cell cycle regulatory machinery. B1 and B2 differ in their subcellular localization. Cyclin B1 co-localizes with microtubules, whereas cyclin B2 is primarily associated with the Golgi region. Cyclin B2 also binds to transforming gro…
ENSG00000157510	AFAP1L1	134265	actin filament associated protein 1 like 1(AFAP1L1)	0.947077	1.40832	1.23784	3.02867	2.8312	2.8441	4.97263e-16	1.30698	up	-
ENSG00000157601	MX1	4599	MX dynamin like GTPase 1(MX1)	1.1001	1.02178	1.03636	0.422464	0.575457	0.394393	0.000365361	-1.00647	down	This gene encodes a guanosine triphosphate (GTP)-metabolizing protein that participates in the cellular antiviral response. The encoded protein is induced by type I and type II interferons and antagonizes the replication process of several different RNA and DNA viruses. There is a related gene located adjacent to this gene on chromosome 21, and there are multiple pseudogenes located in a cluster …
ENSG00000157654	PALM2-AKAP2	114299	paralemmin 2(PALM2)	0.545946	0.972547	0.782091	2.24287	1.83298	1.9677	1.30192e-18	1.48054	up	PALM2-AKAP2 mRNAs are naturally occurring read-through products of the neighboring PALM2 and AKAP2 genes. The significance of these read-through mRNAs and the function the resulting fusion protein products have not yet been determined. Alternative splicing of this gene results in several transcript variants encoding different isoforms, but the full-length nature of some of these variants has not …
ENSG00000157657	ZNF618	114991	zinc finger protein 618(ZNF618)	2.15887	2.9929	2.67173	1.02808	0.838188	0.998944	3.50953e-11	-1.5105	down	-
ENSG00000157873	TNFRSF14	8764	TNF receptor superfamily member 14(TNFRSF14)	1.87955	1.9162	1.91352	0.728537	1.27864	0.904277	7.38555e-06	-1.15357	down	This gene encodes a member of the TNF (tumor necrosis factor) receptor superfamily. The encoded protein functions in signal transduction pathways that activate inflammatory and inhibitory T-cell immune response. It binds herpes simplex virus (HSV) viral envelope glycoprotein D (gD), mediating its entry into cells. Alternative splicing results in multiple transcript variants. [provided by RefSeq, …
ENSG00000157927	RADIL	55698	Rap associating with DIL domain(RADIL)	0.506642	0.353333	0.518782	0.162558	0.131483	0.124398	2.04829e-06	-1.65274	down	-
ENSG00000158286	RNF207	388591	ring finger protein 207(RNF207)	3.18391	3.031	3.32293	1.80394	1.49216	1.41824	3.3787e-11	-1.02432	down	-
ENSG00000158402	CDC25C	995	cell division cycle 25C(CDC25C)	9.18956	7.39985	9.49444	4.40628	3.89569	4.50182	2.06502e-13	-1.18662	down	This gene encodes a conserved protein that plays a key role in the regulation of cell division. The encoded protein directs dephosphorylation of cyclin B-bound CDC2 and triggers entry into mitosis. It also suppresses p53-induced growth arrest. Multiple alternatively spliced transcript variants of this gene have been described. [provided by RefSeq, Dec 2015]
ENSG00000158483	FAM86C1	55199	family with sequence similarity 86 member C1(FAM86C1)	2.8749	2.23262	2.79472	1.19533	1.89263	1.14098	4.45127e-07	-1.1464	down	-
ENSG00000158615	PPP1R15B	84919	protein phosphatase 1 regulatory subunit 15B(PPP1R15B)	12.5319	19.6664	16.6352	37.2919	34.9742	33.5706	1.8352e-17	1.04607	up	This gene encodes a protein phosphatase I-interacting protein that promotes the dephosphorylation of eukaryotic translation initiation factor 2A to regulate translation under conditions of cellular stress. The transcribed messenger RNA contains two upstream open reading frames (ORFs) that repress translation of the main protein coding ORF under normal conditions, while the protein coding ORF is e…
ENSG00000159184	HOXB13	10481	homeobox B13(HOXB13)	1.11237	0.903201	0.906188	0.357594	0.389836	0.393032	2.43668e-08	-1.407	down	This gene encodes a transcription factor that belongs to the homeobox gene family. Genes of this family are highly conserved among vertebrates and essential for vertebrate embryonic development. This gene has been implicated to play a role in fetal skin development and cutaneous regeneration. In mice, a similar gene was shown to exhibit temporal and spatial colinearity in the main body axis of th…
ENSG00000159239	C2orf81	388963	chromosome 2 open reading frame 81(C2orf81)	0.674427	0.50529	0.674232	0.339859	0.185531	0.269705	0.00474175	-1.18262	down	-
ENSG00000159256	MORC3	23515	MORC family CW-type zinc finger 3(MORC3)	3.44751	6.14509	5.08804	11.6111	10.0934	11.313	3.29659e-10	1.08445	up	This gene encodes a protein that localizes to the nuclear matrix and forms nuclear bodies via an ATP-dependent mechanism. The protein is predicted to have coiled-coil and zinc finger domains and has RNA binding activity. Alternative splicing produces multiple transcript variants encoding distinct isoforms. [provided by RefSeq, Feb 2016]
ENSG00000159399	HK2	3099	hexokinase 2(HK2)	5.42921	7.6004	6.87508	16.4558	18.3812	17.0415	7.14917e-35	1.33579	up	Hexokinases phosphorylate glucose to produce glucose-6-phosphate, the first step in most glucose metabolism pathways. This gene encodes hexokinase 2, the predominant form found in skeletal muscle. It localizes to the outer membrane of mitochondria. Expression of this gene is insulin-responsive, and studies in rat suggest that it is involved in the increased rate of glycolysis seen in rapidly grow…
ENSG00000159433	STARD9	57519	StAR related lipid transfer domain containing 9(STARD9)	0.120702	0.239835	0.19941	0.0803737	0.0872929	0.0925686	0.00950773	-1.2098	down	-
ENSG00000159958	TNFRSF13C	100616259	microRNA 378i(MIR378I)	1.17016	1.10458	1.36055	0.620621	0.561736	0.409898	5.07305e-09	-1.27486	down	B cell-activating factor (BAFF) enhances B-cell survival in vitro and is a regulator of the peripheral B-cell population. Overexpression of Baff in mice results in mature B-cell hyperplasia and symptoms of systemic lupus erythematosus (SLE). Also, some SLE patients have increased levels of BAFF in serum. Therefore, it has been proposed that abnormally high levels of BAFF may contribute to the pat…
ENSG00000160094	ZNF362	149076	zinc finger protein 362(ZNF362)	4.30896	4.60097	5.78525	2.27671	1.75645	3.00477	8.49543e-13	-1.02665	down	-
ENSG00000160191	PDE9A	5152	phosphodiesterase 9A(PDE9A)	1.72148	0.825105	1.24954	0.695492	0.447739	0.573838	0.00550494	-1.26826	down	The protein encoded by this gene catalyzes the hydrolysis of cAMP and cGMP to their corresponding monophosphates. The encoded protein plays a role in signal transduction by regulating the intracellular concentration of these cyclic nucleotides. Multiple transcript variants encoding several different isoforms have been found for this gene. [provided by RefSeq, Jul 2008]
ENSG00000160323	ADAMTS13	11093	ADAM metallopeptidase with thrombospondin type 1 motif 13(ADAMTS13)	0.559701	0.533986	0.665357	0.397145	0.180711	0.421054	8.39163e-09	-1.48237	down	This gene encodes a member of a family of proteins containing several distinct regions, including a metalloproteinase domain, a disintegrin-like domain, and a thrombospondin type 1 (TS) motif. The enzyme encoded by this gene specifically cleaves von Willebrand Factor (vWF). Defects in this gene are associated with thrombotic thrombocytopenic purpura. Alternative splicing results in multiple trans…
ENSG00000160703	NLRX1	79671	NLR family member X1(NLRX1)	7.40306	6.64798	6.40235	2.66207	3.19762	3.09603	2.2987e-22	-1.2278	down	The protein encoded by this gene is a member of the NLR family and localizes to the outer mitochondrial membrane. The encoded protein is a regulator of mitochondrial antivirus responses. Three transcript variants encoding the same protein have been found for this gene. [provided by RefSeq, Aug 2013]
ENSG00000160961	ZNF333	84449	zinc finger protein 333(ZNF333)	0.929884	0.880272	1.39393	0.434416	0.629908	0.29057	0.00810665	-1.27385	down	-
ENSG00000161664	ASB16	92591	ankyrin repeat and SOCS box containing 16(ASB16)	1.53415	0.998139	1.63062	0.726706	0.448434	0.555308	0.000103655	-1.30212	down	The protein encoded by this gene is a member of the ankyrin repeat and SOCS box-containing (ASB) family of proteins. They contain ankyrin repeat sequence and a SOCS box domain. The SOCS box serves to couple suppressor of cytokine signalling (SOCS) proteins and their binding partners with the elongin B and C complex, possibly targeting them for degradation. [provided by RefSeq, Jul 2008]
ENSG00000162009	SSTR5	6755	somatostatin receptor 5(SSTR5)	3.02676	3.49473	2.96902	1.46457	1.74334	2.08181	0.000502188	-1.22664	down	Somatostatin and its related peptide cortistatin exert multiple biological actions on normal and tumoral tissue targets by interacting with somatostatin receptors (SSTRs). The protein encoded by this gene is one of the SSTRs, which is a multi-pass membrane protein and belongs to the G-protein coupled receptor 1 family. The activity of this receptor is mediated by G proteins which inhibit adenylyl…
ENSG00000162063	CCNF	899	cyclin F(CCNF)	27.8023	27.2554	29.196	15.2922	14.513	13.6402	3.37365e-22	-1.00224	down	This gene encodes a member of the cyclin family. Cyclins are important regulators of cell cycle transitions through their ability to bind and activate cyclin-dependent protein kinases. This member also belongs to the F-box protein family which is characterized by an approximately 40 amino acid motif, the F-box. The F-box proteins constitute one of the four subunits of the ubiquitin protein ligase…
ENSG00000162078	ZG16B	124220	zymogen granule protein 16B(ZG16B)	1.32578	0.819558	1.33653	0.156613	0.795358	0.639649	1.57621e-05	-1.69134	down	-
ENSG00000162391	FAM151A	338094	family with sequence similarity 151 member A(FAM151A)	7.30099	6.32483	6.57836	3.73744	2.80659	3.41796	3.78366e-13	-1.08571	down	-
ENSG00000162413	KLHL21	9903	kelch like family member 21(KLHL21)	24.8406	29.7907	29.2541	62.2478	69.8923	59.5929	6.11654e-26	1.06454	up	-
ENSG00000162482	AKR7A3	22977	aldo-keto reductase family 7 member A3(AKR7A3)	0.854064	0.913014	0.662999	0.456203	0.220948	0.498563	0.00893519	-1.07734	down	Aldo-keto reductases, such as AKR7A3, are involved in the detoxification of aldehydes and ketones.[supplied by OMIM, Apr 2004]
ENSG00000162542	TMCO4	255104	transmembrane and coiled-coil domains 4(TMCO4)	7.87183	7.30184	8.28097	3.77853	4.07905	3.75888	1.9057e-16	-1.05329	down	-
ENSG00000162545	CAMK2N1	55450	calcium/calmodulin dependent protein kinase II inhibitor 1(CAMK2N1)	1.48868	1.30167	1.47392	3.11362	3.54736	2.8709	9.67531e-08	1.17968	up	-
ENSG00000162600	OMA1	115209	OMA1 zinc metallopeptidase(OMA1)	4.95724	6.86791	6.86967	4.62875	4.3356	2.90933	2.63941e-07	-1.00287	down	-
ENSG00000162607	USP1	7398	ubiquitin specific peptidase 1(USP1)	25.7089	29.8832	30.9327	62.7954	59.4469	57.2991	5.14273e-24	1.04389	up	This gene encodes a member of the ubiquitin-specific processing (UBP) family of proteases that is a deubiquitinating enzyme (DUB) with His and Cys domains. This protein is located in the cytoplasm and cleaves the ubiquitin moiety from ubiquitin-fused precursors and ubiquitinylated proteins. The protein specifically deubiquitinates a protein in the Fanconi anemia (FA) DNA repair pathway. Alternate…
ENSG00000162733	DDR2	4921	discoidin domain receptor tyrosine kinase 2(DDR2)	0.0580216	0.206938	0.0749592	0.424178	0.17981	0.283526	4.38188e-05	1.88319	up	Receptor tyrosine kinases (RTKs) play a key role in the communication of cells with their microenvironment. These molecules are involved in the regulation of cell growth, differentiation, and metabolism. In several cases the biochemical mechanism by which RTKs transduce signals across the membrane has been shown to be ligand induced receptor oligomerization and subsequent intracellular phosphoryl…
ENSG00000162738	VANGL2	57216	VANGL planar cell polarity protein 2(VANGL2)	2.06329	2.57599	2.30454	1.05459	1.01577	1.30944	1.44627e-10	-1.13096	down	The protein encoded by this gene is a membrane protein involved in the regulation of planar cell polarity, especially in the stereociliary bundles of the cochlea. The encoded protein transmits directional signals to individual cells or groups of cells in epithelial sheets. This protein is also involved in the development of the neural plate. [provided by RefSeq, Sep 2011]
ENSG00000162755	KLHDC9	126823	kelch domain containing 9(KLHDC9)	1.0282	0.944122	1.03031	0.277458	0.274524	0.486829	0.000568004	-1.63533	down	-
ENSG00000162772	ATF3	467	activating transcription factor 3(ATF3)	7.5377	7.54221	7.39697	24.8431	29.4257	23.1583	4.92634e-23	1.74185	up	This gene encodes a member of the mammalian activation transcription factor/cAMP responsive element-binding (CREB) protein family of transcription factors. This gene is induced by a variety of signals, including many of those encountered by cancer cells, and is involved in the complex process of cellular stress response. Multiple transcript variants encoding different isoforms have been found for…
ENSG00000162775	RBM15	64783	RNA binding motif protein 15(RBM15)	4.21283	6.71109	5.07401	12.1341	13.2308	12.4808	1.56932e-18	1.00659	up	Members of the SPEN (Split-end) family of proteins, including RBM15, have repressor function in several signaling pathways and may bind to RNA through interaction with spliceosome components (Hiriart et al., 2005 [PubMed 16129689]).[supplied by OMIM, Feb 2009]
ENSG00000162783	IER5	51278	immediate early response 5(IER5)	30.6754	27.9983	31.4267	59.4058	72.1399	57.8573	5.70039e-14	1.0513	up	This gene encodes a protein that is similar to other immediate early response proteins. In the mouse, a similar gene may play an important role in mediating the cellular response to mitogenic signals. Studies in rats found the expression of a similar gene to be increased after waking and sleep deprivation. [provided by RefSeq, Jul 2008]
ENSG00000162852	CNST	163882	consortin, connexin sorting protein(CNST)	3.5151	4.69606	4.19374	9.20713	8.40302	8.95079	1.18353e-15	1.01145	up	Targeting of numerous transmembrane proteins to the cell surface is thought to depend on their recognition by cargo receptors that interact with the adaptor machinery for anterograde traffic at the distal end of the Golgi complex. Consortin (CNST) is an integral membrane protein that acts as a binding partner of connexins, the building blocks of gap junctions, and acts as a trans-Golgi network (T…
ENSG00000162931	TRIM17	51127	tripartite motif containing 17(TRIM17)	0.268975	0.425853	0.753646	0.0421102	0.242328	0.100783	3.49414e-08	-3.22217	down	The protein encoded by this gene is a member of the tripartite motif (TRIM) family. The TRIM motif includes three zinc-binding domains, a RING, a B-box type 1 and a B-box type 2, and a coiled-coil region. The protein localizes to cytoplasmic bodies. The protein is expressed almost exclusively in the testis, but its function is unknown. Multiple alternatively spliced transcript variants have been …
ENSG00000163132	MSX1	4487	msh homeobox 1(MSX1)	5.04154	4.02669	4.29154	9.21855	10.651	8.6825	4.33634e-15	1.14922	up	This gene encodes a member of the muscle segment homeobox gene family. The encoded protein functions as a transcriptional repressor during embryogenesis through interactions with components of the core transcription complex and other homeoproteins. It may also have roles in limb-pattern formation, craniofacial development, particularly odontogenesis, and tumor growth inhibition. Mutations in this…
ENSG00000163171	CDC42EP3	10602	CDC42 effector protein 3(CDC42EP3)	5.21315	6.49256	8.09236	15.0768	16.9583	14.2717	9.02794e-22	1.1379	up	This gene encodes a member of a small family of guanosine triphosphate (GTP) metabolizing proteins that contain a CRIB (Cdc42, Rac interactive binding) domain. Members of this family of proteins act as effectors of CDC42 function. The encoded protein is involved in actin cytoskeleton re-organization during cell shape changes, including pseudopodia formation. A pseudogene of this gene is found on …
ENSG00000163235	TGFA	7039	transforming growth factor alpha(TGFA)	3.21615	3.44205	3.78713	15.2973	16.1239	14.4984	2.1366e-58	1.99371	up	This gene encodes a growth factor that is a ligand for the epidermal growth factor receptor, which activates a signaling pathway for cell proliferation, differentiation and development. This protein may act as either a transmembrane-bound ligand or a soluble ligand. This gene has been associated with many types of cancers, and it may also be involved in some cases of cleft lip/palate. Alternative…
ENSG00000163293	NIPAL1	152519	NIPA like domain containing 1(NIPAL1)	2.1916	2.31481	2.49806	6.9398	5.14008	5.22123	2.33253e-15	1.28766	up	-
ENSG00000163349	HIPK1	204851	homeodomain interacting protein kinase 1(HIPK1)	5.37501	7.45501	7.73233	15.9614	13.172	13.9114	5.07467e-10	1.05924	up	The protein encoded by this gene belongs to the Ser/Thr family of protein kinases and HIPK subfamily. It phosphorylates homeodomain transcription factors and may also function as a co-repressor for homeodomain transcription factors. Alternative splicing results in four transcript variants encoding four distinct isoforms. [provided by RefSeq, Jul 2008]
ENSG00000163376	KBTBD8	84541	kelch repeat and BTB domain containing 8(KBTBD8)	0.293675	0.49629	0.389466	1.31024	1.28875	0.964312	1.15954e-07	1.77919	up	-
ENSG00000163395	IGFN1	91156	immunoglobulin-like and fibronectin type III domain containing 1(IGFN1)	0.256788	0.215391	0.203966	0.160866	0.0794096	0.138118	0.000821599	-1.03131	down	-
ENSG00000163406	SLC15A2	6565	solute carrier family 15 member 2(SLC15A2)	0.673716	0.746615	0.729721	0.155372	0.228946	0.577739	4.97682e-06	-1.56345	down	The mammalian kidney expresses a proton-coupled peptide transporter that is responsible for the absorption of small peptides, as well as beta-lactam antibiotics and other peptide-like drugs, from the tubular filtrate. This transporter, SLC15A2, belongs to the same gene family as SLC15A1 (MIM 600544), the proton-coupled peptide transporter found in the small intestine (Liu et al, 1995 [PubMed 7756…
ENSG00000163485	ADORA1	134	adenosine A1 receptor(ADORA1)	0.347473	0.314705	0.585169	0.292788	0.0751424	0.0550983	8.35072e-05	-2.27677	down	The protein encoded by this gene is an adenosine receptor that belongs to the G-protein coupled receptor 1 family. There are 3 types of adenosine receptors, each with a specific pattern of ligand binding and tissue distribution, and together they regulate a diverse set of physiologic functions. The type A1 receptors inhibit adenylyl cyclase, and play a role in the fertilization process. Animal st…
ENSG00000163508	EOMES	8320	eomesodermin(EOMES)	0.4666	0.389727	0.396009	1.25118	1.13622	1.28712	9.24815e-08	1.50995	up	This gene belongs to the TBR1 (T-box brain protein 1) sub-family of T-box genes that share the common DNA-binding T-box domain. The encoded protein is a transcription factor which is crucial for embryonic development of mesoderm and the central nervous system in vertebrates. The protein may also be necessary for the differentiation of effector CD8+ T cells which are involved in defense against vi…
ENSG00000163517	HDAC11	79885	histone deacetylase 11(HDAC11)	3.60491	3.44671	3.16757	1.36939	1.40787	1.6109	1.98078e-12	-1.25779	down	This gene encodes a class IV histone deacetylase. The encoded protein is localized to the nucleus and may be involved in regulating the expression of interleukin 10. Alternative splicing results in multiple transcript variants.[provided by RefSeq, Apr 2009]
ENSG00000163535	SGO2	151246	shugoshin 2(SGO2)	3.30776	5.03813	5.19032	2.7766	1.8803	1.84757	1.08928e-07	-1.13863	down	-
ENSG00000163568	AIM2	9447	absent in melanoma 2(AIM2)	11.6682	9.98841	10.5995	5.6824	4.24522	4.19498	9.45826e-17	-1.37	down	AIM2 is a member of the IFI20X /IFI16 family. It plays a putative role in tumorigenic reversion and may control cell proliferation. Interferon-gamma induces expression of AIM2. [provided by RefSeq, Jul 2008]
ENSG00000163577	EIF5A2	56648	eukaryotic translation initiation factor 5A2(EIF5A2)	4.41117	6.86181	6.38689	16.0608	12.1004	14.7491	1.81804e-31	1.58192	up	-
ENSG00000163659	TIPARP	25976	TCDD inducible poly(ADP-ribose) polymerase(TIPARP)	11.9923	12.7751	12.8904	38.8541	39.5042	34.5595	5.35451e-50	1.63621	up	This gene encodes a member of the poly(ADP-ribose) polymerase superfamily. Studies of the mouse ortholog have shown that the encoded protein catalyzes histone poly(ADP-ribosyl)ation and may be involved in T-cell function. Alternative splicing results in multiple transcript variants. [provided by RefSeq, May 2010]
ENSG00000163701	IL17RE	132014	interleukin 17 receptor E(IL17RE)	4.48623	3.2565	4.23431	1.42492	1.35779	1.58155	1.40082e-12	-1.24133	down	This gene encodes a transmembrane protein that functions as the receptor for interleukin-17C. The encoded protein signals to downstream components of the mitogen activated protein kinase (MAPK) pathway. Activity of this protein is important in the immune response to bacterial pathogens. Alternatively spliced transcript variants have been described for this gene. [provided by RefSeq, Sep 2013]
ENSG00000163788	SNRK	54861	SNF related kinase(SNRK)	2.18222	2.68923	2.88694	6.17209	5.85315	5.20204	2.05714e-16	1.11732	up	SNRK is a member of the sucrose nonfermenting (SNF)-related kinase family of serine/threonine kinases (Kertesz et al., 2002 [PubMed 12234663]).[supplied by OMIM, Apr 2009]
ENSG00000163794	UCN	7349	urocortin(UCN)	3.54839	2.2712	1.84079	0.850815	1.3652	1.46226	0.00750048	-1.03999	down	This gene encodes a member of the sauvagine/corticotropin-releasing factor/urotensin I family. The encoded preproprotein is proteolytically processed to generate the mature peptide, an endogenous ligand for both corticotropin-releasing factor receptor 1 and corticotropin-releasing factor receptor 2. In the brain this peptide may be responsible for the effects of stress on appetite. This peptide m…
ENSG00000163884	KLF15	28999	Kruppel like factor 15(KLF15)	0.117697	0.206056	0.194934	0.439392	0.426323	0.47596	0.0010466	1.42826	up	-
ENSG00000163995	ABLIM2	84448	actin binding LIM protein family member 2(ABLIM2)	0.930005	0.844558	0.890825	0.186501	0.340461	0.351806	1.06745e-14	-1.93428	down	-
ENSG00000164038	SLC9B2	133308	solute carrier family 9 member B2(SLC9B2)	3.70182	5.25198	4.16787	14.045	15.9716	14.2423	6.27882e-29	1.56118	up	Sodium hydrogen antiporters, such as NHEDC2, convert the proton motive force established by the respiratory chain or the F1F0 mitochondrial ATPase into sodium gradients that drive other energy-requiring processes, transduce environmental signals into cell responses, or function in drug efflux (Xiang et al., 2007 [PubMed 18000046]).[supplied by OMIM, Mar 2008]
ENSG00000164045	CDC25A	993	cell division cycle 25A(CDC25A)	11.4931	16.0626	13.3435	38.2618	36.4328	33.909	1.30194e-40	1.40717	up	CDC25A is a member of the CDC25 family of phosphatases. CDC25A is required for progression from G1 to the S phase of the cell cycle. It activates the cyclin-dependent kinase CDC2 by removing two phosphate groups. CDC25A is specifically degraded in response to DNA damage, which prevents cells with chromosomal abnormalities from progressing through cell division. CDC25A is an oncogene, although its…
ENSG00000164061	BSN	8927	bassoon presynaptic cytomatrix protein(BSN)	0.136626	0.159196	0.179732	0.0545997	0.0530162	0.0521085	3.19654e-09	-1.65289	down	Neurotransmitters are released from a specific site in the axon terminal called the active zone, which is composed of synaptic vesicles and a meshwork of cytoskeleton underlying the plasma membrane. The protein encoded by this gene is thought to be a scaffolding protein involved in organizing the presynaptic cytoskeleton. The gene is expressed primarily in neurons in the brain. A similar gene pro…
ENSG00000164171	ITGA2	3673	integrin subunit alpha 2(ITGA2)	2.90837	5.86163	4.649	19.0134	17.5654	17.4374	1.12316e-59	1.94614	up	This gene encodes the alpha subunit of a transmembrane receptor for collagens and related proteins. The encoded protein forms a heterodimer with a beta subunit and mediates the adhesion of platelets and other cell types to the extracellular matrix. Loss of the encoded protein is associated with bleeding disorder platelet-type 9. Antibodies against this protein are found in several immune disorder…
ENSG00000164251	F2RL1	2150	F2R like trypsin receptor 1(F2RL1)	7.72298	9.9471	9.91124	20.6908	20.9626	17.5995	1.15076e-18	1.07004	up	Coagulation factor II (thrombin) receptor-like 1 (F2RL1) is a member of the large family of 7-transmembrane-region receptors that couple to guanosine-nucleotide-binding proteins. F2RL1 is also a member of the protease-activated receptor family. It is activated by trypsin, but not by thrombin. It is activated by proteolytic cleavage of its extracellular amino terminus. The new amino terminus funct…
ENSG00000164284	GRPEL2	134266	GrpE like 2, mitochondrial(GRPEL2)	6.75955	6.85375	6.73311	15.0191	14.3733	13.9839	6.84856e-17	1.04986	up	-
ENSG00000164300	SERINC5	256987	serine incorporator 5(SERINC5)	5.07647	7.90799	7.0453	33.0241	31.9031	32.9605	6.53445e-92	2.19199	up	-
ENSG00000164327	RICTOR	253260	RPTOR independent companion of MTOR complex 2(RICTOR)	1.93893	3.28072	2.80135	6.9483	6.40803	6.17171	8.45528e-22	1.21105	up	RICTOR and MTOR (FRAP1; MIM 601231) are components of a protein complex that integrates nutrient- and growth factor-derived signals to regulate cell growth (Sarbassov et al., 2004 [PubMed 15268862]).[supplied by OMIM, Mar 2008]
ENSG00000164342	TLR3	7098	toll like receptor 3(TLR3)	2.2979	4.90573	4.12025	2.37749	1.61769	1.54881	3.05145e-11	-1.41692	down	The protein encoded by this gene is a member of the Toll-like receptor (TLR) family which plays a fundamental role in pathogen recognition and activation of innate immunity. TLRs are highly conserved from Drosophila to humans and share structural and functional similarities. They recognize pathogen-associated molecular patterns (PAMPs) that are expressed on infectious agents, and mediate the prod…
ENSG00000164379	FOXQ1	94234	forkhead box Q1(FOXQ1)	4.90952	5.13447	5.29006	8.85338	11.3091	9.26575	6.37049e-12	1.10124	up	FOXQ1 is a member of the FOX gene family, which is characterized by a conserved 110-amino acid DNA-binding motif called the forkhead or winged helix domain. FOX genes are involved in embryonic development, cell cycle regulation, tissue-specific gene expression, cell signaling, and tumorigenesis (Bieller et al., 2001 [PubMed 11747606]).[supplied by OMIM, May 2009]
ENSG00000164400	CSF2	1437	colony stimulating factor 2(CSF2)	0.400669	0.39107	0.255103	2.19121	3.20299	2.303	1.72585e-09	2.86883	up	The protein encoded by this gene is a cytokine that controls the production, differentiation, and function of granulocytes and macrophages. The active form of the protein is found extracellularly as a homodimer. This gene has been localized to a cluster of related genes at chromosome region 5q31, which is known to be associated with interstitial deletions in the 5q- syndrome and acute myelogenous…
ENSG00000164684	ZNF704	619279	zinc finger protein 704(ZNF704)	0.110926	0.481136	0.461297	0.0833691	0.0918519	0.334263	0.00102378	-1.46372	down	-
ENSG00000164778	EN2	2020	engrailed homeobox 2(EN2)	1.68705	1.33018	1.63482	4.19025	4.41834	4.59863	3.11228e-22	1.53088	up	Homeobox-containing genes are thought to have a role in controlling development. In Drosophila, the 'engrailed' (en) gene plays an important role during development in segmentation, where it is required for the formation of posterior compartments. Different mutations in the mouse homologs, En1 and En2, produced different developmental defects that frequently are lethal. The human engrailed homolo…
ENSG00000164920	OSR2	116039	odd-skipped related transciption factor 2(OSR2)	2.68858	2.86819	2.8382	5.12623	7.2473	5.23166	4.39179e-07	1.02591	up	OSR2 is a mammalian homolog of the Drosophila odd-skipped family of transcription factors (Lan et al., 2004 [PubMed 15175245]).[supplied by OMIM, Mar 2008]
ENSG00000164949	GEM	2669	GTP binding protein overexpressed in skeletal muscle(GEM)	0.150417	0.25238	0.176256	0.7881	0.624263	1.03052	3.73697e-05	2.03796	up	The protein encoded by this gene belongs to the RAD/GEM family of GTP-binding proteins. It is associated with the inner face of the plasma membrane and could play a role as a regulatory protein in receptor-mediated signal transduction. Alternative splicing occurs at this locus and two transcript variants encoding the same protein have been identified. [provided by RefSeq, Jul 2008]
ENSG00000165125	TRPV6	55503	transient receptor potential cation channel subfamily V member 6(TRPV6)	0.710241	0.573289	0.61305	0.117915	0.156355	0.174636	3.59588e-05	-1.86451	down	This gene encodes a member of a family of multipass membrane proteins that functions as calcium channels. The encoded protein contains N-terminal ankyrin repeats, which are required for channel assembly and regulation. Translation initiation for this protein occurs at a non-AUG start codon that is decoded as methionine. This gene is situated next to a closely related gene for transient receptor p…
ENSG00000165181	C9orf84	158401	chromosome 9 open reading frame 84(C9orf84)	1.65351	1.66426	2.03393	1.05509	0.812935	0.770027	2.76101e-11	-1.45542	down	-
ENSG00000165244	ZNF367	195828	zinc finger protein 367(ZNF367)	6.67329	8.76901	8.99171	24.4011	24.6422	23.151	3.31103e-41	1.54048	up	-
ENSG00000165272	AQP3	360	aquaporin 3 (Gill blood group)(AQP3)	248.754	255.644	251.863	544.356	593.111	554.772	2.54493e-24	1.07909	up	This gene encodes the water channel protein aquaporin 3. Aquaporins are a family of small integral membrane proteins related to the major intrinsic protein, also known as aquaporin 0. Aquaporin 3 is localized at the basal lateral membranes of collecting duct cells in the kidney. In addition to its water channel function, aquaporin 3 has been found to facilitate the transport of nonionic small sol…
ENSG00000165300	SLITRK5	26050	SLIT and NTRK like family member 5(SLITRK5)	0.134663	0.218686	0.262346	0.0729604	0.059569	0.0675973	4.68039e-05	-1.80382	down	Members of the SLITRK family, such as SLITRK5, are integral membrane proteins with 2 N-terminal leucine-rich repeat (LRR) domains similar to those of SLIT proteins (see SLIT1; MIM 603742). Most SLITRKs, including SLITRK5, also have C-terminal regions that share homology with neurotrophin receptors (see NTRK1; MIM 191315). SLITRKs are expressed predominantly in neural tissues and have neurite-modu…
ENSG00000165312	OTUD1	220213	OTU deubiquitinase 1(OTUD1)	9.71024	10.539	10.3669	21.2802	21.6366	19.2734	1.08546e-19	1.05742	up	Deubiquitinating enzymes (DUBs; see MIM 603478) are proteases that specifically cleave ubiquitin (MIM 191339) linkages, negating the action of ubiquitin ligases. DUBA7 belongs to a DUB subfamily characterized by an ovarian tumor (OTU) domain.[supplied by OMIM, May 2008]
ENSG00000165507	C10orf10	11067	chromosome 10 open reading frame 10(C10orf10)	1.92625	1.61688	1.87694	0.724448	0.536573	1.06602	6.24983e-08	-1.31999	down	The expression of this gene is induced by fasting as well as by progesterone. The protein encoded by this gene contains a t-synaptosome-associated protein receptor (SNARE) coiled-coil homology domain and a peroxisomal targeting signal. Production of the encoded protein leads to phosphorylation and activation of the transcription factor ELK1. [provided by RefSeq, Jul 2008]
ENSG00000165757	KIAA1462	57608	KIAA1462(KIAA1462)	0.676565	0.796109	1.00745	1.71623	1.72944	1.71038	2.81134e-11	1.00425	up	-
ENSG00000165891	E2F7	144455	E2F transcription factor 7(E2F7)	6.42172	9.19932	9.07478	19.8707	17.6552	17.9967	4.38656e-14	1.15211	up	E2F transcription factors, such as E2F7, play an essential role in the regulation of cell cycle progression (Di Stefano et al., 2003 [PubMed 14633988]).[supplied by OMIM, May 2008]
ENSG00000166068	SPRED1	161742	sprouty related EVH1 domain containing 1(SPRED1)	2.18827	4.25474	3.84735	9.13858	8.65605	8.53003	7.39529e-16	1.15204	up	The protein encoded by this gene is a member of the Sprouty family of proteins and is phosphorylated by tyrosine kinase in response to several growth factors. The encoded protein can act as a homodimer or as a heterodimer with SPRED2 to regulate activation of the MAP kinase cascade. Defects in this gene are a cause of neurofibromatosis type 1-like syndrome (NFLS). [provided by RefSeq, Jul 2008]
ENSG00000166073	GPR176	11245	G protein-coupled receptor 176(GPR176)	1.36355	2.12504	1.94053	4.22292	3.95961	4.11443	3.72918e-15	1.18995	up	Members of the G protein-coupled receptor family, such as GPR176, are cell surface receptors involved in responses to hormones, growth factors, and neurotransmitters (Hata et al., 1995 [PubMed 7893747]).[supplied by OMIM, Jul 2008]
ENSG00000166183	ASPG	374569	asparaginase(ASPG)	0.55854	0.523838	0.93841	0.238442	0.453496	0.373116	0.00026404	-1.10901	down	-
ENSG00000166192	SENP8	123228	SUMO/sentrin peptidase family member, NEDD8 specific(SENP8)	1.37151	1.67171	1.58627	0.448537	0.612194	0.63966	1.63018e-05	-1.37656	down	This gene encodes a cysteine protease that is a member of the sentrin-specific protease family. The encoded protein is involved in processing and deconjugation of the ubiquitin-like protein termed, neural precursor cell expressed developmentally downregulated 8. Alternate splicing results in multiple transcript variants.[provided by RefSeq, Oct 2009]
ENSG00000166343	MSS51	118490	MSS51 mitochondrial translational activator(MSS51)	0.47404	0.652673	0.347552	0.0494076	0.0449716	0.136586	2.94771e-06	-3.33211	down	-
ENSG00000166407	LMO1	4004	LIM domain only 1(LMO1)	9.30904	6.91547	7.69368	1.28041	0.888568	1.66167	1.41389e-36	-2.71803	down	This locus encodes a transcriptional regulator that contains two cysteine-rich LIM domains but lacks a DNA-binding domain. LIM domains may play a role in protein interactions; thus the encoded protein may regulate transcription by competitively binding to specific DNA-binding transcription factors. Alterations at this locus have been associated with acute lymphoblastic T-cell leukemia. Chromosoma…
ENSG00000166436	TRIM66	9866	tripartite motif containing 66(TRIM66)	1.61147	2.29684	1.92896	0.711196	0.512833	0.360508	6.41342e-21	-2.28285	down	-
ENSG00000166444	ST5	6764	suppression of tumorigenicity 5(ST5)	13.5068	14.8143	16.2033	8.26631	6.82484	7.08681	2.51039e-18	-1.00209	down	This gene was identified by its ability to suppress the tumorigenicity of Hela cells in nude mice. The protein encoded by this gene contains a C-terminal region that shares similarity with the Rab 3 family of small GTP binding proteins. This protein preferentially binds to the SH3 domain of c-Abl kinase, and acts as a regulator of MAPK1/ERK2 kinase, which may contribute to its ability to reduce t…
ENSG00000166510	CCDC68	80323	coiled-coil domain containing 68(CCDC68)	0.82933	0.747132	0.664182	1.63341	1.83265	1.3951	0.000120142	1.0349	up	-
ENSG00000166592	RRAD	6236	RRAD, Ras related glycolysis inhibitor and calcium channel regulator(RRAD)	2.53917	2.06854	2.36121	5.24683	5.93883	4.76811	9.95043e-12	1.25037	up	-
ENSG00000166669	ATF7IP2	80063	activating transcription factor 7 interacting protein 2(ATF7IP2)	16.0278	10.8924	13.5677	6.57502	6.22136	5.11724	4.86509e-08	-1.05178	down	-
ENSG00000166833	NAV2	89797	neuron navigator 2(NAV2)	0.357846	0.494643	0.428697	0.107433	0.475303	0.254479	0.000142835	-1.4801	down	This gene encodes a member of the neuron navigator gene family, which may play a role in cellular growth and migration. Multiple transcript variants encoding different isoforms have been found for this gene. [provided by RefSeq, Oct 2011]
ENSG00000166851	PLK1	5347	polo like kinase 1(PLK1)	119.899	106.219	111.05	43.5424	42.9376	45.3105	1.28461e-41	-1.36504	down	The Ser/Thr protein kinase encoded by this gene belongs to the CDC5/Polo subfamily. It is highly expressed during mitosis and elevated levels are found in many different types of cancer. Depletion of this protein in cancer cells dramatically inhibited cell proliferation and induced apoptosis; hence, it is a target for cancer therapy. [provided by RefSeq, Sep 2015]
ENSG00000166900	STX3	6809	syntaxin 3(STX3)	5.98268	8.67462	7.58787	18.5847	20.6709	20.0476	6.4175e-32	1.38659	up	The gene is a member of the syntaxin family. The encoded protein is targeted to the apical membrane of epithelial cells where it forms clusters and is important in establishing and maintaining polarity necessary for protein trafficking involving vesicle fusion and exocytosis. Alternative splicing results in multiple transcript variants. [provided by RefSeq, May 2010]
ENSG00000166965	RCCD1	91433	RCC1 domain containing 1(RCCD1)	26.6026	25.8492	26.8113	12.3366	13.5587	13.0456	1.12303e-20	-1.04261	down	-
ENSG00000166979	EVA1C	59271	eva-1 homolog C(EVA1C)	0.425186	0.323111	0.456764	0.824675	0.777695	1.15205	0.00539271	1.1134	up	-
ENSG00000167034	NKX3-1	4824	NK3 homeobox 1(NKX3-1)	0.724066	1.17526	0.990629	3.21991	3.09942	3.17564	1.7004e-19	1.73381	up	This gene encodes a homeobox-containing transcription factor. This transcription factor functions as a negative regulator of epithelial cell growth in prostate tissue. Aberrant expression of this gene is associated with prostate tumor progression. Alternate splicing results in multiple transcript variants of this gene. [provided by RefSeq, Jan 2012]
ENSG00000167065	DUSP18	150290	dual specificity phosphatase 18(DUSP18)	1.19388	1.47881	1.54137	1.14941	0.784165	0.660549	3.25535e-06	-1.14886	down	Dual-specificity phosphatases (DUSPs) constitute a large heterogeneous subgroup of the type I cysteine-based protein-tyrosine phosphatase superfamily. DUSPs are characterized by their ability to dephosphorylate both tyrosine and serine/threonine residues. They have been implicated as major modulators of critical signaling pathways. DUSP18 contains the consensus DUSP C-terminal catalytic domain bu…
ENSG00000167280	ENGASE	64772	endo-beta-N-acetylglucosaminidase(ENGASE)	15.0121	13.3505	13.7292	8.02767	8.11355	6.95169	2.401e-23	-1.10856	down	This gene encodes a cytosolic enzyme which catalyzes the hydrolysis of peptides and proteins with mannose modifications to produce free oligosaccharides. [provided by RefSeq, Feb 2012]
ENSG00000167291	TBC1D16	125058	TBC1 domain family member 16(TBC1D16)	1.2993	1.75841	1.55088	0.943328	0.643675	0.954458	1.13974e-05	-1.08769	down	-
ENSG00000167550	RHEBL1	121268	Ras homolog enriched in brain like 1(RHEBL1)	5.97833	5.06107	4.87097	9.33701	12.5499	11.3015	5.37077e-09	1.02079	up	-
ENSG00000167578	RAB4B	53916	RAB4B, member RAS oncogene family(RAB4B)	4.71606	3.29209	3.83418	1.6886	1.94508	2.0071	1.55075e-07	-1.18714	down	RAB proteins, such as RAB4B, are members of the RAS superfamily of small GTPases that are involved in vesicular trafficking (He et al., 2002 [PubMed 12450215]).[supplied by OMIM, Aug 2009]
ENSG00000167615	LENG8	114823	leukocyte receptor cluster member 8(LENG8)	58.0066	50.3282	51.561	24.4135	24.653	21.6234	7.82932e-22	-1.07799	down	-
ENSG00000167676	PLIN4	729359	perilipin 4(PLIN4)	0.34654	0.423088	0.45968	0.117421	0.128416	0.0855699	6.00845e-11	-1.96304	down	Members of the perilipin family, such as PLIN4, coat intracellular lipid storage droplets (Wolins et al., 2003 [PubMed 12840023]).[supplied by OMIM, Feb 2010]
ENSG00000167701	GPT	2875	glutamic--pyruvic transaminase(GPT)	3.56848	2.52251	2.72399	1.33122	1.41871	1.25307	2.30433e-08	-1.1252	down	This gene encodes cytosolic alanine aminotransaminase 1 (ALT1); also known as glutamate-pyruvate transaminase 1. This enzyme catalyzes the reversible transamination between alanine and 2-oxoglutarate to generate pyruvate and glutamate and, therefore, plays a key role in the intermediary metabolism of glucose and amino acids. Serum activity levels of this enzyme are routinely used as a biomarker o…
ENSG00000167771	RCOR2	283248	REST corepressor 2(RCOR2)	1.81312	1.89931	1.53266	0.983569	0.960229	0.701945	1.71031e-06	-1.00378	down	-
ENSG00000167772	ANGPTL4	51129	angiopoietin like 4(ANGPTL4)	0.735303	0.60935	0.544109	1.49443	1.87717	1.21693	0.000175406	1.15886	up	This gene encodes a glycosylated, secreted protein containing a C-terminal fibrinogen domain. The encoded protein is induced by peroxisome proliferation activators and functions as a serum hormone that regulates glucose homeostasis, lipid metabolism, and insulin sensitivity. This protein can also act as an apoptosis survival factor for vascular endothelial cells and can prevent metastasis by inhi…
ENSG00000167945	PRR25	388199	proline rich 25(PRR25)	1.19589	0.982073	1.32267	0.388725	0.287348	0.349374	9.8233e-09	-1.79331	down	-
ENSG00000167964	RAB26	25837	RAB26, member RAS oncogene family(RAB26)	23.6057	16.6699	18.984	8.1803	10.1624	8.65005	1.44746e-20	-1.12552	down	Members of the RAB protein family, including RAB26, are important regulators of vesicular fusion and trafficking. The RAB family of small G proteins regulates intercellular vesicle trafficking, including exocytosis, endocytosis, and recycling (summary by Seki et al., 2000 [PubMed 11043516]).[supplied by OMIM, Nov 2010]
ENSG00000168010	ATG16L2	89849	autophagy related 16 like 2(ATG16L2)	4.73793	4.48595	4.75648	2.06991	1.6782	2.40544	4.11516e-29	-1.49609	down	-
ENSG00000168016	TRANK1	9881	tetratricopeptide repeat and ankyrin repeat containing 1(TRANK1)	1.66797	2.35464	2.25338	0.990311	0.937005	0.976269	2.42562e-07	-1.18803	down	-
ENSG00000168071	CCDC88B	283234	coiled-coil domain containing 88B(CCDC88B)	10.5864	6.56479	7.40415	2.85655	2.99616	2.58062	2.58634e-28	-1.36287	down	This gene encodes a member of the hook-related protein family. Members of this family are characterized by an N-terminal potential microtubule binding domain, a central coiled-coiled and a C-terminal Hook-related domain. The encoded protein may be involved in linking organelles to microtubules. [provided by RefSeq, Oct 2009]
ENSG00000168140	VASN	114990	vasorin(VASN)	9.19637	7.22314	8.47012	20.2661	24.0822	19.6029	3.28439e-16	1.21812	up	-
ENSG00000168209	DDIT4	54541	DNA damage inducible transcript 4(DDIT4)	115.965	91.2224	113.113	265.859	320.71	304.126	3.06919e-35	1.45199	up	-
ENSG00000168389	MFSD2A	84879	major facilitator superfamily domain containing 2A(MFSD2A)	9.90594	8.65462	8.55652	20.1561	21.989	19.175	2.28837e-19	1.08494	up	-
ENSG00000168427	KLHL30	377007	kelch like family member 30(KLHL30)	1.45559	1.243	1.30688	0.363586	0.478088	0.39841	5.89071e-13	-1.68638	down	-
ENSG00000168453	HR	55806	hair growth associated(HR)	52.2202	44.8734	45.527	89.0894	93.9319	86.695	3.86283e-25	1.06665	up	This gene encodes a protein that is involved in hair growth. This protein functions as a transcriptional corepressor of multiple nuclear receptors, including thyroid hormone receptor, the retinoic acid receptor-related orphan receptors and the vitamin D receptors, and it interacts with histone deacetylases. The translation of this protein is modulated by a regulatory open reading frame (ORF) that…
ENSG00000168477	TNXB	7148	tenascin XB(TNXB)	0.0949936	0.16989	0.0767237	0.305758	0.336501	0.474216	8.41561e-05	1.65416	up	This gene encodes a member of the tenascin family of extracellular matrix glycoproteins. The tenascins have anti-adhesive effects, as opposed to fibronectin which is adhesive. This protein is thought to function in matrix maturation during wound healing, and its deficiency has been associated with the connective tissue disorder Ehlers-Danlos syndrome. This gene localizes to the major histocompati…
ENSG00000168505	GBX2	2637	gastrulation brain homeobox 2(GBX2)	0.358044	0.435623	0.541176	0.771429	0.770361	0.718058	0.009217	1.08047	up	-
ENSG00000168564	CDKN2AIP	55602	CDKN2A interacting protein(CDKN2AIP)	8.34087	10.4392	9.61847	26.1212	31.2623	28.926	2.13241e-37	1.5051	up	The protein encoded by this gene regulates the DNA damage response through several different signaling pathways. One such pathway is the p53-HDM2-p21(WAF1) pathway, which is critical to the DNA damage response. Two transcript variants encoding different isoforms have been found for this gene. [provided by RefSeq, Nov 2015]
ENSG00000168672	FAM84B	157638	family with sequence similarity 84 member B(FAM84B)	4.81873	6.29611	6.22604	13.9918	14.6226	14.8696	5.1297e-27	1.23737	up	-
ENSG00000168907	PLA2G4F	255189	phospholipase A2 group IVF(PLA2G4F)	0.358	0.285946	0.414337	0.10307	0.170913	0.150442	2.08013e-05	-1.43468	down	-
ENSG00000168970	PLA2G4B	8681	JMJD7-PLA2G4B readthrough(JMJD7-PLA2G4B)	11.9015	9.78733	11.6378	6.50154	7.13208	5.96467	1.05424e-17	-1.03021	down	This gene encodes a member of the cytosolic phospholipase A2 protein family. Phospholipase A2 enzymes hydrolyze the sn-2 bond of phospholipids, releasing lysophospholipids and fatty acids. This enzyme may be associated with mitochondria and early endosomes. Most tissues also express read-through transcripts from the upstream gene into this gene, some of which may encode fusion proteins combining …
ENSG00000168994	PXDC1	221749	PX domain containing 1(PXDC1)	5.20203	6.10686	5.74719	12.4512	13.3725	10.5852	1.81182e-18	1.15612	up	-
ENSG00000169071	ROR2	4920	receptor tyrosine kinase like orphan receptor 2(ROR2)	0.241162	0.197176	0.215702	0.062422	0.0924243	0.0316712	0.00162109	-1.86747	down	The protein encoded by this gene is a receptor protein tyrosine kinase and type I transmembrane protein that belongs to the ROR subfamily of cell surface receptors. The protein may be involved in the early formation of the chondrocytes and may be required for cartilage and growth plate development. Mutations in this gene can cause brachydactyly type B, a skeletal disorder characterized by hypopla…
ENSG00000169213	RAB3B	5865	RAB3B, member RAS oncogene family(RAB3B)	0.419166	0.225334	0.315702	0.142493	0.153739	0.0706523	0.00395068	-1.52519	down	-
ENSG00000169247	SH3TC2	79628	SH3 domain and tetratricopeptide repeats 2(SH3TC2)	0.451226	0.491107	0.331352	0.943742	1.08518	1.14445	8.13954e-05	1.00898	up	This gene encodes a protein with two N-terminal Src homology 3 (SH3) domains and 10 tetratricopeptide repeat (TPR) motifs, and is a member of a small gene family. The gene product has been proposed to be an adapter or docking molecule. Mutations in this gene result in autosomal recessive Charcot-Marie-Tooth disease type 4C, a childhood-onset neurodegenerative disease characterized by demyelinatio…
ENSG00000169252	ADRB2	154	adrenoceptor beta 2(ADRB2)	1.91712	1.71987	2.13591	5.50598	6.80513	5.23987	7.463e-16	1.55531	up	This gene encodes beta-2-adrenergic receptor which is a member of the G protein-coupled receptor superfamily. This receptor is directly associated with one of its ultimate effectors, the class C L-type calcium channel Ca(V)1.2. This receptor-channel complex also contains a G protein, an adenylyl cyclase, cAMP-dependent kinase, and the counterbalancing phosphatase, PP2A. The assembly of the signal…
ENSG00000169403	PTAFR	5724	platelet activating factor receptor(PTAFR)	5.05891	5.0829	5.87545	2.30264	2.21582	2.46243	4.64872e-23	-1.37452	down	This gene encodes a seven-transmembrane G-protein-coupled receptor for platelet-activating factor (PAF) that localizes to lipid rafts and/or caveolae in the cell membrane. PAF (1-0-alkyl-2-acetyl-sn-glycero-3-phosphorylcholine) is a phospholipid that plays a significant role in oncogenic transformation, tumor growth, angiogenesis, metastasis, and pro-inflammatory processes. Binding of PAF to the …
ENSG00000169429	CXCL8	3576	C-X-C motif chemokine ligand 8(CXCL8)	0.509778	1.01228	1.00638	3.45735	4.7852	3.69955	1.87245e-12	2.17278	up	The protein encoded by this gene is a member of the CXC chemokine family. This chemokine is one of the major mediators of the inflammatory response. This chemokine is secreted by several cell types. It functions as a chemoattractant, and is also a potent angiogenic factor. This gene is believed to play a role in the pathogenesis of bronchiolitis, a common respiratory tract disease caused by viral…
ENSG00000169439	SDC2	6383	syndecan 2(SDC2)	3.67374	4.02744	4.82956	17.4223	19.992	22.0859	2.74338e-58	2.28422	up	The protein encoded by this gene is a transmembrane (type I) heparan sulfate proteoglycan and is a member of the syndecan proteoglycan family. The syndecans mediate cell binding, cell signaling, and cytoskeletal organization and syndecan receptors are required for internalization of the HIV-1 tat protein. The syndecan-2 protein functions as an integral membrane protein and participates in cell pr…
ENSG00000169594	BNC1	646	basonuclin 1(BNC1)	2.33446	3.04545	2.83818	8.03041	8.10156	7.58465	5.44242e-31	1.45779	up	The protein encoded by this gene is a zinc finger protein present in the basal cell layer of the epidermis and in hair follicles. It is also found in abundance in the germ cells of testis and ovary. This protein is thought to play a regulatory role in keratinocyte proliferation and it may also be a regulator for rRNA transcription. Alternative splicing of this gene results in multiple transcript …
ENSG00000169758	TMEM266	123591	transmembrane protein 266(TMEM266)	0.464086	0.428844	0.550081	0.167131	0.134587	0.168417	0.000591917	-1.70427	down	-
ENSG00000170049	KCNAB3	9196	potassium voltage-gated channel subfamily A regulatory beta subunit 3(KCNAB3)	0.417429	0.395965	0.301391	0.0885735	0.116674	0.142675	0.00348768	-1.87025	down	This gene encodes a member of the potassium channel, voltage-gated, shaker-related subfamily. The encoded protein is one of the beta subunits, which are auxiliary proteins associating with functional Kv-alpha subunits. The encoded protein forms a heterodimer with the potassium voltage-gated channel, shaker-related subfamily, member 5 gene product and regulates the activity of the alpha subunit. […
ENSG00000170075	GPR37L1	9283	G protein-coupled receptor 37 like 1(GPR37L1)	0.156668	0.190017	0.248873	0.0472383	0.0832382	0.0690512	0.000124185	-1.70865	down	-
ENSG00000170092	SPDYE5	442590	speedy/RINGO cell cycle regulator family member E5(SPDYE5)	0.953448	0.807185	0.989301	0.536177	0.214858	0.393143	2.33246e-05	-1.39729	down	-
ENSG00000170340	B3GNT2	10678	UDP-GlcNAc:betaGal beta-1,3-N-acetylglucosaminyltransferase 2(B3GNT2)	2.26181	3.17817	3.03873	6.88272	5.09333	6.9234	1.84039e-06	1.1227	up	This gene encodes a member of the beta-1,3-N-acetylglucosaminyltransferase family. This enzyme is a type II transmembrane protein. It prefers the substrate of lacto-N-neotetraose, and is involved in the biosynthesis of poly-N-acetyllactosamine chains. Two transcript variants encoding the same protein have been found for this gene. [provided by RefSeq, Jan 2016]
ENSG00000170345	FOS	2353	Fos proto-oncogene, AP-1 transcription factor subunit(FOS)	3.3527	2.75247	4.08901	10.9083	11.7771	9.6602	6.86632e-29	1.59089	up	The Fos gene family consists of 4 members: FOS, FOSB, FOSL1, and FOSL2. These genes encode leucine zipper proteins that can dimerize with proteins of the JUN family, thereby forming the transcription factor complex AP-1. As such, the FOS proteins have been implicated as regulators of cell proliferation, differentiation, and transformation. In some cases, expression of the FOS gene has also been a…
ENSG00000170379	TCAF2	285966	TRPM8 channel associated factor 2(TCAF2)	0.265008	0.270401	0.350161	0.803024	0.896126	0.792298	4.40659e-06	1.23051	up	-
ENSG00000170385	SLC30A1	7779	solute carrier family 30 member 1(SLC30A1)	4.05256	5.76968	5.25993	15.558	16.1715	13.5241	3.90814e-36	1.51444	up	-
ENSG00000170561	IRX2	153572	iroquois homeobox 2(IRX2)	7.05882	7.57385	7.20164	14.7533	17.1846	14.2174	2.79142e-21	1.15637	up	IRX2 is a member of the Iroquois homeobox gene family. Members of this family appear to play multiple roles during pattern formation of vertebrate embryos.[supplied by OMIM, Apr 2004]
ENSG00000170802	FOXN2	3344	forkhead box N2(FOXN2)	1.77147	3.17646	2.4517	5.58679	5.01951	5.37999	1.49472e-11	1.05748	up	This gene encodes a forkhead domain binding protein and may function in the transcriptional regulation of the human T-cell leukemia virus long terminal repeat. [provided by RefSeq, Jul 2008]
ENSG00000170836	PPM1D	8493	protein phosphatase, Mg2+/Mn2+ dependent 1D(PPM1D)	2.64007	4.48539	3.58521	10.8346	13.1308	10.674	1.40821e-34	1.62289	up	The protein encoded by this gene is a member of the PP2C family of Ser/Thr protein phosphatases. PP2C family members are known to be negative regulators of cell stress response pathways. The expression of this gene is induced in a p53-dependent manner in response to various environmental stresses. While being induced by tumor suppressor protein TP53/p53, this phosphatase negatively regulates the …
ENSG00000171124	FUT3	2525	fucosyltransferase 3 (Lewis blood group)(FUT3)	1.14343	1.10658	1.23516	0.29459	0.231109	0.113981	1.59505e-13	-2.58728	down	The Lewis histo-blood group system comprises a set of fucosylated glycosphingolipids that are synthesized by exocrine epithelial cells and circulate in body fluids. The glycosphingolipids function in embryogenesis, tissue differentiation, tumor metastasis, inflammation, and bacterial adhesion. They are secondarily absorbed to red blood cells giving rise to their Lewis phenotype. This gene is a me…
ENSG00000171126	KCNG3	170850	potassium voltage-gated channel modifier subfamily G member 3(KCNG3)	0.223804	0.232182	0.0991618	0.451818	0.909414	0.43493	0.00463431	1.89728	up	Voltage-gated potassium (Kv) channels represent the most complex class of voltage-gated ion channels from both functional and structural standpoints. Their diverse functions include regulating neurotransmitter release, heart rate, insulin secretion, neuronal excitability, epithelial electrolyte transport, smooth muscle contraction, and cell volume. This gene encodes a member of the potassium chan…
ENSG00000171150	SOCS5	9655	suppressor of cytokine signaling 5(SOCS5)	2.29098	3.04788	3.29504	7.13423	5.60451	6.55557	1.34531e-10	1.07812	up	The protein encoded by this gene contains a SH2 domain and a SOCS BOX domain. The protein thus belongs to the suppressor of cytokine signaling (SOCS) family, also known as STAT-induced STAT inhibitor (SSI) protein family. SOCS family members are known to be cytokine-inducible negative regulators of cytokine signaling. The specific function of this protein has not yet been determined. Two alternat…
ENSG00000171160	MORN4	118812	MORN repeat containing 4(MORN4)	4.70125	4.12702	4.68375	1.60512	2.81688	2.58612	7.02736e-14	-1.59349	down	-
ENSG00000171227	TMEM37	140738	transmembrane protein 37(TMEM37)	2.26201	2.54428	1.92599	0.354532	0.497385	0.817355	8.12767e-09	-1.89113	down	-
ENSG00000171435	KSR2	283455	kinase suppressor of ras 2(KSR2)	0.140661	0.208688	0.192164	0.0943769	0.0609955	0.073925	5.36948e-06	-1.35266	down	-
ENSG00000171522	PTGER4	5734	prostaglandin E receptor 4(PTGER4)	0.731905	0.68525	0.727277	1.93589	2.19253	1.77059	4.77961e-07	1.17629	up	The protein encoded by this gene is a member of the G-protein coupled receptor family. This protein is one of four receptors identified for prostaglandin E2 (PGE2). This receptor can activate T-cell factor signaling. It has been shown to mediate PGE2 induced expression of early growth response 1 (EGR1), regulate the level and stability of cyclooxygenase-2 mRNA, and lead to the phosphorylation of …
ENSG00000171631	P2RY6	5031	pyrimidinergic receptor P2Y6(P2RY6)	2.08659	1.59511	1.81852	0.526998	0.599466	0.77588	3.47496e-05	-1.40538	down	The product of this gene belongs to the family of P2 receptors, which is activated by extracellular nucleotides and subdivided into P2X ligand-gated ion channels and P2Y G-protein coupled receptors. This family has several receptor subtypes with different pharmacological selectivity, which overlaps in some cases, for various adenosine and uridine nucleotides. This receptor, which is a G-protein c…
ENSG00000171681	ATF7IP	55729	activating transcription factor 7 interacting protein(ATF7IP)	5.96379	7.7433	7.37137	4.86715	4.90707	4.46771	3.05823e-10	-1.02135	down	ATF7IP is a multifunctional nuclear protein that associates with heterochromatin. It can act as a transcriptional coactivator or corepressor depending upon its binding partners (summary by Liu et al., 2009 [PubMed 19106100]).[supplied by OMIM, Nov 2010]
ENSG00000171916	LGALS9C	654346	galectin 9C(LGALS9C)	1.89572	1.93272	0.621308	6.03709	3.05855	3.89158	2.02241e-05	1.22085	up	This gene was initially thought to represent a pseudogene of galectin 9; however, this transcript has good exon-intron structure and encodes a predicted protein of the same size as and highly similar to galectin 9. This gene is one of two similar loci on chromosome 17p similar to galectin 9 and now thought to be protein-encoding. This gene is the more telomeric gene. [provided by RefSeq, Jul 2008]
ENSG00000172175	MALT1	10892	MALT1 paracaspase(MALT1)	2.06426	2.79636	2.5646	6.39917	6.45257	5.902	1.93609e-24	1.38712	up	This gene has been found to be recurrently rearranged in chromosomal translocation with two other genes - baculoviral IAP repeat-containing protein 3 (also known as apoptosis inhibitor 2) and immunoglobulin heavy chain locus - in mucosa-associated lymphoid tissue lymphomas. The protein encoded by this gene may play a role in NF-kappaB activation. Two alternatively spliced transcript variants enco…
ENSG00000172216	CEBPB	1051	CCAAT/enhancer binding protein beta(CEBPB)	147.973	106.933	128.012	301.162	358.392	307.013	4.24014e-28	1.47811	up	This intronless gene encodes a transcription factor that contains a basic leucine zipper (bZIP) domain. The encoded protein functions as a homodimer but can also form heterodimers with CCAAT/enhancer-binding proteins alpha, delta, and gamma. Activity of this protein is important in the regulation of genes involved in immune and inflammatory responses, among other processes. The use of alternative…
ENSG00000172478	C2orf54	79919	chromosome 2 open reading frame 54(C2orf54)	2.08107	0.900558	2.64865	0.821229	0.905488	0.329752	0.000915228	-1.49901	down	-
ENSG00000172508	CARNS1	57571	carnosine synthase 1(CARNS1)	0.428446	0.512705	0.578023	0.309591	0.271994	0.142496	0.00196896	-1.10876	down	CARNS1 (EC 6.3.2.11), a member of the ATP-grasp family of ATPases, catalyzes the formation of carnosine (beta-alanyl-L-histidine) and homocarnosine (gamma-aminobutyryl-L-histidine), which are found mainly in skeletal muscle and the central nervous system, respectively (Drozak et al., 2010 [PubMed 20097752]).[supplied by OMIM, Apr 2010]
ENSG00000172731	LRRC20	55222	leucine rich repeat containing 20(LRRC20)	2.64166	2.85411	2.96811	0.736202	0.53522	0.864583	1.72e-28	-2.08325	down	-
ENSG00000172878	METAP1D	254042	methionyl aminopeptidase type 1D, mitochondrial(METAP1D)	2.52836	2.31393	2.46445	1.03341	1.08366	0.858152	1.41286e-11	-1.34486	down	The N-terminal methionine excision pathway is an essential process in which the N-terminal methionine is removed from many proteins, thus facilitating subsequent protein modification. In mitochondria, enzymes that catalyze this reaction are celled methionine aminopeptidases (MetAps, or MAPs; EC 3.4.11.18) (Serero et al., 2003 [PubMed 14532271]).[supplied by OMIM, Mar 2008]
ENSG00000172939	OXSR1	9943	oxidative stress responsive 1(OXSR1)	15.8888	17.3167	16.2316	36.5843	34.5459	31.4525	6.92265e-22	1.03289	up	The product of this gene belongs to the Ser/Thr protein kinase family of proteins. It regulates downstream kinases in response to environmental stress, and may play a role in regulating the actin cytoskeleton. [provided by RefSeq, Jul 2008]
ENSG00000172992	DCAKD	79877	dephospho-CoA kinase domain containing(DCAKD)	19.8536	16.6623	17.208	7.79769	8.37944	10.0219	3.40907e-20	-1.16407	down	-
ENSG00000173110	HSPA6	3310	heat shock protein family A (Hsp70) member 6(HSPA6)	2.38618	1.83934	1.65265	1.09171	0.81677	0.790634	7.20399e-07	-1.11706	down	-
ENSG00000173166	RAPH1	65059	Ras association (RalGDS/AF-6) and pleckstrin homology domains 1(RAPH1)	1.09255	1.54239	1.62664	3.49132	2.76555	2.84467	3.67447e-14	1.10422	up	-
ENSG00000173276	ZBTB21	49854	zinc finger and BTB domain containing 21(ZBTB21)	1.79072	3.05295	2.77787	7.7826	7.73045	7.65277	3.02124e-24	1.38434	up	-
ENSG00000173334	TRIB1	10221	tribbles pseudokinase 1(TRIB1)	7.28392	7.28214	7.95805	15.2714	19.261	15.0031	5.85824e-10	1.17198	up	-
ENSG00000173409	ARV1	64801	ARV1 homolog, fatty acid homeostasis modulator(ARV1)	15.4319	14.961	11.7432	7.16439	6.78297	6.14305	4.20605e-07	-1.15935	down	-
ENSG00000173482	PTPRM	5797	protein tyrosine phosphatase, receptor type M(PTPRM)	1.09766	1.28552	1.2734	0.691613	0.555141	0.694965	2.53808e-06	-1.04447	down	The protein encoded by this gene is a member of the protein tyrosine phosphatase (PTP) family. PTPs are known to be signaling molecules that regulate a variety of cellular processes including cell growth, differentiation, mitotic cycle, and oncogenic transformation. This PTP possesses an extracellular region, a single transmembrane region, and two tandem catalytic domains, and thus represents a r…
ENSG00000173614	NMNAT1	64802	nicotinamide nucleotide adenylyltransferase 1(NMNAT1)	4.04352	3.44252	3.69938	1.70966	1.41194	1.45151	2.31995e-11	-1.27672	down	This gene encodes an enzyme which catalyzes a key step in the biosynthesis of nicotinamide adenine dinucleotide (NAD). The encoded enzyme is one of several nicotinamide nucleotide adenylyltransferases, and is specifically localized to the cell nucleus. Activity of this protein leads to the activation of a nuclear deacetylase that functions in the protection of damaged neurons. Mutations in this g…
ENSG00000173702	MUC13	56667	mucin 13, cell surface associated(MUC13)	2.20557	2.14138	1.62762	4.95904	4.74786	4.96791	3.63585e-12	1.21006	up	Epithelial mucins, such as MUC13, are a family of secreted and cell surface glycoproteins expressed by ductal and glandular epithelial tissues (Williams et al., 2001 [PubMed 11278439]).[supplied by OMIM, Jul 2008]
ENSG00000173762	CD7	924	CD7 molecule(CD7)	0.3128	0.322006	0.519871	1.32899	1.22924	0.778545	0.00155417	1.69456	up	This gene encodes a transmembrane protein which is a member of the immunoglobulin superfamily. This protein is found on thymocytes and mature T cells. It plays an essential role in T-cell interactions and also in T-cell/B-cell interaction during early lymphoid development. [provided by RefSeq, Jul 2008]
ENSG00000173825	TIGD3	220359	tigger transposable element derived 3(TIGD3)	0.687495	0.93044	0.603637	1.90296	1.68313	1.6945	4.22387e-07	1.24347	up	The protein encoded by this gene belongs to the tigger subfamily of the pogo superfamily of DNA-mediated transposons in humans. These proteins are related to DNA transposons found in fungi and nematodes, and more distantly to the Tc1 and mariner transposases. They are also very similar to the major mammalian centromere protein B. The exact function of this gene is not known. [provided by RefSeq, …
ENSG00000173846	PLK3	1263	polo like kinase 3(PLK3)	5.03324	4.05727	4.66063	8.58739	11.4887	9.84896	5.59806e-10	1.08829	up	The protein encoded by this gene is a member of the highly conserved polo-like kinase family of serine/threonine kinases. Members of this family are characterized by an amino-terminal kinase domain and a carboxy-terminal bipartite polo box domain that functions as a substrate-binding motif and a cellular localization signal. Polo-like kinases are important regulators of cell cycle progression. Th…
ENSG00000174010	KLHL15	80311	kelch like family member 15(KLHL15)	1.75753	2.36823	2.40466	5.88195	6.07961	5.05889	3.37365e-22	1.39929	up	This gene encodes a member of the kelch-like family of proteins that share a common domain structure consisting of an N-terminal broad-complex, tramtrack, bric-a-brac/poxvirus and zinc finger domain and C-terminal kelch repeat motifs. The encoded protein may be involved in protein ubiquitination and cytoskeletal organization. [provided by RefSeq, Apr 2009]
ENSG00000174136	RGMB	285704	repulsive guidance molecule family member b(RGMB)	1.21021	1.57501	1.64551	3.61556	4.05435	3.3582	5.10087e-10	1.08344	up	RGMB is a glycosylphosphatidylinositol (GPI)-anchored member of the repulsive guidance molecule family (see RGMA, MIM 607362) and contributes to the patterning of the developing nervous system (Samad et al., 2005 [PubMed 15671031]).[supplied by OMIM, Apr 2009]
ENSG00000174151	CYB561D1	284613	cytochrome b561 family member D1(CYB561D1)	3.11722	3.74306	3.53716	1.4709	1.44737	1.57452	1.99557e-22	-1.45882	down	-
ENSG00000174564	IL20RB	53833	interleukin 20 receptor subunit beta(IL20RB)	6.24414	5.82964	5.42416	2.30691	2.72668	3.57181	1.47903e-11	-1.12997	down	IL20RB and IL20RA (MIM 605620) form a heterodimeric receptor for interleukin-20 (IL20; MIM 605619) (Blumberg et al., 2001 [PubMed 11163236]).[supplied by OMIM, Feb 2009]
ENSG00000174738	NR1D2	9975	nuclear receptor subfamily 1 group D member 2(NR1D2)	2.87596	3.37241	3.24563	6.46479	6.5994	6.96083	7.43018e-13	1.0619	up	This gene encodes a member of the nuclear hormone receptor family, specifically the NR1 subfamily of receptors. The encoded protein functions as a transcriptional repressor and may play a role in circadian rhythms and carbohydrate and lipid metabolism. Alternatively spliced transcript variants have been described. [provided by RefSeq, Feb 2009]
ENSG00000175040	CHST2	9435	carbohydrate sulfotransferase 2(CHST2)	2.90384	2.71452	2.6799	15.0819	16.8143	14.92	2.26032e-101	2.53281	up	This locus encodes a sulfotransferase protein. The encoded enzyme catalyzes the sulfation of a nonreducing N-acetylglucosamine residue, and may play a role in biosynthesis of 6-sulfosialyl Lewis X antigen. [provided by RefSeq, Aug 2011]
ENSG00000175105	ZNF654	55279	zinc finger protein 654(ZNF654)	0.808178	1.10734	1.20167	2.53927	2.73066	2.02457	9.0885e-08	1.12708	up	-
ENSG00000175197	DDIT3	1649	DNA damage inducible transcript 3(DDIT3)	17.0565	12.8915	12.3743	26.8946	38.4314	33.5408	9.13201e-08	1.16147	up	This gene encodes a member of the CCAAT/enhancer-binding protein (C/EBP) family of transcription factors. The protein functions as a dominant-negative inhibitor by forming heterodimers with other C/EBP members, such as C/EBP and LAP (liver activator protein), and preventing their DNA binding activity. The protein is implicated in adipogenesis and erythropoiesis, is activated by endoplasmic reticu…
ENSG00000175305	CCNE2	9134	cyclin E2(CCNE2)	13.281	17.4716	18.8549	51.0952	50.6917	46.8125	2.1669e-38	1.48232	up	The protein encoded by this gene belongs to the highly conserved cyclin family, whose members are characterized by a dramatic periodicity in protein abundance through the cell cycle. Cyclins function as regulators of CDK kinases. Different cyclins exhibit distinct expression and degradation patterns which contribute to the temporal coordination of each mitotic event. This cyclin forms a complex w…
ENSG00000175318	GRAMD2	196996	GRAM domain containing 2(GRAMD2)	0.59934	0.659558	0.639759	0.153036	0.262874	0.259158	0.000199122	-1.48253	down	-
ENSG00000175426	PCSK1	5122	proprotein convertase subtilisin/kexin type 1(PCSK1)	0.368126	0.394974	0.286904	0.107238	0.0226151	0.0732034	4.79061e-06	-2.74824	down	This gene encodes a member of the subtilisin-like proprotein convertase family, which includes proteases that process protein and peptide precursors trafficking through regulated or constitutive branches of the secretory pathway. The encoded protein undergoes an initial autocatalytic processing event in the ER to generate a heterodimer which exits the ER and sorts to subcellular compartments wher…
ENSG00000175449	RFESD	317671	Rieske Fe-S domain containing(RFESD)	1.28943	3.99802	1.66797	0.71639	0.906025	0.63114	0.000595985	-1.54733	down	-
ENSG00000175471	MCTP1	79772	multiple C2 and transmembrane domain containing 1(MCTP1)	0.31467	0.685909	0.586357	2.00863	5.09611	2.11996	4.12918e-05	1.65929	up	-
ENSG00000175556	LONRF3	79836	LON peptidase N-terminal domain and ring finger 3(LONRF3)	0.654615	0.678949	1.10959	1.93464	1.64402	1.95669	5.27924e-12	1.25729	up	The protein encoded by this gene contains a RING finger domain, a motif present in a variety of functionally distinct proteins and known to be involved in protein-protein and protein-DNA interactions. Multiple alternatively spliced transcript variants have been suggested, but their full length natures are not clear. [provided by RefSeq, Jul 2008]
ENSG00000175575	PAAF1	80227	proteasomal ATPase associated factor 1(PAAF1)	16.2248	15.9812	16.6906	7.48007	9.10531	8.23548	2.4666e-15	-1.06566	down	This gene encodes a WD repeat-containing protein involved in regulation of association of proteasome components. During HIV infection, the encoded protein is thought to promote provirus transcription through recruitment of the 19S regulatory complex. Alternatively spliced transcript variants encoding multiple isoforms have been observed for this gene. [provided by RefSeq, Jun 2012]
ENSG00000175592	FOSL1	8061	FOS like 1, AP-1 transcription factor subunit(FOSL1)	50.623	41.6702	43.3772	208.291	265.994	212.493	1.15986e-27	2.3454	up	The Fos gene family consists of 4 members: FOS, FOSB, FOSL1, and FOSL2. These genes encode leucine zipper proteins that can dimerize with proteins of the JUN family, thereby forming the transcription factor complex AP-1. As such, the FOS proteins have been implicated as regulators of cell proliferation, differentiation, and transformation. Several transcript variants encoding different isoforms h…
ENSG00000175711	B3GNTL1	146712	UDP-GlcNAc:betaGal beta-1,3-N-acetylglucosaminyltransferase-like 1(B3GNTL1)	6.39685	3.79457	4.7394	1.38628	2.21722	1.981	2.12388e-05	-1.41578	down	-
ENSG00000175877	WBSCR28	135886	Williams-Beuren syndrome chromosome region 28(WBSCR28)	2.54467	2.0055	1.58152	0.881874	0.924243	0.697606	0.000159658	-1.43014	down	-
ENSG00000176170	SPHK1	8877	sphingosine kinase 1(SPHK1)	32.1116	21.13	23.1644	55.95	69.3207	60.4435	1.70054e-18	1.30822	up	The protein encoded by this gene catalyzes the phosphorylation of sphingosine to form sphingosine-1-phosphate (S1P), a lipid mediator with both intra- and extracellular functions. Intracellularly, S1P regulates proliferation and survival, and extracellularly, it is a ligand for cell surface G protein-coupled receptors. This protein, and its product S1P, play a key role in TNF-alpha signaling and …
ENSG00000176678	FOXL1	2300	forkhead box L1(FOXL1)	0.286479	0.111469	0.148965	0.489934	0.552689	0.615262	0.00080162	1.46706	up	This gene encodes a member of the forkhead/winged helix-box (FOX) family of transcription factors. FOX transcription factors are characterized by a distinct DNA-binding forkhead domain and play critical roles in the regulation of multiple processes including metabolism, cell proliferation and gene expression during ontogenesis. [provided by RefSeq, Nov 2012]
ENSG00000176681	LRRC37A	9884	leucine rich repeat containing 37A(LRRC37A)	0.7295	1.06419	0.948096	0.533515	0.455596	0.403339	0.000647011	-1.03198	down	-
ENSG00000176692	FOXC2	2303	forkhead box C2(FOXC2)	0.389187	0.291659	0.358544	1.68825	1.63679	1.37793	8.40447e-18	2.30634	up	This gene belongs to the forkhead family of transcription factors which is characterized by a distinct DNA-binding forkhead domain. The specific function of this gene has not yet been determined; however, it may play a role in the development of mesenchymal tissues. [provided by RefSeq, Jul 2008]
ENSG00000176845	METRNL	284207	meteorin like, glial cell differentiation regulator(METRNL)	12.9908	10.0634	8.86752	19.603	23.6672	19.2374	3.95317e-09	1.03138	up	-
ENSG00000176909	MAMSTR	284358	MEF2 activating motif and SAP domain containing transcriptional regulator(MAMSTR)	0.737597	0.648427	1.00504	0.445472	0.437743	0.426068	1.23337e-07	-1.29258	down	-
ENSG00000176920	FUT2	2524	fucosyltransferase 2(FUT2)	4.87036	6.6341	6.74332	3.42763	3.10264	3.29954	6.82614e-16	-1.20548	down	The protein encoded by this gene is a Golgi stack membrane protein that is involved in the creation of a precursor of the H antigen, which is required for the final step in the soluble A and B antigen synthesis pathway. This gene is one of two encoding the galactoside 2-L-fucosyltransferase enzyme. Two transcript variants encoding the same protein have been found for this gene. [provided by RefSe…
ENSG00000176945	MUC20	200958	mucin 20, cell surface associated(MUC20)	0.257538	0.196992	0.361851	1.12998	0.888108	0.680137	9.54872e-07	1.97114	up	This gene encodes a member of the mucin protein family. Mucins are high molecular weight glycoproteins secreted by many epithelial tissues to form an insoluble mucous barrier. The C-terminus of this family member associates with the multifunctional docking site of the MET proto-oncogene and suppresses activation of some downstream MET signaling cascades. The protein features a mucin tandem repeat…
ENSG00000177125	ZBTB34	403341	zinc finger and BTB domain containing 34(ZBTB34)	1.22049	1.80761	1.86319	4.03581	3.17659	3.41444	1.62354e-08	1.04137	up	-
ENSG00000177380	PPFIA3	8541	PTPRF interacting protein alpha 3(PPFIA3)	2.94205	2.2672	1.84998	0.579013	1.294	1.09832	3.0897e-13	-1.34454	down	The protein encoded by this gene is a member of the LAR protein-tyrosine phosphatase-interacting protein (liprin) family. Liprins interact with members of LAR family of transmembrane protein tyrosine phosphatases, which are known to be important for axon guidance and mammary gland development. Liprin family protein has been shown to localize phosphatase LAR to cell focal adhesions and may be invo…
ENSG00000177409	SAMD9L	219285	sterile alpha motif domain containing 9 like(SAMD9L)	0.89006	1.53225	1.83898	0.705263	0.621386	0.700409	0.00271647	-1.1201	down	-
ENSG00000177570	SAMD12	401474	sterile alpha motif domain containing 12(SAMD12)	3.72841	5.12749	4.46158	2.7297	4.0501	4.11075	0.00185924	-1.04951	down	-
ENSG00000177606	JUN	3725	Jun proto-oncogene, AP-1 transcription factor subunit(JUN)	5.78354	6.12778	6.04198	27.3328	36.1903	25.2161	2.24659e-16	2.33432	up	This gene is the putative transforming gene of avian sarcoma virus 17. It encodes a protein which is highly similar to the viral protein, and which interacts directly with specific target DNA sequences to regulate gene expression. This gene is intronless and is mapped to 1p32-p31, a chromosomal region involved in both translocations and deletions in human malignancies. [provided by RefSeq, Jul 20…
ENSG00000177614	PGBD5	79605	piggyBac transposable element derived 5(PGBD5)	1.09738	2.0591	1.74103	3.98322	4.73237	3.45358	1.32575e-12	1.10465	up	--
ENSG00000177854	TMEM187	8269	transmembrane protein 187(TMEM187)	12.5485	9.76536	8.93867	2.97851	2.97932	4.11408	3.09375e-10	-1.6393	down	This gene consists of two exons and encodes a multi-pass membrane protein. An alternatively spliced transcript variant encoding the same protein has been found, but its biological validity is not determined. [provided by RefSeq, May 2010]
ENSG00000177943	MAMDC4	158056	MAM domain containing 4(MAMDC4)	1.71	1.67713	1.73477	0.610145	0.742594	0.828264	3.56555e-13	-1.25025	down	-
ENSG00000178075	GRAMD1C	54762	GRAM domain containing 1C(GRAMD1C)	1.11448	1.44664	1.42534	0.415181	0.763342	0.50635	1.89227e-05	-1.3861	down	-
ENSG00000178150	ZNF114	163071	zinc finger protein 114(ZNF114)	0.323174	0.494938	0.479056	0.828619	1.59085	1.10993	0.00404446	1.48225	up	-
ENSG00000178301	AQP11	282679	aquaporin 11(AQP11)	0.574051	0.760915	0.780293	0.375119	0.417187	0.371751	5.5292e-06	-1.33401	down	-
ENSG00000178685	PARP10	84875	poly(ADP-ribose) polymerase family member 10(PARP10)	28.5828	21.4957	24.0271	8.43443	12.7615	9.90302	4.85987e-33	-1.47075	down	Poly(ADP-ribose) polymerases (PARPs), such as PARP10, regulate gene transcription by altering chromatin organization by adding ADP-ribose to histones. PARPs can also function as transcriptional cofactors (Yu et al., 2005 [PubMed 15674325]).[supplied by OMIM, Mar 2008]
ENSG00000178695	KCTD12	115207	potassium channel tetramerization domain containing 12(KCTD12)	4.64049	7.84723	6.86621	14.3936	14.2652	13.4601	5.58094e-16	1.10441	up	-
ENSG00000178700	DHFRL1	200895	dihydrofolate reductase 2(DHFR2)	1.0715	1.1334	1.29894	0.305291	0.197696	0.544669	1.70529e-13	-2.25874	down	-
ENSG00000178726	THBD	7056	thrombomodulin(THBD)	1.44587	2.06336	1.89013	3.33628	4.64088	3.60278	7.01596e-07	1.11163	up	The protein encoded by this intronless gene is an endothelial-specific type I membrane receptor that binds thrombin. This binding results in the activation of protein C, which degrades clotting factors Va and VIIIa and reduces the amount of thrombin generated. Mutations in this gene are a cause of thromboembolic disease, also known as inherited thrombophilia. [provided by RefSeq, Jul 2008]
ENSG00000178852	EFCAB13	124989	EF-hand calcium binding domain 13(EFCAB13)	1.45049	1.01956	1.3712	0.861457	0.398769	0.410395	0.000351443	-1.41966	down	-
ENSG00000178860	MSC	9242	musculin(MSC)	2.78795	1.84374	2.8769	4.65699	6.19864	5.50458	2.88662e-09	1.15758	up	The protein encoded by this gene is a transcriptional repressor capable of binding an E-box element either as a homodimer or as a heterodimer with E2A in vitro. The encoded protein also forms heterodimers with E2A proteins in vivo. This protein is capable of inhibiting the transactivation capability of E47, an E2A protein, in mammalian cells. This gene is a downstream target of the B-cell recepto…
ENSG00000178878	APOLD1	81575	apolipoprotein L domain containing 1(APOLD1)	1.69571	2.81365	1.92178	0.205776	0.57572	0.805357	5.47561e-05	-1.63552	down	APOLD1 is an endothelial cell early response protein that may play a role in regulation of endothelial cell signaling and vascular function (Regard et al., 2004 [PubMed 15102925]).[supplied by OMIM, Dec 2008]
ENSG00000179023	KLHDC7A	127707	kelch domain containing 7A(KLHDC7A)	0.246072	0.267134	0.335952	0.0277316	0.0532376	0.0243709	4.74149e-11	-3.2446	down	-
ENSG00000179029	TMEM107	84314	transmembrane protein 107(TMEM107)	14.158	12.4319	11.9854	7.01444	7.64584	8.09778	3.6157e-10	-1.0077	down	-
ENSG00000179178	TMEM125	128218	transmembrane protein 125(TMEM125)	0.856297	1.00359	0.901939	0.314223	0.277237	0.514682	0.000240891	-1.4408	down	-
ENSG00000179361	ARID3B	10620	AT-rich interaction domain 3B(ARID3B)	3.45988	3.37691	3.41115	7.1822	9.29191	6.83902	3.85241e-13	1.07789	up	This gene encodes a member of the ARID (AT-rich interaction domain) family of DNA-binding proteins. The encoded protein is homologous with two proteins that bind to the retinoblastoma gene product, and also with the mouse Bright and Drosophila dead ringer proteins. A pseudogene on chromosome 1p31 exists for this gene. Members of the ARID family have roles in embryonic patterning, cell lineage gen…
ENSG00000179388	EGR3	1960	early growth response 3(EGR3)	0.0910239	0.161917	0.142748	0.924743	1.46927	1.17379	2.81116e-14	3.431	up	This gene encodes a transcriptional regulator that belongs to the EGR family of C2H2-type zinc-finger proteins. It is an immediate-early growth response gene which is induced by mitogenic stimulation. The protein encoded by this gene participates in the transcriptional regulation of genes in controling biological rhythm. It may also play a role in a wide variety of processes including muscle deve…
ENSG00000179583	CIITA	4261	class II major histocompatibility complex transactivator(CIITA)	0.714692	0.796231	0.723298	0.111709	0.0687342	0.0860494	1.20044e-16	-2.52299	down	This gene encodes a protein with an acidic transcriptional activation domain, 4 LRRs (leucine-rich repeats) and a GTP binding domain. The protein is located in the nucleus and acts as a positive regulator of class II major histocompatibility complex gene transcription, and is referred to as the "master control factor" for the expression of these genes. The protein also binds GTP and uses GTP bind…
ENSG00000179833	SERTAD2	9792	SERTA domain containing 2(SERTAD2)	3.72963	5.24616	5.51165	11.4383	10.3643	9.78969	7.83195e-17	1.03784	up	-
ENSG00000179979	CRIPAK	285464	cysteine rich PAK1 inhibitor(CRIPAK)	2.63736	2.31726	2.25857	1.37937	1.12541	1.27562	1.27001e-08	-1.0438	down	CRIPAK is a negative regulator of PAK1 (MIM 602590) that is upregulated by estrogen (Talukder et al., 2006 [PubMed 16278681]).[supplied by OMIM, Mar 2008]
ENSG00000180071	ANKRD18A	253650	ankyrin repeat domain 18A(ANKRD18A)	6.2193	4.63456	6.68549	2.50766	2.10819	3.02902	9.30591e-09	-1.05034	down	-
ENSG00000180257	ZNF816	125893	zinc finger protein 816(ZNF816)	1.63887	2.45156	1.77161	1.31597	1.87058	1.07827	2.45639e-08	-1.31602	down	-
ENSG00000180425	C11orf71	54494	chromosome 11 open reading frame 71(C11orf71)	1.38634	1.22154	1.76972	0.63905	0.792263	0.852089	0.007588	-1.0502	down	-
ENSG00000180667	YOD1	55432	YOD1 deubiquitinase(YOD1)	3.0779	4.05932	4.14895	10.1211	8.24155	8.46766	8.51757e-17	1.14874	up	Protein ubiquitination controls many intracellular processes, including cell cycle progression, transcriptional activation, and signal transduction. This dynamic process, involving ubiquitin conjugating enzymes and deubiquitinating enzymes, adds and removes ubiquitin. Deubiquitinating enzymes are cysteine proteases that specifically cleave ubiquitin from ubiquitin-conjugated protein substrates. T…
ENSG00000180730	SHISA2	387914	shisa family member 2(SHISA2)	0.211331	0.245403	0.283562	2.95464	2.45784	2.4875	8.32524e-35	3.50192	up	-
ENSG00000180902	D2HGDH	728294	D-2-hydroxyglutarate dehydrogenase(D2HGDH)	13.7989	9.0351	12.9908	6.19018	5.56853	5.39965	1.96372e-10	-1.18743	down	This gene encodes D-2hydroxyglutarate dehydrogenase, a mitochondrial enzyme belonging to the FAD-binding oxidoreductase/transferase type 4 family. This enzyme, which is most active in liver and kidney but also active in heart and brain, converts D-2-hydroxyglutarate to 2-ketoglutarate. Mutations in this gene are present in D-2-hydroxyglutaric aciduria, a rare recessive neurometabolic disorder cau…
ENSG00000180998	GPR137C	283554	G protein-coupled receptor 137C(GPR137C)	0.398109	0.763006	0.552874	1.0933	1.0927	1.85192	0.00286944	1.1924	up	-
ENSG00000181026	AEN	64782	apoptosis enhancing nuclease(AEN)	9.55836	9.9763	10.2332	21.9447	24.1059	22.404	1.83112e-20	1.03522	up	-
ENSG00000181031	RPH3AL	9501	rabphilin 3A-like (without C2 domains)(RPH3AL)	1.06246	0.67991	0.844403	0.707036	0.593727	0.272182	0.00189056	-1.03929	down	The protein encoded by this gene plays a direct regulatory role in calcium-ion-dependent exocytosis in both endocrine and exocrine cells and plays a key role in insulin secretion by pancreatic cells. This gene is likely a tumor suppressor. Alternative splicing results in multiple transcript variants encoding distinct isoforms. [provided by RefSeq, Jun 2010]
ENSG00000181513	ACBD4	79777	acyl-CoA binding domain containing 4(ACBD4)	5.91785	5.52813	5.45457	2.54733	2.51421	1.81753	8.63379e-17	-1.3155	down	This gene encodes a member of the acyl-coenzyme A binding domain containing protein family. All family members contain the conserved acyl-Coenzyme A binding domain, which binds acyl-CoA thiol esters. They are thought to play roles in acyl-CoA dependent lipid metabolism. Multiple transcript variants encoding different isoforms have been found for this gene. [provided by RefSeq, Oct 2008]
ENSG00000181649	PHLDA2	7262	pleckstrin homology like domain family A member 2(PHLDA2)	333.147	211.88	241.202	447.241	555.332	448.669	1.77884e-08	1.00769	up	This gene is located in a cluster of imprinted genes on chromosome 11p15.5, which is considered to be an important tumor suppressor gene region. Alterations in this region may be associated with the Beckwith-Wiedemann syndrome, Wilms tumor, rhabdomyosarcoma, adrenocortical carcinoma, and lung, ovarian, and breast cancer. This gene has been shown to be imprinted, with preferential expression from …
ENSG00000181744	C3orf58	205428	chromosome 3 open reading frame 58(C3orf58)	6.12144	9.21081	9.29104	17.4242	16.5204	16.3524	1.22584e-16	1.07847	up	-
ENSG00000181790	ADGRB1	575	adhesion G protein-coupled receptor B1(ADGRB1)	0.628674	0.410554	0.549862	0.18901	0.221394	0.201618	6.52107e-08	-1.35036	down	Angiogenesis is controlled by a local balance between stimulators and inhibitors of new vessel growth and is suppressed under normal physiologic conditions. Angiogenesis has been shown to be essential for growth and metastasis of solid tumors. In order to obtain blood supply for their growth, tumor cells are potently angiogenic and attract new vessels as results of increased secretion of inducers…
ENSG00000182118	FAM89A	100302132	microRNA 1182(MIR1182)	5.81264	5.98479	6.46954	13.439	14.3626	16.2662	2.81339e-20	1.29588	up	-
ENSG00000182134	TDRKH	11022	tudor and KH domain containing(TDRKH)	0.76209	0.671201	0.611163	0.297706	0.344653	0.436038	0.00670202	-1.03814	down	-
ENSG00000182175	RGMA	56963	repulsive guidance molecule family member a(RGMA)	0.334676	0.242158	0.397814	1.00936	0.809591	0.883102	4.90546e-06	1.25113	up	This gene encodes a member of the repulsive guidance molecule family. The encoded protein is a glycosylphosphatidylinositol-anchored glycoprotein that functions as an axon guidance protein in the developing and adult central nervous system. This protein may also function as a tumor suppressor in some cancers. Alternate splicing results in multiple transcript variants. [provided by RefSeq, Oct 200…
ENSG00000182359	KBTBD3	143879	kelch repeat and BTB domain containing 3(KBTBD3)	0.753703	0.486849	0.78308	0.282775	0.260788	0.386589	0.00651582	-1.32039	down	-
ENSG00000182545	RNASE10	338879	ribonuclease A family member 10 (inactive)(RNASE10)	1.67108	1.92014	2.18473	1.27962	1.10261	0.677535	0.00359989	-1.00607	down	-
ENSG00000182621	PLCB1	23236	phospholipase C beta 1(PLCB1)	0.517188	0.726663	0.534427	0.41019	0.18558	0.225816	0.000568357	-1.43038	down	The protein encoded by this gene catalyzes the formation of inositol 1,4,5-trisphosphate and diacylglycerol from phosphatidylinositol 4,5-bisphosphate. This reaction uses calcium as a cofactor and plays an important role in the intracellular transduction of many extracellular signals. This gene is activated by two G-protein alpha subunits, alpha-q and alpha-11. Two transcript variants encoding di…
ENSG00000182759	MAFA	389692	MAF bZIP transcription factor A(MAFA)	1.83616	1.5013	1.85059	3.25455	5.19409	3.90951	3.92083e-06	1.33972	up	MAFA is a transcription factor that binds RIPE3b, a conserved enhancer element that regulates pancreatic beta cell-specific expression of the insulin gene (INS; MIM 176730) (Olbrot et al., 2002 [PubMed 12011435]).[supplied by OMIM, Mar 2008]
ENSG00000182795	C1orf116	79098	chromosome 1 open reading frame 116(C1orf116)	8.62893	9.25517	9.62324	21.8602	23.3653	19.3672	1.51114e-29	1.21987	up	-
ENSG00000182870	GALNT9	50614	polypeptide N-acetylgalactosaminyltransferase 9(GALNT9)	2.28429	1.78072	2.02139	4.42466	4.17386	3.84185	2.88986e-12	1.07937	up	This gene encodes a member of the UDP-N-acetyl-alpha-D-galactosamine:polypeptide N-acetylgalactosaminyltransferase (GalNAc-T) family of enzymes. GalNAc-Ts initiate mucin-type O-linked glycosylation in the Golgi apparatus by catalyzing the transfer of GalNAc to serine and threonine residues on target proteins. They are characterized by an N-terminal transmembrane domain, a stem region, a lumenal c…
ENSG00000182950	ODF3L1	161753	outer dense fiber of sperm tails 3 like 1(ODF3L1)	1.07777	1.01881	1.00191	0.232792	0.301737	0.081113	3.17245e-06	-2.508	down	-
ENSG00000183111	ARHGEF37	389337	Rho guanine nucleotide exchange factor 37(ARHGEF37)	0.466685	0.809395	0.514715	0.262714	0.256751	0.286553	0.00052978	-1.08011	down	-
ENSG00000183248	PRR36	80164	proline rich 36(PRR36)	0.584015	0.295911	0.404666	0.106049	0.189689	0.0568991	0.000134455	-1.98459	down	This gene encodes a large protein of unknown function that contains internal regions of low complexity sequence. Alternative splicing results in multiple transcript variants. The transcript structure of the protein-coding variant at this locus is conserved between human and mouse. [provided by RefSeq, Oct 2013]
ENSG00000183323	CCDC125	202243	coiled-coil domain containing 125(CCDC125)	2.27315	2.04924	3.12559	1.49476	1.44573	1.31737	6.07059e-06	-1.14247	down	-
ENSG00000183496	MEX3B	84206	mex-3 RNA binding family member B(MEX3B)	0.824347	1.08711	0.962827	3.38179	4.01375	3.69152	1.0467e-35	2.03993	up	This gene encodes an RNA-binding phosphoprotein that is part of the MEX3 (muscle excess 3) family of translational regulators. The encoded protein contains N-terminal nuclear export and nuclear localization signals and is exported from the cytoplasm to the nucleus. The protein binds to RNA via two KH domains and also colocalizes with MEX3A, Dcp1A decapping factor and Argonaute proteins within P (…
ENSG00000183508	FAM46C	54855	family with sequence similarity 46 member C(FAM46C)	0.0723128	0.165958	0.236668	0.370269	0.435989	0.422012	0.00133406	1.31895	up	-
ENSG00000183638	RP1L1	94137	retinitis pigmentosa 1 like 1(RP1L1)	0.113785	0.13658	0.129267	0.044117	0.052163	0.0299709	0.000123991	-1.7071	down	This gene encodes a member of the doublecortin family. The protein encoded by this gene contains two N-terminal doublecortin domains, which bind microtubules and regulate microtubule polymerization, and two C-terminal large repetitive regions, both of which contain a high percentage of glutamine and glutamic acid residues. This protein is a retinal-specific protein. Its exact length varies among …
ENSG00000183691	NOG	9241	noggin(NOG)	0.219308	0.161003	0.210027	0.810856	0.865644	1.1028	1.22935e-08	2.38302	up	The secreted polypeptide, encoded by this gene, binds and inactivates members of the transforming growth factor-beta (TGF-beta) superfamily signaling proteins, such as bone morphogenetic protein-4 (BMP4). By diffusing through extracellular matrices more efficiently than members of the TGF-beta superfamily, this protein may have a principal role in creating morphogenic gradients. The protein appea…
ENSG00000183718	TRIM52	84851	tripartite motif containing 52(TRIM52)	3.62029	3.83419	3.66552	2.01123	1.66857	2.13352	1.41395e-11	-1.08855	down	-
ENSG00000183779	ZNF703	80139	zinc finger protein 703(ZNF703)	4.20156	4.08481	3.85499	8.66555	9.60296	8.16903	6.45895e-19	1.18421	up	-
ENSG00000183780	SLC35F3	148641	solute carrier family 35 member F3(SLC35F3)	1.17119	0.863837	1.10229	2.84675	2.57422	2.10819	1.09482e-06	1.1503	up	-
ENSG00000183798	EMILIN3	90187	elastin microfibril interfacer 3(EMILIN3)	0.719258	0.656284	0.678377	0.210867	0.352872	0.328794	3.25573e-06	-1.2441	down	-
ENSG00000183971	NPW	283869	neuropeptide W(NPW)	1.47784	0.825383	0.807296	0.316728	0.178654	0.0489219	5.26054e-10	-3.38028	down	The product of this gene is processed into 23- and 30-amino acid neuropeptides that bind and activate two G-protein coupled receptors in the central nervous system. The neuropeptides have been shown to enhance cortisol secretion from adrenal cells through the adenylate cyclase/protein kinase A signaling cascade. The preproprotein is translated using a non-AUG initiation codon that is inferred fro…
ENSG00000184113	CLDN5	7122	claudin 5(CLDN5)	0.310797	0.461262	0.202231	0.580051	0.839309	0.502358	0.00383086	1.13643	up	This gene encodes a member of the claudin family. Claudins are integral membrane proteins and components of tight junction strands. Tight junction strands serve as a physical barrier to prevent solutes and water from passing freely through the paracellular space between epithelial or endothelial cell sheets. Mutations in this gene have been found in patients with velocardiofacial syndrome. Altern…
ENSG00000184208	C22orf46	79640	chromosome 22 open reading frame 46(C22orf46)	2.52674	2.47244	2.53927	1.18828	1.22891	1.29245	6.41503e-14	-1.10411	down	-
ENSG00000184226	PCDH9	5101	protocadherin 9(PCDH9)	0.0602952	0.14998	0.109981	0.556775	0.684702	0.574325	1.36353e-12	2.2656	up	This gene encodes a member of the protocadherin family, and cadherin superfamily, of transmembrane proteins containing cadherin domains. These proteins mediate cell adhesion in neural tissues in the presence of calcium. The encoded protein may be involved in signaling at neuronal synaptic junctions. Sharing a characteristic with other protocadherin genes, this gene has a notably large exon that e…
ENSG00000184254	ALDH1A3	220	aldehyde dehydrogenase 1 family member A3(ALDH1A3)	46.5749	57.2703	59.7656	160.032	161.191	153.071	3.64365e-47	1.4654	up	This gene encodes an aldehyde dehydrogenase enzyme that uses retinal as a substrate. Mutations in this gene have been associated with microphthalmia, isolated 8, and expression changes have also been detected in tumor cells. Alternative splicing results in multiple transcript variants. [provided by RefSeq, Jun 2014]
ENSG00000184292	TACSTD2	4070	tumor-associated calcium signal transducer 2(TACSTD2)	12.6221	9.65629	10.8865	28.7427	32.0328	29.3843	3.43212e-41	1.49619	up	This intronless gene encodes a carcinoma-associated antigen. This antigen is a cell surface receptor that transduces calcium signals. Mutations of this gene have been associated with gelatinous drop-like corneal dystrophy.[provided by RefSeq, Dec 2009]
ENSG00000184313	MROH7	374977	maestro heat like repeat family member 7(MROH7)	0.355198	0.383932	0.352899	0.221916	0.213114	0.127559	0.00416472	-1.04856	down	-
ENSG00000184343	SRPK3	26576	SRSF protein kinase 3(SRPK3)	1.97237	1.35992	1.50521	0.944005	0.925894	1.09692	1.36482e-11	-1.08767	down	This gene encodes a protein kinase similar to a protein kinase which is specific for the SR (serine/arginine-rich domain) family of splicing factors. A highly similar protein has been shown to play a role in muscle development in mice. Multiple transcript variants encoding different isoforms have been found for this gene. [provided by RefSeq, Dec 2009]
ENSG00000184384	MAML2	84441	mastermind like transcriptional coactivator 2(MAML2)	0.255913	0.394864	0.446773	0.153215	0.173231	0.168405	0.00292139	-1.0723	down	The protein encoded by this gene is a member of the Mastermind-like family of proteins. All family members are proline and glutamine-rich, and contain a conserved basic domain that binds the ankyrin repeat domain of the intracellular domain of the Notch receptors (ICN1-4) in their N-terminus, and a transcriptional activation domain in their C-terminus. This protein binds to an extended groove tha…
ENSG00000184716	SERINC4	619189	serine incorporator 4(SERINC4)	0.894754	1.18759	1.4797	0.410578	0.492293	0.496365	6.5551e-05	-1.45159	down	-
ENSG00000184731	FAM110C	642273	family with sequence similarity 110 member C(FAM110C)	2.19261	2.04992	2.5831	5.1406	4.79324	4.43777	4.95193e-15	1.15265	up	-
ENSG00000184898	RBM43	375287	RNA binding motif protein 43(RBM43)	0.873115	0.922479	0.457004	0.143933	0.369647	0.155013	0.00237534	-1.65502	down	-
ENSG00000184939	ZFP90	146198	ZFP90 zinc finger protein(ZFP90)	4.66532	4.83544	6.07818	2.2392	1.85357	2.0677	2.81097e-12	-1.09506	down	This gene encodes a member of the zinc finger protein family that modulates gene expression. The encoded protein derepresses the transcription of certain fetal cardiac genes and may contribute to the genetic reprogramming that occurs during the development of heart failure. Genome wide association studies have identified this gene among ulcerative colitis risk loci. Alternative splicing of this g…
ENSG00000184949	FAM227A	646851	family with sequence similarity 227 member A(FAM227A)	0.47616	0.389538	0.395914	0.149606	0.136989	0.0832144	4.31859e-10	-1.90205	down	-
ENSG00000185022	MAFF	23764	MAF bZIP transcription factor F(MAFF)	2.33602	2.04725	2.47914	11.276	14.29	10.5409	2.4157e-24	2.40487	up	The protein encoded by this gene is a basic leucine zipper (bZIP) transcription factor that lacks a transactivation domain. It is known to bind the US-2 DNA element in the promoter of the oxytocin receptor (OTR) gene and most likely heterodimerizes with other leucine zipper-containing proteins to enhance expression of the OTR gene during term pregnancy. The encoded protein can also form homodimer…
ENSG00000185269	NOTUM	147111	NOTUM, palmitoleoyl-protein carboxylesterase(NOTUM)	0.123557	0.102529	0.266259	0.353486	0.451747	0.540353	0.00117012	1.62168	up	-
ENSG00000185332	TMEM105	284186	transmembrane protein 105(TMEM105)	2.30352	1.77108	1.22061	0.942978	0.795253	1.14737	0.00209331	-1.15704	down	-
ENSG00000185338	SOCS1	8651	suppressor of cytokine signaling 1(SOCS1)	4.55612	4.26105	4.87193	11.3227	14.8101	9.88539	2.79328e-07	1.48027	up	This gene encodes a member of the STAT-induced STAT inhibitor (SSI), also known as suppressor of cytokine signaling (SOCS), family. SSI family members are cytokine-inducible negative regulators of cytokine signaling. The expression of this gene can be induced by a subset of cytokines, including IL2, IL3 erythropoietin (EPO), CSF2/GM-CSF, and interferon (IFN)-gamma. The protein encoded by this gen…
ENSG00000185361	TNFAIP8L1	126282	TNF alpha induced protein 8 like 1(TNFAIP8L1)	3.95284	3.14207	3.55571	0.612798	0.509723	0.724188	3.01329e-54	-2.58058	down	-
ENSG00000185432	METTL7A	25840	methyltransferase like 7A(METTL7A)	0.549349	0.350574	0.72368	0.0555157	0.0332569	0.115164	2.37815e-07	-3.49082	down	-
ENSG00000185513	L3MBTL1	26013	l(3)mbt-like 1 (Drosophila)(L3MBTL1)	2.68667	3.04882	2.93663	1.0575	1.13459	1.3807	4.85305e-15	-1.29278	down	This gene represents a polycomb group gene. The encoded protein functions to regulate gene activity, likely via chromatin modification. The encoded protein may also be necessary for mitosis. Alternatively spliced transcript variants encoding different isoforms have been identified.[provided by RefSeq, Sep 2010]
ENSG00000185697	MYBL1	4603	MYB proto-oncogene like 1(MYBL1)	1.55463	1.74595	1.61659	3.53191	4.04122	3.29332	7.8283e-12	1.15379	up	-
ENSG00000185829	ARL17A	51326	ADP ribosylation factor like GTPase 17A(ARL17A)	9.16764	11.6209	10.3102	5.37895	4.5174	5.53171	1.57454e-10	-1.05493	down	-
ENSG00000185875	THNSL1	79896	threonine synthase like 1(THNSL1)	2.40422	2.89844	2.32082	1.35122	1.10477	0.804793	3.40141e-10	-1.35539	down	-
ENSG00000185880	TRIM69	140691	tripartite motif containing 69(TRIM69)	5.2517	4.70194	4.81005	2.63138	1.93796	2.23694	9.98413e-15	-1.22309	down	This gene encodes a member of the RING-B-box-coiled-coil (RBCC) family and encodes a protein with an N-terminal RING finger motif, a PRY domain and a C-terminal SPRY domain. The mouse ortholog of this gene is specifically expressed in germ cells at the round spermatid stages during spermatogenesis and, when overexpressed, induces apoptosis. Alternatively spliced transcript variants encoding disti…
ENSG00000185950	IRS2	8660	insulin receptor substrate 2(IRS2)	0.986299	1.4353	1.36072	6.93073	7.7456	5.9504	3.49724e-26	2.5175	up	This gene encodes the insulin receptor substrate 2, a cytoplasmic signaling molecule that mediates effects of insulin, insulin-like growth factor 1, and other cytokines by acting as a molecular adaptor between diverse receptor tyrosine kinases and downstream effectors. The product of this gene is phosphorylated by the insulin receptor tyrosine kinase upon receptor stimulation, as well as by an in…
ENSG00000185958	FAM186A	121006	family with sequence similarity 186 member A(FAM186A)	0.225017	0.150495	0.224575	0.00505833	0.0109151	0.0327186	1.54846e-07	-4.41875	down	-
ENSG00000186088	GSAP	54103	gamma-secretase activating protein(GSAP)	0.936159	0.939781	0.722196	0.722541	0.331364	0.661125	0.00646783	-1.00407	down	Accumulation of neurotoxic amyloid-beta is a major hallmark of Alzheimer disease (AD; MIM 104300). Formation of amyloid-beta is catalyzed by gamma-secretase (see PSEN1; MIM 104311), a protease with numerous substrates. PION, or GSAP, selectively increases amyloid-beta production through a mechanism involving its interaction with both gamma-secretase and its substrate, the amyloid-beta precursor p…
ENSG00000186352	ANKRD37	353322	ankyrin repeat domain 37(ANKRD37)	2.16739	1.66006	1.67963	3.44411	3.82639	4.08452	5.70551e-06	1.08859	up	-
ENSG00000186354	C9orf47	286223	chromosome 9 open reading frame 47(C9orf47)	0.0638601	0.148441	0.0105905	0.356884	0.395685	0.353909	6.65069e-05	2.22076	up	-
ENSG00000186564	FOXD2	2306	forkhead box D2(FOXD2)	0.24232	0.399426	0.340089	0.467819	0.699427	0.862414	0.00244587	1.103	up	This gene belongs to the forkhead family of transcription factors which is characterized by a distinct forkhead domain. The specific function of this gene has not yet been determined. [provided by RefSeq, Jul 2008]
ENSG00000186687	LYRM7	90624	LYR motif containing 7(LYRM7)	2.75791	4.18826	3.45684	1.6647	1.71518	1.91421	1.23575e-11	-1.06848	down	Inner mitochondrial membrane complex III (CIII) is the main enzyme complex in the mitochondrial respiratory chain, and Rieske Fe-S protein (UQCRFS1) is the last catalytic subunit added to the complex. The protein encoded by this gene is a nuclear-encoded mitochondrial matrix protein that stabilizes UQCRFS1 and chaperones it to the CIII complex. Defects in this gene are a cause of mitochondrial co…
ENSG00000186812	ZNF397	84307	zinc finger protein 397(ZNF397)	2.23991	2.91382	2.42584	1.32378	1.95243	1.11293	1.14467e-10	-1.21338	down	This gene encodes a protein with a N-terminal SCAN domain, and the longer isoform contains nine C2H2-type zinc finger repeats in the C-terminal domain. The protein localizes to centromeres during interphase and early prophase, and different isoforms can repress or activate transcription in transfection studies. Multiple transcript variants encoding different isoforms have been found for this gene…
ENSG00000186862	PDZD7	79955	PDZ domain containing 7(PDZD7)	1.19399	0.709525	1.09879	0.472477	0.525729	0.36387	0.00186812	-1.0784	down	This gene encodes a ciliary protein homologous to proteins which are mutated in Usher syndrome patients, and mutations and translocations involving this gene have been associated with two types of Usher syndrome. Multiple transcript variants encoding different isoforms have been found for this gene. [provided by RefSeq, Dec 2010]
ENSG00000186891	TNFRSF18	8784	TNF receptor superfamily member 18(TNFRSF18)	2.01179	1.60538	1.84798	0.741192	1.14863	0.956602	0.000865611	-1.02457	down	This gene encodes a member of the TNF-receptor superfamily. The encoded receptor has been shown to have increased expression upon T-cell activation, and it is thought to play a key role in dominant immunological self-tolerance maintained by CD25(+)CD4(+) regulatory T cells. Knockout studies in mice also suggest the role of this receptor is in the regulation of CD3-driven T-cell activation and pro…
ENSG00000187134	AKR1C1	1645	aldo-keto reductase family 1 member C1(AKR1C1)	16.6295	12.2102	13.2036	38.169	51.9108	53.6209	1.62322e-17	1.85701	up	This gene encodes a member of the aldo/keto reductase superfamily, which consists of more than 40 known enzymes and proteins. These enzymes catalyze the conversion of aldehydes and ketones to their corresponding alcohols by utilizing NADH and/or NADPH as cofactors. The enzymes display overlapping but distinct substrate specificity. This enzyme catalyzes the reaction of progesterone to the inactiv…
ENSG00000187624	C17orf97	400566	chromosome 17 open reading frame 97(C17orf97)	1.16419	0.763211	0.75027	0.369929	0.400502	0.462646	0.00632049	-1.07644	down	-
ENSG00000187642	PERM1	84808	PPARGC1 and ESRR induced regulator, muscle 1(PERM1)	3.9784	2.75492	2.85421	1.37602	1.4744	0.961862	5.45075e-09	-1.24199	down	-
ENSG00000187650	VMAC	400673	vimentin-type intermediate filament associated coiled-coil protein(VMAC)	1.21374	1.4461	1.39366	0.394513	0.373687	0.48578	1.71793e-09	-1.75168	down	-
ENSG00000187678	SPRY4	81848	sprouty RTK signaling antagonist 4(SPRY4)	0.100643	0.202535	0.156303	1.46802	1.25161	0.779885	1.13483e-08	3.0038	up	This gene encodes a member of a family of cysteine- and proline-rich proteins. The encoded protein is an inhibitor of the receptor-transduced mitogen-activated protein kinase (MAPK) signaling pathway. Activity of this protein impairs the formation of active GTP-RAS. Nucleotide variation in this gene has been associated with hypogonadotropic hypogonadism 17 with or without anosmia. Alternative spl…
ENSG00000187796	CARD9	64170	caspase recruitment domain family member 9(CARD9)	0.49561	0.316268	0.259831	0.606744	0.822371	0.675979	0.00389397	1.0266	up	The protein encoded by this gene is a member of the CARD protein family, which is defined by the presence of a characteristic caspase-associated recruitment domain (CARD). CARD is a protein interaction domain known to participate in activation or suppression of CARD containing members of the caspase family, and thus plays an important regulatory role in cell apoptosis. This protein was identified…
ENSG00000187951	ARHGAP11B	100288637	OTU deubiquitinase 7A pseudogene(LOC100288637)	4.90103	6.62707	5.34439	3.50231	3.30527	2.39545	3.78777e-09	-1.00452	down	-
ENSG00000188001	TPRG1	285386	tumor protein p63 regulated 1(TPRG1)	1.86562	1.93178	1.22637	0.232831	1.41308	0.394011	2.61712e-05	-1.62052	down	-
ENSG00000188004	C1orf204	284677	chromosome 1 open reading frame 204(C1orf204)	0.437734	0.357115	0.369675	0.210053	0.0442251	0.108988	0.00402862	-1.72427	down	-
ENSG00000188042	ARL4C	10123	ADP ribosylation factor like GTPase 4C(ARL4C)	1.77149	1.44472	1.67332	3.92451	3.42016	3.57389	8.77971e-12	1.0923	up	ADP-ribosylation factor-like 4C is a member of the ADP-ribosylation factor family of GTP-binding proteins. ARL4C is closely similar to ARL4A and ARL4D and each has a nuclear localization signal and an unusually high guanine nucleotide exchange rate. This protein may play a role in cholesterol transport. [provided by RefSeq, Jul 2008]
ENSG00000188199	NUTM2B	729262	NUT family member 2B(NUTM2B)	0.31964	0.154386	0.265179	0.0510122	0.0459062	0.041788	9.54719e-07	-2.66861	down	-
ENSG00000188211	NCR3LG1	374383	natural killer cell cytotoxicity receptor 3 ligand 1(NCR3LG1)	0.49778	0.852071	0.765915	2.01804	1.66401	1.4418	4.26869e-07	1.18306	up	B7H6 belongs to the B7 family (see MIM 605402) and is selectively expressed on tumor cells. Interaction of B7H6 with NKp30 (NCR3; MIM 611550) results in natural killer (NK) cell activation and cytotoxicity (Brandt et al., 2009 [PubMed 19528259]).[supplied by OMIM, Jan 2011]
ENSG00000188266	HYKK	123688	hydroxylysine kinase(HYKK)	0.767763	0.914817	0.967846	0.348204	0.351827	0.715733	0.000427676	-1.75897	down	-
ENSG00000188610	FAM72B	653820	family with sequence similarity 72 member B(FAM72B)	3.46984	4.46652	3.8391	1.59666	2.02565	1.47542	1.71127e-11	-1.45074	down	-
ENSG00000188747	NOXA1	10811	NADPH oxidase activator 1(NOXA1)	2.87301	1.58657	2.48206	0.65489	0.881842	0.764931	4.36492e-06	-1.69633	down	This gene encodes a protein which activates NADPH oxidases, enzymes which catalyze a reaction generating reactive oxygen species. The encoded protein contains four N-terminal tetratricopeptide domains and a C-terminal Src homology 3 domain. Interaction between the encoded protein and proteins in the oxidase regulatory complex occur via the tetratricopeptide domains. Multiple transcript variants e…
ENSG00000188763	FZD9	8326	frizzled class receptor 9(FZD9)	0.361043	0.389955	0.414295	0.679264	0.802032	0.711571	0.00312766	1.01211	up	Members of the 'frizzled' gene family encode 7-transmembrane domain proteins that are receptors for Wnt signaling proteins. The FZD9 gene is located within the Williams syndrome common deletion region of chromosome 7, and heterozygous deletion of the FZD9 gene may contribute to the Williams syndrome phenotype. FZD9 is expressed predominantly in brain, testis, eye, skeletal muscle, and kidney. [pr…
ENSG00000188910	GJB3	2707	gap junction protein beta 3(GJB3)	25.9788	23.2797	25.3418	82.8429	98.7487	85.2601	3.77717e-47	1.85827	up	This gene is a member of the connexin gene family. The encoded protein is a component of gap junctions, which are composed of arrays of intercellular channels that provide a route for the diffusion of low molecular weight materials from cell to cell. Mutations in this gene can cause non-syndromic deafness or erythrokeratodermia variabilis, a skin disorder. Alternative splicing results in multiple…
ENSG00000189057	FAM111B	374393	family with sequence similarity 111 member B(FAM111B)	12.164	20.1919	16.9213	41.2707	39.2389	37.8042	2.81662e-22	1.06529	up	This gene encodes a protein with a trypsin-like cysteine/serine peptidase domain in the C-terminus. Mutations in this gene are associated with an autosomal dominant form of hereditary fibrosing poikiloderma (HFP). Affected individuals display mottled pigmentation, telangiectasia, epidermal atrophy, tendon contractures, and progressive pulmonary fibrosis. Alternative splicing results in multiple t…
ENSG00000189060	H1F0	3005	H1 histone family member 0(H1F0)	8.93769	8.69925	10.0892	2.52697	3.49008	2.91615	5.82388e-32	-1.65983	down	Histones are basic nuclear proteins that are responsible for the nucleosome structure of the chromosomal fiber in eukaryotes. Nucleosomes consist of approximately 146 bp of DNA wrapped around a histone octamer composed of pairs of each of the four core histones (H2A, H2B, H3, and H4). The chromatin fiber is further compacted through the interaction of a linker histone, H1, with the DNA between th…
ENSG00000189280	GJB5	2709	gap junction protein beta 5(GJB5)	28.6947	23.6373	26.6255	66.2473	78.0344	66.4488	1.65528e-29	1.35857	up	This gene encodes a member of the beta-type (group I) connexin family. The encoded protein is a gap junction protein involved in intercellular communication related to epidermal differentiation and environmental sensing. This gene has been linked to non-small cell lung cancer. [provided by RefSeq, Nov 2012]
ENSG00000189308	LIN54	132660	lin-54 DREAM MuvB core complex component(LIN54)	2.25777	3.75861	3.29609	8.00182	6.08367	6.82911	2.8498e-09	1.01767	up	LIN54 is a component of the LIN, or DREAM, complex, an essential regulator of cell cycle genes (Schmit et al., 2009 [PubMed 19725879]).[supplied by OMIM, Dec 2010]
ENSG00000189366	ALG1L	200810	ALG1, chitobiosyldiphosphodolichol beta-mannosyltransferase like(ALG1L)	8.8909	7.53909	7.11124	4.02966	3.87479	4.36017	6.04721e-13	-1.3099	down	-
ENSG00000189433	GJB4	127534	gap junction protein beta 4(GJB4)	1.90586	1.3585	1.92183	8.30742	9.46337	7.41687	1.31149e-26	2.22549	up	This gene encodes a transmembrane connexin protein that is a component of gap junctions. Mutations in this gene have been associated with erythrokeratodermia variabilis, progressive symmetric erythrokeratoderma and hearing impairment. [provided by RefSeq, Dec 2009]
ENSG00000196159	FAT4	79633	FAT atypical cadherin 4(FAT4)	0.0601977	0.139857	0.140234	0.265757	0.290215	0.304523	5.28065e-06	1.32234	up	The protein encoded by this gene is a member of the protocadherin family. This gene may play a role in regulating planar cell polarity (PCP). Studies in mice suggest that loss of PCP signaling may cause cystic kidney disease, and mutations in this gene have been associated with Van Maldergem Syndrome 2. Alternatively spliced transcript variants have been noted for this gene. [provided by RefSeq, …
ENSG00000196220	SRGAP3	9901	SLIT-ROBO Rho GTPase activating protein 3(SRGAP3)	0.335104	0.447076	0.39485	0.208127	0.17712	0.121032	4.12651e-06	-1.28162	down	-
ENSG00000196352	CD55	1604	CD55 molecule (Cromer blood group)(CD55)	27.1263	32.7742	30.6373	109.787	106.876	95.7836	1.66359e-65	1.78164	up	This gene encodes a glycoprotein involved in the regulation of the complement cascade. Binding of the encoded protein to complement proteins accelerates their decay, thereby disrupting the cascade and preventing damage to host cells. Antigens present on this protein constitute the Cromer blood group system (CROM). Alternative splicing results in multiple transcript variants. The predominant trans…
ENSG00000196428	TSC22D2	9819	TSC22 domain family member 2(TSC22D2)	10.1354	12.3309	13.5185	21.5971	23.4408	20.5577	2.31163e-10	1.01082	up	-
ENSG00000196550	FAM72A	729533	family with sequence similarity 72 member A(FAM72A)	4.7231	4.21938	4.94691	2.37812	2.18542	1.70265	6.96173e-08	-1.32353	down	-
ENSG00000196557	CACNA1H	8912	calcium voltage-gated channel subunit alpha1 H(CACNA1H)	0.994354	0.817996	0.94421	0.454382	0.418995	0.35349	8.69581e-08	-1.16597	down	This gene encodes a T-type member of the alpha-1 subunit family, a protein in the voltage-dependent calcium channel complex. Calcium channels mediate the influx of calcium ions into the cell upon membrane polarization and consist of a complex of alpha-1, alpha-2/delta, beta, and gamma subunits in a 1:1:1:1 ratio. The alpha-1 subunit has 24 transmembrane segments and forms the pore through which i…
ENSG00000196659	TTC30B	150737	tetratricopeptide repeat domain 30B(TTC30B)	1.08803	1.24167	0.940926	0.622216	0.590711	0.400902	9.68004e-05	-1.09994	down	-
ENSG00000196730	DAPK1	1612	death associated protein kinase 1(DAPK1)	0.423719	0.495698	0.489932	2.06682	1.8962	2.03053	2.09313e-32	2.11441	up	Death-associated protein kinase 1 is a positive mediator of gamma-interferon induced programmed cell death. DAPK1 encodes a structurally unique 160-kD calmodulin dependent serine-threonine kinase that carries 8 ankyrin repeats and 2 putative P-loop consensus sites. It is a tumor suppressor candidate. Alternative splicing results in multiple transcript variants. [provided by RefSeq, Dec 2013]
ENSG00000196814	MVB12B	89853	multivesicular body subunit 12B(MVB12B)	1.60236	1.65312	1.68518	0.924762	0.795717	0.784021	2.0649e-11	-1.1814	down	The protein encoded by this gene is a component of the ESCRT-I complex, a heterotetramer, which mediates the sorting of ubiquitinated cargo protein from the plasma membrane to the endosomal vesicle. ESCRT-I complex plays an essential role in HIV budding and endosomal protein sorting. Depletion and overexpression of this and related protein (MVB12A) inhibit HIV-1 infectivity and induce unusual vir…
ENSG00000196872	KIAA1211L	343990	KIAA1211 like(KIAA1211L)	4.64461	4.65826	4.32022	1.83838	2.84321	1.76123	9.23797e-15	-1.07877	down	-
ENSG00000196878	LAMB3	100422894	microRNA 4260(MIR4260)	177.327	155.082	167.98	322.331	374.66	317.003	3.05483e-20	1.02269	up	The product encoded by this gene is a laminin that belongs to a family of basement membrane proteins. This protein is a beta subunit laminin, which together with an alpha and a gamma subunit, forms laminin-5. Mutations in this gene cause epidermolysis bullosa junctional Herlitz type, and generalized atrophic benign epidermolysis bullosa, diseases that are characterized by blistering of the skin. …
ENSG00000197208	SLC22A4	6583	solute carrier family 22 member 4(SLC22A4)	1.51429	1.13856	1.0917	2.27338	2.69196	2.54428	7.87997e-06	1.01775	up	Polyspecific organic cation transporters in the liver, kidney, intestine, and other organs are critical for elimination of many endogenous small organic cations as well as a wide array of drugs and environmental toxins. The encoded protein is an organic cation transporter and plasma integral membrane protein containing eleven putative transmembrane domains as well as a nucleotide-binding site mot…
ENSG00000197329	PELI1	57162	pellino E3 ubiquitin protein ligase 1(PELI1)	1.70772	2.94991	2.79682	10.4369	10.022	8.83074	1.16404e-40	1.93728	up	-
ENSG00000197405	C5AR1	728	complement C5a receptor 1(C5AR1)	2.89056	2.56333	2.75205	1.68684	1.4026	1.61237	7.65694e-09	-1.05434	down	-
ENSG00000197587	DMBX1	127343	diencephalon/mesencephalon homeobox 1(DMBX1)	1.74708	2.15345	1.83779	0.439812	0.230346	0.469354	1.22042e-17	-2.4116	down	This gene encodes a member of the bicoid sub-family of homeodomain-containing transcription factors. The encoded protein acts as a transcription factor and may play a role in brain and sensory organ development. Two transcript variants encoding distinct isoforms have been identified for this gene. [provided by RefSeq, Jul 2008]
ENSG00000197632	SERPINB2	5055	serpin family B member 2(SERPINB2)	14.8233	14.8482	14.1333	103.204	115.016	93.9119	9.50937e-92	2.73271	up	-
ENSG00000198089	SFI1	9814	SFI1 centrin binding protein(SFI1)	5.74742	4.48556	5.4291	3.34379	2.73726	2.37297	1.54037e-16	-1.08669	down	-
ENSG00000198142	SOWAHC	65124	sosondowah ankyrin repeat domain family member C(SOWAHC)	7.42885	8.56123	7.6028	16.4993	16.9535	14.1827	2.61004e-16	1.01795	up	-
ENSG00000198431	TXNRD1	7296	thioredoxin reductase 1(TXNRD1)	80.9824	114.709	104.342	298.498	303.958	299.656	3.41247e-48	1.50569	up	This gene encodes a member of the family of pyridine nucleotide oxidoreductases. This protein reduces thioredoxins as well as other substrates, and plays a role in selenium metabolism and protection against oxidative stress. The functional enzyme is thought to be a homodimer which uses FAD as a cofactor. Each subunit contains a selenocysteine (Sec) residue which is required for catalytic activity…
ENSG00000198517	MAFK	7975	MAF bZIP transcription factor K(MAFK)	10.7307	10.6069	10.1051	23.547	25.4949	23.1586	5.50978e-24	1.08692	up	The developmentally regulated expression of the globin genes depends on upstream regulatory elements termed locus control regions (LCRs). LCRs are associated with powerful enhancer activity that is mediated by the transcription factor NFE2 (nuclear factor erythroid-2). NFE2 recognition sites are also present in the gene promoters of 2 heme biosynthetic enzymes, porphobilinogen deaminase (PBGD; MI…
ENSG00000198556	ZNF789	285989	zinc finger protein 789(ZNF789)	2.43049	2.88183	3.10179	1.50338	1.20974	1.28625	8.05077e-08	-1.22198	down	-
ENSG00000198576	ARC	23237	activity regulated cytoskeleton associated protein(ARC)	0.16878	0.115055	0.211974	1.54573	1.96061	1.71297	1.41846e-45	3.49207	up	-
ENSG00000198585	NUDT16	131870	nudix hydrolase 16(NUDT16)	9.24416	7.54551	7.1421	3.72568	4.81096	4.55418	2.05714e-16	-1.05065	down	-
ENSG00000198625	MDM4	4194	MDM4, p53 regulator(MDM4)	4.15292	5.43669	5.0953	2.71913	2.72306	2.73243	4.77622e-13	-1.18016	down	This gene encodes a nuclear protein that contains a p53 binding domain at the N-terminus and a RING finger domain at the C-terminus, and shows structural similarity to p53-binding protein MDM2. Both proteins bind the p53 tumor suppressor protein and inhibit its activity, and have been shown to be overexpressed in a variety of human cancers. However, unlike MDM2 which degrades p53, this protein in…
ENSG00000198695	ND6	4541	NADH dehydrogenase, subunit 6 (complex I)(ND6)	3217.42	4020.56	3998.17	1071.1	947.619	1164.35	5.62118e-30	-1.97051	down	--
ENSG00000198727	CYTB	4519	cytochrome b(CYTB)	6467.51	7141.13	6921.05	3279.83	3198.02	3451.46	1.4804e-18	-1.06273	down	--
ENSG00000198743	SLC5A3	6526	solute carrier family 5 member 3(SLC5A3)	60.0293	46.7395	52.6828	92.332	110.031	104.154	4.48736e-33	1.25153	up	-
ENSG00000198786	ND5	4540	NADH dehydrogenase, subunit 5 (complex I)(ND5)	1854.27	2908.11	2772.09	1091.74	973.861	1140.96	1.0427e-06	-1.23794	down	--
ENSG00000198794	SCAMP5	192683	secretory carrier membrane protein 5(SCAMP5)	1.35589	1.48539	1.72192	0.579451	0.409216	0.597599	8.91675e-10	-1.47362	down	-
ENSG00000198840	ND3	4537	NADH dehydrogenase, subunit 3 (complex I)(ND3)	15465.3	12363.8	13267.4	3269.15	3851.76	3968.57	1.23054e-44	-1.93986	down	--
ENSG00000198899	ATP6	4508	ATP synthase F0 subunit 6(ATP6)	53179.5	67672.3	65240.5	28595.4	32977.8	33626.9	5.03439e-15	-1.04505	down	--
ENSG00000204060	FOXO6	100132074	forkhead box O6(FOXO6)	2.20082	2.31297	2.35628	0.858324	1.0646	0.819829	4.71952e-11	-1.25828	down	-
ENSG00000204103	MAFB	9935	MAF bZIP transcription factor B(MAFB)	0.989645	1.3472	1.1804	4.3992	5.38988	4.24399	2.7966e-27	2.04243	up	The protein encoded by this gene is a basic leucine zipper (bZIP) transcription factor that plays an important role in the regulation of lineage-specific hematopoiesis. The encoded nuclear protein represses ETS1-mediated transcription of erythroid-specific genes in myeloid cells. This gene contains no introns. [provided by RefSeq, Jul 2008]
ENSG00000204176	SYT15	83849	synaptotagmin 15(SYT15)	1.21046	0.851844	0.945129	0.587779	0.591992	0.687017	1.17633e-06	-1.07923	down	This gene encodes a member of the Synaptotagmin (Syt) family of membrane trafficking proteins. Members of this family contain a transmembrane region and a C-terminal-type tandem C2 domain. Unlike related family members, the encoded protein may be involved in membrane trafficking in non-neuronal tissues. Two trancript variants encoding distinct isoforms have been identified for this gene. [provide…
ENSG00000204682	CASC10	399726	cancer susceptibility candidate 10(CASC10)	0.701462	0.853673	0.826587	1.36044	1.29238	1.54996	6.17359e-06	1.00141	up	-
ENSG00000204882	GPR20	2843	G protein-coupled receptor 20(GPR20)	0.956291	1.13331	1.44948	0.268959	0.130303	0.219537	2.1483e-15	-2.29605	down	-
ENSG00000204923	FBXO48	554251	F-box protein 48(FBXO48)	0.655628	0.583385	0.818664	0.348225	0.421673	0.159855	0.000179193	-1.26517	down	-
ENSG00000204947	ZNF425	155054	zinc finger protein 425(ZNF425)	0.421376	0.370148	0.353972	0.842046	0.927961	0.721545	0.000182719	1.11111	up	-
ENSG00000205356	TECPR1	25851	tectonin beta-propeller repeat containing 1(TECPR1)	1.75118	1.55682	1.39607	0.53907	0.593392	0.600128	1.38035e-14	-1.24711	down	This gene encodes a tethering factor involved in autophagy. The encoded protein is found at autolysosomes, and is involved in targeting protein aggregates, damaged mitochondria, and bacterial pathogens for autophagy [provided by RefSeq, Nov 2012]
ENSG00000205436	EXOC3L4	91828	exocyst complex component 3 like 4(EXOC3L4)	4.76208	3.51062	4.05466	0.655937	1.09075	1.38455	2.43257e-32	-2.25881	down	-
ENSG00000205517	RGL3	57139	ral guanine nucleotide dissociation stimulator like 3(RGL3)	2.90512	2.39247	2.9368	0.988639	1.0431	0.868447	1.04698e-18	-1.58018	down	-
ENSG00000205923	CEMP1	752014	cementum protein 1(CEMP1)	16.7701	11.3153	12.5881	5.64484	7.14166	5.42557	2.39927e-14	-1.24597	down	-
ENSG00000206075	SERPINB5	5268	serpin family B member 5(SERPINB5)	44.7491	50.66	49.6922	127.606	128.434	118.716	4.95101e-37	1.28634	up	-
ENSG00000206203	TSSK2	23617	testis specific serine kinase 2(TSSK2)	0.338465	0.604176	0.409832	1.54717	1.33333	1.28979	2.19719e-07	1.61327	up	TSSK2 belongs to a family of serine/threonine kinases highly expressed in testis (Hao et al., 2004 [PubMed 15044604]).[supplied by OMIM, Mar 2008]
ENSG00000212643	ZRSR1	7310		0.352587	0.596483	0.676411	1.42502	1.57355	1.40217	6.16897e-05	1.37533	up	--
ENSG00000213199	ASIC3	9311	acid sensing ion channel subunit 3(ASIC3)	0.363371	0.518225	0.595563	1.05492	1.20954	1.22296	0.000979678	1.0508	up	This gene encodes a member of the degenerin/epithelial sodium channel (DEG/ENaC) superfamily. The members of this family are amiloride-sensitive sodium channels that contain intracellular N and C termini, two hydrophobic transmembrane regions, and a large extracellular loop, which has many cysteine residues with conserved spacing. The member encoded by this gene is an acid sensor and may play an …
ENSG00000214050	FBXO16	157574	F-box protein 16(FBXO16)	2.7107	1.44544	1.10705	0.864471	1.99218	0.682051	0.00222905	-1.53211	down	This gene encodes a member of the F-box protein family, members of which are characterized by an approximately 40 amino acid motif, the F-box. The F-box proteins constitute one of the four subunits of ubiquitin protein ligase complex called SCFs (SKP1-cullin-F-box), which function in phosphorylation-dependent ubiquitination. The F-box proteins are divided into three classes: Fbws containing WD-40…
ENSG00000214357	NEURL1B	54492	neuralized E3 ubiquitin protein ligase 1B(NEURL1B)	0.87131	1.1491	1.05283	0.117493	0.141584	0.150597	1.51616e-18	-2.9828	down	-
ENSG00000214562	NUTM2D	728130	NUT family member 2D(NUTM2D)	0.69006	0.71667	0.895357	0.229298	0.387413	0.575245	0.000405247	-1.18202	down	-
ENSG00000215784	FAM72D	728833	family with sequence similarity 72 member D(FAM72D)	1.28931	1.43736	1.06165	0.428101	0.317628	0.0592395	1.02579e-09	-2.40927	down	-
ENSG00000215883	CYB5RL	606495	cytochrome b5 reductase like(CYB5RL)	5.24669	4.70662	5.07349	2.30216	3.99037	3.3076	2.01277e-19	-1.33617	down	-
ENSG00000221869	CEBPD	1052	CCAAT/enhancer binding protein delta(CEBPD)	24.9241	17.9018	18.9366	56.3776	73.4135	59.8585	2.2563e-22	1.75647	up	The protein encoded by this intronless gene is a bZIP transcription factor which can bind as a homodimer to certain DNA regulatory regions. It can also form heterodimers with the related protein CEBP-alpha. The encoded protein is important in the regulation of genes involved in immune and inflammatory responses, and may be involved in the regulation of genes associated with activation and/or diff…
ENSG00000221944	TIGD1	100847037	microRNA 5001(MIR5001)	1.65858	1.64397	1.63681	0.425494	0.439113	0.304073	4.51314e-12	-2.21547	down	The protein encoded by this gene belongs to the tigger subfamily of the pogo superfamily of DNA-mediated transposons in humans. These proteins are related to DNA transposons found in fungi and nematodes, and more distantly to the Tc1 and mariner transposases. They are also very similar to the major mammalian centromere protein B. The exact function of this gene is not known. [provided by RefSeq, …
ENSG00000224531	SMIM13	221710	small integral membrane protein 13(SMIM13)	7.22838	8.56015	10.2234	20.2639	17.6958	15.9597	1.06317e-18	1.04859	up	-
ENSG00000225553	PHF1	5252		2.00053	1.8528	1.86105	3.46938	4.98742	3.98449	7.65598e-08	1.09361	up	--
ENSG00000225614	ZNF469	84627	zinc finger protein 469(ZNF469)	0.0142606	0.0149004	0.0380624	0.136887	0.122497	0.102407	2.11075e-11	2.42763	up	This gene encodes a zinc-finger protein. Low-percent homology to certain collagens suggests that it may function as a transcription factor or extra-nuclear regulator factor for the synthesis or organization of collagen fibers. Mutations in this gene cause brittle cornea syndrome. [provided by RefSeq, Jul 2008]
ENSG00000226174	TEX22	647310	testis expressed 22(TEX22)	0.397509	0.384293	0.372429	0.0895113	0.166326	0.18275	9.22483e-05	-1.49332	down	-
ENSG00000227124	ZNF717	100131827	zinc finger protein 717(ZNF717)	0.844361	1.16944	1.01889	0.246689	0.504704	0.369282	0.0071073	-1.59093	down	This gene encodes a Kruppel-associated box (KRAB) zinc-finger protein, which belongs to a large group of transcriptional regulators in mammals. These proteins bind nucleic acids and play important roles in various cellular functions, including cell proliferation, differentiation and apoptosis, and in regulating viral replication and transcription. A pseudogene of this gene was identified on chrom…
ENSG00000227234	SPANXB1	728695	SPANX family member B1(SPANXB1)	2.51799	1.34991	1.57987	4.02769	3.83344	4.60281	0.00730972	1.22565	up	Temporally regulated transcription and translation of several testis-specific genes is required to initiate the series of molecular and morphological changes in the male germ cell lineage necessary for the formation of mature spermatozoa. This gene is a member of the SPANX family of cancer/testis-associated genes, which are located in a cluster on chromosome X. The SPANX genes encode differential…
ENSG00000229544	NKX1-2	390010	NK1 homeobox 2(NKX1-2)	0.578671	0.636797	0.604325	3.69608	4.31209	4.20785	1.70687e-51	2.77557	up	-
ENSG00000232653	GOLGA8N	643699	golgin A8 family member N(GOLGA8N)	0.359136	0.426286	0.434074	0.179596	0.155704	0.0784734	4.53049e-05	-1.77575	down	-
ENSG00000235098	ANKRD65	441869	ankyrin repeat domain 65(ANKRD65)	5.1242	4.45749	4.9175	1.13357	1.49445	2.03931	1.09821e-23	-1.85342	down	-
ENSG00000235569	MSH5	4439		1.44768	2.63865	3.04494	0.904421	0.546686	1.64114	2.33904e-05	-1.89249	down	--
ENSG00000237330	RNF223	401934	ring finger protein 223(RNF223)	4.9248	3.42004	4.61505	10.0914	11.3633	8.19547	2.6035e-06	1.19164	up	-
ENSG00000237515	SHISA9	729993	shisa family member 9(SHISA9)	1.11066	1.08529	0.98681	0.541724	0.437446	0.423414	2.52155e-09	-1.21962	down	-
ENSG00000237651	C2orf74	339804	chromosome 2 open reading frame 74(C2orf74)	9.76222	8.35816	8.44293	3.93653	2.69679	3.78125	2.23041e-10	-1.3677	down	-
ENSG00000238083	LRRC37A2	474170	leucine rich repeat containing 37 member A2(LRRC37A2)	1.40401	1.59058	1.21434	0.662618	0.650442	0.704662	6.04255e-08	-1.07817	down	-
ENSG00000240204	SMKR1	100287482	small lysine rich protein 1(SMKR1)	1.12282	0.377375	0.929291	0.119077	0.217069	0.321385	0.00997501	-2.05234	down	-
ENSG00000244405	ETV5	2119	ETS variant 5(ETV5)	3.62063	5.32893	4.5086	15.3652	15.0015	14.4331	2.63682e-43	1.65234	up	-
ENSG00000249437	NAIP	4671	NLR family apoptosis inhibitory protein(NAIP)	2.04681	2.59034	2.62683	0.845002	0.527844	0.795349	1.32648e-21	-1.82429	down	This gene is part of a 500 kb inverted duplication on chromosome 5q13. This duplicated region contains at least four genes and repetitive elements which make it prone to rearrangements and deletions. The repetitiveness and complexity of the sequence have also caused difficulty in determining the organization of this genomic region. This copy of the gene is full length; additional copies with trun…
ENSG00000249992	TMEM158	25907	transmembrane protein 158 (gene/pseudogene)(TMEM158)	1.63645	0.923428	1.34596	5.51144	6.31049	4.39642	2.41886e-11	2.20238	up	Constitutive activation of the Ras pathway triggers an irreversible proliferation arrest reminiscent of replicative senescence. Transcription of this gene is upregulated in response to activation of the Ras pathway, but not under other conditions that induce senescence. The encoded protein is similar to a rat cell surface receptor proposed to function in a neuronal survival pathway. An allelic po…
ENSG00000250565	ATP6V1E2	90423	ATPase H+ transporting V1 subunit E2(ATP6V1E2)	1.59418	2.05224	1.8981	0.850085	0.576662	0.711269	7.8286e-09	-1.428	down	-
ENSG00000251287	ALG1L2	644974	ALG1, chitobiosyldiphosphodolichol beta-mannosyltransferase like 2(ALG1L2)	0.599143	0.692632	0.688587	0.276608	0.288313	0.0801848	0.0005058	-1.66528	down	-
ENSG00000251493	FOXD1	2297	forkhead box D1(FOXD1)	1.20586	1.58841	1.34464	4.81346	6.02752	4.47391	1.52432e-15	2.04294	up	This gene belongs to the forkhead family of transcription factors which are characterized by a distinct forkhead domain. Studies of the orthologous mouse protein indicate that it functions in kidney development by promoting nephron progenitor differentiation, and it also functions in the development of the retina and optic chiasm. It may also regulate inflammatory reactions and prevent autoimmuni…
ENSG00000253313	C1orf210	149466	chromosome 1 open reading frame 210(C1orf210)	5.02909	5.57835	5.36937	2.93161	2.45621	3.09787	5.34311e-08	-1.05585	down	-
ENSG00000254206	NPIPB11	728888	nuclear pore complex interacting protein family member B11(NPIPB11)	1.08566	0.782862	1.03617	0.561508	0.388205	0.356514	3.18539e-05	-1.14039	down	-
ENSG00000255150	EID3	493861	EP300 interacting inhibitor of differentiation 3(EID3)	0.485663	0.367878	0.546626	1.7331	1.9545	1.6806	1.11619e-06	1.92902	up	-
ENSG00000258130	LOC613038	613038	SAGA complex associated factor 29 pseudogene(LOC613038)	2.19841	2.30415	2.96211	1.92009	1.22533	0.975809	0.00168073	-1.02229	down	--
ENSG00000263513	FAM72C	554282	family with sequence similarity 72 member C(FAM72C)	0.888237	0.816707	1.04888	0.28608	0.301572	0.378171	0.000183386	-1.67953	down	-
ENSG00000265972	TXNIP	10628	thioredoxin interacting protein(TXNIP)	21.8361	24.2931	23.2047	7.2482	8.99027	8.57348	2.85665e-40	-1.58097	down	This gene encodes a thioredoxin-binding protein that is a member of the alpha arrestin protein family. Thioredoxin is a thiol-oxidoreductase that is a major regulator of cellular redox signaling which protects cells from oxidative stress. This protein inhibits the antioxidative function of thioredoxin resulting in the accumulation of reactive oxygen species and cellular stress. This protein also …
ENSG00000266265	KLF14	136259	Kruppel like factor 14(KLF14)	0.0695469	0.104495	0.119668	0.511068	0.504183	0.446162	1.0324e-05	2.35567	up	This intronless gene encodes a member of the Kruppel-like family of transcription factors. The encoded protein functions as a transcriptional co-repressor, and is induced by transforming growth factor-beta (TGF-beta) to repress TGF-beta receptor II gene expression. This gene exhibits imprinted expression from the maternal allele in embryonic and extra-embryonic tissues. [provided by RefSeq, Jul 2…
ENSG00000271503	CCL5	6352	C-C motif chemokine ligand 5(CCL5)	16.8795	10.8365	14.187	5.50201	5.76979	4.52627	9.9006e-06	-1.41525	down	This gene is one of several chemokine genes clustered on the q-arm of chromosome 17. Chemokines form a superfamily of secreted proteins involved in immunoregulatory and inflammatory processes. The superfamily is divided into four subfamilies based on the arrangement of the N-terminal cysteine residues of the mature peptide. This chemokine, a member of the CC subfamily, functions as a chemoattract…
ENSG00000272602	ZNF595	152687	zinc finger protein 595(ZNF595)	2.35183	1.82723	2.06382	1.06867	1.06542	1.15654	0.000751855	-1.00984	down	This gene encodes a protein belonging to the Cys2His2 zinc finger protein family, whose members function as transcription factors that can regulate a broad variety of developmental and cellular processes. Alternative splicing of this gene results in multiple transcript variants. [provided by RefSeq, Oct 2013]
ENSG00000273604	C17orf96	100170841	chromosome 17 open reading frame 96(C17orf96)	4.39289	4.12027	4.13413	8.63701	11.2484	9.52406	9.63507e-14	1.2221	up	-
ENSG00000274180	NATD1	256302	N-acetyltransferase domain containing 1(NATD1)	0.540577	0.889733	0.56206	1.82599	2.10575	1.74291	6.58506e-12	1.448	up	-
ENSG00000274349	ZNF658	26149	zinc finger protein 658(ZNF658)	1.12734	0.983741	0.798765	0.271344	0.538341	0.479779	0.00182894	-1.26354	down	-
ENSG00000275074	NUDT18	79873	nudix hydrolase 18(NUDT18)	11.0125	8.027	9.41128	2.95039	3.85795	3.77923	2.86419e-16	-1.46053	down	The protein encoded by this gene is a member of the Nudix hydrolase family. Nudix hydrolases eliminate potentially toxic nucleotide metabolites from the cell and regulate the concentrations and availability of many different nucleotide substrates, cofactors, and signaling molecules. This protein contains a Nudix hydrolase domain and hydrolyzes oxidized forms of guanosine and deoxyguanosine diphos…
ENSG00000275793	RIMBP3	85376	RIMS binding protein 3(RIMBP3)	0.223083	0.304208	0.377715	0.157929	0.129769	0.144848	0.00594458	-1.09407	down	-
ENSG00000276600	RAB7B	338382	RAB7B, member RAS oncogene family(RAB7B)	2.2272	2.33803	2.36695	1.02197	1.57475	1.16437	5.21904e-08	-1.18304	down	-
