# Supplementary material for: Gene expression profiling and functional analysis reveals that p53 pathway-related gene expression is highly activated in cancer cells treated by cold atmospheric plasma-activated medium
Source: PeerJ. 2017 Aug 25;5:e3751. doi: 10.7717/peerj.3751 (PMC5572956; doi:10.7717/peerj.3751)
Supplement: Table S5 — (A) The Gene Ontology (GO) biological process enrichment. (B) The Gene Ontology (GO) cellular component enrichment. (C) The Gene Ontology (GO) molecular function enrichment. [file peerj-05-3751-s010.xls]

## Sheet: Supplementary Table 4A
Supplementary Table 4A The Gene Ontology (GO)-biological process assignments and their enrichment
Category	Term	Count	%	PValue	Genes	List Total	Pop Hits	Pop Total	Fold Enrichment	Bonferroni	Benjamini	FDR
GOTERM_BP_1	GO:0009987~cellular process	759	81.2634	0.00020916	150737, 54103, 10892, 23515, 8743, 170690, 8744, 23657, 132660, 7349, 59349, 154, 8740, 8320, 747, 50614, 6352, 7358, 80833, 8326, 25791, 3486, 2012, 1723, 8877, 6498, 11093, 604, 5228, 400566, 6095, 204851, 6785, 23645, 3293, 57216, 3299, 126626, 57211, 282679, 5366, 10628, 3491, 6875, 79094, 340351, 6367, 387496, 143879, 2020, 2843, 10620, 1815, 8412, 84085, 1437, 5252, 8864, 828, 314, 924, 876…	793	15558	16792	1.03304	0.0052159	0.000435701	0.16957
GOTERM_BP_ALL	GO:0009987~cellular process	759	81.2634	0.00020916	150737, 54103, 10892, 23515, 8743, 170690, 8744, 23657, 132660, 7349, 59349, 154, 8740, 8320, 747, 50614, 6352, 7358, 80833, 8326, 25791, 3486, 2012, 1723, 8877, 6498, 11093, 604, 5228, 400566, 6095, 204851, 6785, 23645, 3293, 57216, 3299, 126626, 57211, 282679, 5366, 10628, 3491, 6875, 79094, 340351, 6367, 387496, 143879, 2020, 2843, 10620, 1815, 8412, 84085, 1437, 5252, 8864, 828, 314, 924, 876…	793	15558	16792	1.03304	0.772163	0.00416961	0.411756
GOTERM_BP_1	GO:0044699~single-organism process	693	74.197	4.00833e-09	150737, 10892, 23515, 8743, 170690, 23657, 8744, 132660, 7349, 59349, 154, 8740, 8320, 747, 50614, 6352, 7358, 80833, 8326, 25791, 3486, 2012, 1723, 8877, 6498, 11093, 604, 5228, 6095, 204851, 6785, 23645, 3293, 57216, 3299, 57211, 282679, 5366, 10628, 3491, 6875, 79094, 6367, 387496, 2020, 2843, 1815, 8412, 1437, 8864, 828, 314, 924, 8764, 23539, 1843, 390010, 728, 79628, 6375, 5347, 1847, 1848,…	793	13377	16792	1.09699	1.00208e-07	2.00416e-08	3.25204e-06
GOTERM_BP_ALL	GO:0044699~single-organism process	693	74.197	4.00833e-09	150737, 10892, 23515, 8743, 170690, 23657, 8744, 132660, 7349, 59349, 154, 8740, 8320, 747, 50614, 6352, 7358, 80833, 8326, 25791, 3486, 2012, 1723, 8877, 6498, 11093, 604, 5228, 6095, 204851, 6785, 23645, 3293, 57216, 3299, 57211, 282679, 5366, 10628, 3491, 6875, 79094, 6367, 387496, 2020, 2843, 1815, 8412, 1437, 8864, 828, 314, 924, 8764, 23539, 1843, 390010, 728, 79628, 6375, 5347, 1847, 1848,…	793	13377	16792	1.09699	2.83425e-05	2.95238e-07	7.90631e-06
GOTERM_BP_2	GO:0044763~single-organism cellular process	647	69.2719	7.4333e-09	150737, 10892, 23515, 8743, 170690, 23657, 8744, 132660, 7349, 59349, 8740, 154, 8320, 747, 50614, 6352, 80833, 8326, 3486, 25791, 2012, 1723, 8877, 6498, 11093, 604, 5228, 6095, 204851, 6785, 23645, 3293, 57216, 3299, 57211, 282679, 5366, 10628, 3491, 6875, 79094, 6367, 387496, 2020, 2843, 1815, 8412, 1437, 8864, 828, 924, 8764, 23539, 1843, 728, 79628, 6375, 5347, 1847, 1848, 1846, 123688, 5510…	793	12256	16766	1.11612	1.37516e-06	5.09319e-08	9.19784e-06
GOTERM_BP_ALL	GO:0044763~single-organism cellular process	647	69.2719	4.92106e-09	150737, 10892, 23515, 8743, 170690, 23657, 8744, 132660, 7349, 59349, 8740, 154, 8320, 747, 50614, 6352, 80833, 8326, 3486, 25791, 2012, 1723, 8877, 6498, 11093, 604, 5228, 6095, 204851, 6785, 23645, 3293, 57216, 3299, 57211, 282679, 5366, 10628, 3491, 6875, 79094, 6367, 387496, 2020, 2843, 1815, 8412, 1437, 8864, 828, 924, 8764, 23539, 1843, 728, 79628, 6375, 5347, 1847, 1848, 1846, 123688, 5510…	793	12256	16792	1.11785	3.47962e-05	3.51483e-07	9.70665e-06
GOTERM_BP_1	GO:0065007~biological regulation	613	65.6317	3.47867e-08	54103, 10892, 23515, 8743, 23657, 8744, 170690, 7349, 132660, 59349, 8740, 154, 8320, 747, 6352, 80833, 8326, 3486, 25791, 1723, 8877, 6498, 11093, 5228, 604, 6095, 204851, 23645, 3293, 57216, 3299, 126626, 57211, 282679, 5366, 10628, 3491, 6875, 79094, 6367, 387496, 2020, 2843, 10620, 1815, 8412, 374383, 1437, 5252, 8864, 828, 924, 8764, 1843, 390010, 728, 79628, 6375, 5347, 1847, 1848, 1846, 55…	793	11548	16792	1.12404	8.69668e-07	1.44945e-07	2.82232e-05
GOTERM_BP_ALL	GO:0065007~biological regulation	613	65.6317	3.47867e-08	54103, 10892, 23515, 8743, 23657, 8744, 170690, 7349, 132660, 59349, 8740, 154, 8320, 747, 6352, 80833, 8326, 3486, 25791, 1723, 8877, 6498, 11093, 5228, 604, 6095, 204851, 23645, 3293, 57216, 3299, 126626, 57211, 282679, 5366, 10628, 3491, 6875, 79094, 6367, 387496, 2020, 2843, 10620, 1815, 8412, 374383, 1437, 5252, 8864, 828, 924, 8764, 1843, 390010, 728, 79628, 6375, 5347, 1847, 1848, 1846, 55…	793	11548	16792	1.12404	0.000245947	1.89213e-06	6.86158e-05
GOTERM_BP_1	GO:0050789~regulation of biological process	582	62.3126	1.79273e-07	54103, 10892, 23515, 8743, 8744, 170690, 7349, 132660, 59349, 8740, 154, 8320, 747, 6352, 80833, 8326, 3486, 25791, 1723, 8877, 6498, 11093, 5228, 604, 6095, 204851, 23645, 57216, 3299, 126626, 57211, 5366, 10628, 3491, 6875, 79094, 6367, 387496, 2020, 2843, 10620, 1815, 374383, 8412, 1437, 5252, 8864, 828, 924, 8764, 1843, 390010, 728, 79628, 6375, 5347, 1847, 1848, 1846, 55107, 220, 6764, 55200…	793	10922	16792	1.12837	4.4818e-06	5.60227e-07	0.000145448
GOTERM_BP_ALL	GO:0050789~regulation of biological process	582	62.3126	1.79273e-07	54103, 10892, 23515, 8743, 8744, 170690, 7349, 132660, 59349, 8740, 154, 8320, 747, 6352, 80833, 8326, 3486, 25791, 1723, 8877, 6498, 11093, 5228, 604, 6095, 204851, 23645, 57216, 3299, 126626, 57211, 5366, 10628, 3491, 6875, 79094, 6367, 387496, 2020, 2843, 10620, 1815, 374383, 8412, 1437, 5252, 8864, 828, 924, 8764, 1843, 390010, 728, 79628, 6375, 5347, 1847, 1848, 1846, 55107, 220, 6764, 55200…	793	10922	16792	1.12837	0.00126683	8.50759e-06	0.00035361
GOTERM_BP_1	GO:0008152~metabolic process	573	61.349	6.3656e-05	54103, 10892, 23515, 8743, 170690, 7349, 132660, 59349, 8740, 154, 8320, 747, 50614, 6352, 7358, 80833, 3486, 1723, 8877, 6498, 11093, 604, 400566, 6095, 204851, 6785, 23645, 3293, 57216, 3299, 126626, 5366, 10628, 3491, 6875, 79094, 340351, 6367, 387496, 143879, 2020, 10620, 1815, 8412, 84085, 1437, 5252, 8864, 314, 123228, 8764, 23539, 1843, 390010, 728, 6375, 5347, 1847, 1848, 1846, 123688, 22…	793	11075	16792	1.09557	0.00159019	0.000144667	0.0516339
GOTERM_BP_ALL	GO:0008152~metabolic process	573	61.349	6.3656e-05	54103, 10892, 23515, 8743, 170690, 7349, 132660, 59349, 8740, 154, 8320, 747, 50614, 6352, 7358, 80833, 3486, 1723, 8877, 6498, 11093, 604, 400566, 6095, 204851, 6785, 23645, 3293, 57216, 3299, 126626, 5366, 10628, 3491, 6875, 79094, 340351, 6367, 387496, 143879, 2020, 10620, 1815, 8412, 84085, 1437, 5252, 8864, 314, 123228, 8764, 23539, 1843, 390010, 728, 6375, 5347, 1847, 1848, 1846, 123688, 22…	793	11075	16792	1.09557	0.362452	0.00157263	0.125485
GOTERM_BP_2	GO:0050794~regulation of cellular process	569	60.9208	1.71442e-08	54103, 10892, 23515, 8743, 8744, 170690, 7349, 132660, 59349, 8740, 154, 8320, 6352, 747, 80833, 8326, 3486, 25791, 1723, 8877, 6498, 11093, 5228, 604, 6095, 204851, 23645, 57216, 3299, 126626, 57211, 5366, 10628, 3491, 6875, 79094, 6367, 387496, 2020, 2843, 10620, 1815, 8412, 1437, 5252, 8864, 828, 924, 8764, 1843, 390010, 728, 79628, 6375, 5347, 1847, 1848, 1846, 55107, 220, 6764, 55200, 58476,…	793	10489	16766	1.14692	3.17167e-06	1.02312e-07	2.12139e-05
GOTERM_BP_ALL	GO:0050794~regulation of cellular process	569	60.9208	1.24282e-08	54103, 10892, 23515, 8743, 8744, 170690, 7349, 132660, 59349, 8740, 154, 8320, 6352, 747, 80833, 8326, 3486, 25791, 1723, 8877, 6498, 11093, 5228, 604, 6095, 204851, 23645, 57216, 3299, 126626, 57211, 5366, 10628, 3491, 6875, 79094, 6367, 387496, 2020, 2843, 10620, 1815, 8412, 1437, 5252, 8864, 828, 924, 8764, 1843, 390010, 728, 79628, 6375, 5347, 1847, 1848, 1846, 55107, 220, 6764, 55200, 58476,…	793	10489	16792	1.1487	8.78763e-05	7.84644e-07	2.45144e-05
GOTERM_BP_2	GO:0071704~organic substance metabolic process	562	60.1713	1.29531e-05	54103, 10892, 23515, 8743, 170690, 7349, 132660, 59349, 8740, 154, 8320, 747, 50614, 6352, 7358, 80833, 3486, 1723, 8877, 6498, 11093, 604, 400566, 6095, 204851, 6785, 23645, 3293, 57216, 3299, 126626, 5366, 10628, 3491, 6875, 79094, 340351, 6367, 387496, 143879, 2020, 10620, 1815, 8412, 84085, 1437, 5252, 8864, 314, 123228, 8764, 23539, 1843, 390010, 728, 6375, 5347, 1847, 1848, 1846, 123688, 22…	793	10707	16766	1.10975	0.00239346	5.70539e-05	0.0160267
GOTERM_BP_ALL	GO:0071704~organic substance metabolic process	562	60.1713	9.99878e-06	54103, 10892, 23515, 8743, 170690, 7349, 132660, 59349, 8740, 154, 8320, 747, 50614, 6352, 7358, 80833, 3486, 1723, 8877, 6498, 11093, 604, 400566, 6095, 204851, 6785, 23645, 3293, 57216, 3299, 126626, 5366, 10628, 3491, 6875, 79094, 340351, 6367, 387496, 143879, 2020, 10620, 1815, 8412, 84085, 1437, 5252, 8864, 314, 123228, 8764, 23539, 1843, 390010, 728, 6375, 5347, 1847, 1848, 1846, 123688, 22…	793	10707	16792	1.11147	0.0682602	0.000299539	0.0197205
GOTERM_BP_2	GO:0044237~cellular metabolic process	541	57.9229	6.94186e-06	54103, 10892, 23515, 8743, 7349, 132660, 59349, 8740, 154, 50614, 6352, 747, 8320, 7358, 3486, 1723, 8877, 6498, 11093, 604, 400566, 6095, 204851, 6785, 23645, 3293, 57216, 3299, 126626, 5366, 10628, 3491, 6875, 79094, 340351, 6367, 387496, 143879, 2020, 10620, 1815, 8412, 84085, 1437, 5252, 8864, 314, 8764, 23539, 1843, 390010, 728, 6375, 5347, 1847, 1848, 1846, 123688, 220, 6764, 58476, 25766, …	793	10202	16766	1.12116	0.00128342	3.37954e-05	0.0085894
GOTERM_BP_ALL	GO:0044237~cellular metabolic process	541	57.9229	5.40263e-06	54103, 10892, 23515, 8743, 7349, 132660, 59349, 8740, 154, 50614, 6352, 747, 8320, 7358, 3486, 1723, 8877, 6498, 11093, 604, 400566, 6095, 204851, 6785, 23645, 3293, 57216, 3299, 126626, 5366, 10628, 3491, 6875, 79094, 340351, 6367, 387496, 143879, 2020, 10620, 1815, 8412, 84085, 1437, 5252, 8864, 314, 8764, 23539, 1843, 390010, 728, 6375, 5347, 1847, 1848, 1846, 123688, 220, 6764, 58476, 25766, …	793	10202	16792	1.1229	0.0374816	0.000173631	0.010656
GOTERM_BP_2	GO:0044238~primary metabolic process	535	57.2805	9.06236e-05	54103, 10892, 23515, 8743, 170690, 7349, 132660, 59349, 8740, 154, 50614, 6352, 747, 8320, 7358, 3486, 8877, 1723, 6498, 11093, 604, 400566, 6095, 204851, 6785, 23645, 3293, 57216, 3299, 126626, 5366, 10628, 3491, 6875, 79094, 6367, 340351, 143879, 387496, 2020, 10620, 1815, 8412, 84085, 1437, 5252, 8864, 123228, 8764, 1843, 390010, 728, 6375, 5347, 1847, 1848, 1846, 123688, 220, 6764, 58476, 257…	793	10243	16766	1.10429	0.0166264	0.000349233	0.112078
GOTERM_BP_ALL	GO:0044238~primary metabolic process	535	57.2805	7.26605e-05	54103, 10892, 23515, 8743, 170690, 7349, 132660, 59349, 8740, 154, 50614, 6352, 747, 8320, 7358, 3486, 8877, 1723, 6498, 11093, 604, 400566, 6095, 204851, 6785, 23645, 3293, 57216, 3299, 126626, 5366, 10628, 3491, 6875, 79094, 6367, 340351, 143879, 387496, 2020, 10620, 1815, 8412, 84085, 1437, 5252, 8864, 123228, 8764, 1843, 390010, 728, 6375, 5347, 1847, 1848, 1846, 123688, 220, 6764, 58476, 257…	793	10243	16792	1.106	0.401782	0.00173431	0.143223
GOTERM_BP_3	GO:0043170~macromolecule metabolic process	484	51.8201	9.22837e-05	54103, 10892, 23515, 8743, 170690, 7349, 132660, 59349, 8740, 154, 6352, 50614, 8320, 7358, 80833, 3486, 8877, 6498, 11093, 604, 400566, 6095, 204851, 23645, 57216, 3299, 126626, 5366, 10628, 3491, 6875, 79094, 6367, 340351, 143879, 387496, 2020, 10620, 1815, 8412, 84085, 1437, 5252, 8864, 123228, 8764, 1843, 390010, 728, 6375, 5347, 1847, 1848, 1846, 6764, 58476, 25766, 285704, 79836, 80853, 848…	789	9130	16663	1.11957	0.105659	0.00101465	0.149242
GOTERM_BP_ALL	GO:0043170~macromolecule metabolic process	484	51.8201	6.95678e-05	54103, 10892, 23515, 8743, 170690, 7349, 132660, 59349, 8740, 154, 6352, 50614, 8320, 7358, 80833, 3486, 8877, 6498, 11093, 604, 400566, 6095, 204851, 23645, 57216, 3299, 126626, 5366, 10628, 3491, 6875, 79094, 6367, 340351, 143879, 387496, 2020, 10620, 1815, 8412, 84085, 1437, 5252, 8864, 123228, 8764, 1843, 390010, 728, 6375, 5347, 1847, 1848, 1846, 6764, 58476, 25766, 285704, 79836, 80853, 848…	793	9130	16792	1.12255	0.388556	0.00167754	0.137131
GOTERM_BP_1	GO:0050896~response to stimulus	478	51.1777	5.00824e-10	10892, 8743, 23657, 8744, 7349, 59349, 8740, 154, 6352, 747, 8320, 80833, 3486, 25791, 8326, 8877, 1723, 6498, 11093, 5228, 604, 6095, 204851, 6785, 23645, 57216, 57211, 5366, 10628, 3491, 6875, 79094, 6367, 387496, 2843, 1815, 374383, 8412, 1437, 5252, 8864, 828, 314, 924, 8764, 1843, 79628, 728, 6375, 5347, 1847, 1848, 1846, 55107, 220, 6764, 55200, 285704, 85458, 10602, 182, 6383, 6386, 1839, …	793	8329	16792	1.21525	1.25206e-08	3.13015e-09	4.0633e-07
GOTERM_BP_ALL	GO:0050896~response to stimulus	478	51.1777	5.00824e-10	10892, 8743, 23657, 8744, 7349, 59349, 8740, 154, 6352, 747, 8320, 80833, 3486, 25791, 8326, 8877, 1723, 6498, 11093, 5228, 604, 6095, 204851, 6785, 23645, 57216, 57211, 5366, 10628, 3491, 6875, 79094, 6367, 387496, 2843, 1815, 374383, 8412, 1437, 5252, 8864, 828, 314, 924, 8764, 1843, 79628, 728, 6375, 5347, 1847, 1848, 1846, 55107, 220, 6764, 55200, 285704, 85458, 10602, 182, 6383, 6386, 1839, …	793	8329	16792	1.21525	3.54132e-06	5.05904e-08	9.87862e-07
GOTERM_BP_3	GO:0044260~cellular macromolecule metabolic process	444	47.5375	0.000400061	10892, 23515, 8743, 7349, 132660, 59349, 8740, 154, 6352, 50614, 8320, 3486, 8877, 6498, 11093, 604, 400566, 6095, 204851, 23645, 57216, 3299, 126626, 5366, 10628, 3491, 6875, 79094, 6367, 340351, 143879, 387496, 2020, 10620, 1815, 8412, 84085, 1437, 5252, 8864, 8764, 1843, 390010, 728, 6375, 5347, 1847, 1848, 1846, 6764, 58476, 25766, 285704, 80853, 84875, 182, 6386, 1839, 8848, 146198, 84959, 6…	789	8387	16663	1.11803	0.383792	0.00350233	0.645471
GOTERM_BP_4	GO:0044260~cellular macromolecule metabolic process	444	47.5375	0.000533766	10892, 23515, 8743, 7349, 132660, 59349, 8740, 154, 6352, 50614, 8320, 3486, 8877, 6498, 11093, 604, 400566, 6095, 204851, 23645, 57216, 3299, 126626, 5366, 10628, 3491, 6875, 79094, 6367, 340351, 143879, 387496, 2020, 10620, 1815, 8412, 84085, 1437, 5252, 8864, 8764, 1843, 390010, 728, 6375, 5347, 1847, 1848, 1846, 6764, 58476, 25766, 285704, 80853, 84875, 182, 6386, 1839, 8848, 146198, 84959, 6…	780	8387	16415	1.1141	0.787171	0.00832873	0.95312
GOTERM_BP_ALL	GO:0044260~cellular macromolecule metabolic process	444	47.5375	0.000313459	10892, 23515, 8743, 7349, 132660, 59349, 8740, 154, 6352, 50614, 8320, 3486, 8877, 6498, 11093, 604, 400566, 6095, 204851, 23645, 57216, 3299, 126626, 5366, 10628, 3491, 6875, 79094, 6367, 340351, 143879, 387496, 2020, 10620, 1815, 8412, 84085, 1437, 5252, 8864, 8764, 1843, 390010, 728, 6375, 5347, 1847, 1848, 1846, 6764, 58476, 25766, 285704, 80853, 84875, 182, 6386, 1839, 8848, 146198, 84959, 6…	793	8387	16792	1.121	0.891045	0.00598963	0.616478
GOTERM_BP_1	GO:0032501~multicellular organismal process	419	44.8608	1.44598e-10	10892, 23515, 8743, 23657, 8744, 170690, 7349, 154, 747, 8320, 7358, 3486, 25791, 8326, 2012, 8877, 1723, 6498, 11093, 5228, 604, 6095, 204851, 3293, 57216, 3299, 282679, 57211, 10628, 3491, 6875, 79094, 2020, 8412, 1815, 1437, 8864, 314, 924, 8764, 1843, 390010, 79628, 728, 6375, 1847, 1848, 1846, 220, 55107, 58476, 80853, 27295, 85458, 182, 84879, 6383, 6386, 1839, 421, 79633, 7220, 843, 5330, …	793	7027	16792	1.26262	3.61495e-09	1.20498e-09	1.17316e-07
GOTERM_BP_ALL	GO:0032501~multicellular organismal process	419	44.8608	1.44598e-10	10892, 23515, 8743, 23657, 8744, 170690, 7349, 154, 747, 8320, 7358, 3486, 25791, 8326, 2012, 8877, 1723, 6498, 11093, 5228, 604, 6095, 204851, 3293, 57216, 3299, 282679, 57211, 10628, 3491, 6875, 79094, 2020, 8412, 1815, 1437, 8864, 314, 924, 8764, 1843, 390010, 79628, 728, 6375, 1847, 1848, 1846, 220, 55107, 58476, 80853, 27295, 85458, 182, 84879, 6383, 6386, 1839, 421, 79633, 7220, 843, 5330, …	793	7027	16792	1.26262	1.02245e-06	1.79378e-08	2.85216e-07
GOTERM_BP_2	GO:0051716~cellular response to stimulus	415	44.4325	1.25012e-10	10892, 8743, 8744, 7349, 59349, 8740, 154, 6352, 747, 80833, 3486, 25791, 8326, 8877, 6498, 11093, 5228, 604, 6095, 204851, 23645, 57216, 57211, 5366, 10628, 3491, 6875, 79094, 6367, 387496, 2843, 8412, 1815, 1437, 5252, 828, 314, 8764, 924, 1843, 79628, 728, 6375, 5347, 1847, 1848, 1846, 55107, 6764, 55200, 285704, 85458, 10602, 182, 6383, 6386, 1839, 6755, 79633, 843, 5330, 84959, 6591, 8639, 8…	793	6927	16766	1.26666	2.31273e-08	1.05124e-09	1.54688e-07
GOTERM_BP_ALL	GO:0051716~cellular response to stimulus	415	44.4325	9.791e-11	10892, 8743, 8744, 7349, 59349, 8740, 154, 6352, 747, 80833, 3486, 25791, 8326, 8877, 6498, 11093, 5228, 604, 6095, 204851, 23645, 57216, 57211, 5366, 10628, 3491, 6875, 79094, 6367, 387496, 2843, 8412, 1815, 1437, 5252, 828, 314, 8764, 924, 1843, 79628, 728, 6375, 5347, 1847, 1848, 1846, 55107, 6764, 55200, 285704, 85458, 10602, 182, 6383, 6386, 1839, 6755, 79633, 843, 5330, 84959, 6591, 8639, 8…	793	6927	16792	1.26862	6.92321e-07	1.30627e-08	1.93125e-07
GOTERM_BP_3	GO:0007154~cell communication	394	42.1842	6.06626e-13	10892, 8743, 8744, 7349, 59349, 8740, 154, 6352, 747, 80833, 3486, 25791, 8326, 8877, 6498, 11093, 5228, 604, 6095, 204851, 23645, 57216, 57211, 5366, 10628, 3491, 6875, 79094, 6367, 387496, 2843, 8412, 1815, 1437, 8864, 828, 8764, 924, 1843, 79628, 728, 6375, 1847, 1848, 1846, 55107, 6764, 55200, 285704, 85458, 10602, 182, 6383, 6386, 1839, 6755, 79633, 843, 5330, 84959, 6591, 84033, 2247, 23550…	789	6275	16663	1.32605	7.34017e-10	6.11681e-11	9.81726e-10
GOTERM_BP_ALL	GO:0007154~cell communication	394	42.1842	4.20289e-13	10892, 8743, 8744, 7349, 59349, 8740, 154, 6352, 747, 80833, 3486, 25791, 8326, 8877, 6498, 11093, 5228, 604, 6095, 204851, 23645, 57216, 57211, 5366, 10628, 3491, 6875, 79094, 6367, 387496, 2843, 8412, 1815, 1437, 8864, 828, 8764, 924, 1843, 79628, 728, 6375, 1847, 1848, 1846, 55107, 6764, 55200, 285704, 85458, 10602, 182, 6383, 6386, 1839, 6755, 79633, 843, 5330, 84959, 6591, 84033, 2247, 23550…	793	6275	16792	1.32957	2.97216e-09	1.35098e-10	8.29092e-10
GOTERM_BP_1	GO:0023052~signaling	392	41.97	7.93428e-13	10892, 8743, 8744, 7349, 59349, 8740, 154, 6352, 747, 80833, 3486, 25791, 8326, 8877, 6498, 11093, 5228, 604, 6095, 204851, 23645, 57216, 57211, 5366, 10628, 3491, 6875, 79094, 6367, 387496, 2843, 8412, 1815, 1437, 8864, 828, 8764, 924, 1843, 79628, 728, 6375, 1847, 1848, 1846, 55107, 6764, 55200, 285704, 85458, 10602, 182, 6383, 6386, 1839, 6755, 79633, 7220, 843, 5330, 84959, 6591, 84033, 2247,…	793	6260	16792	1.32599	1.98369e-11	9.91851e-12	6.43763e-10
GOTERM_BP_ALL	GO:0023052~signaling	392	41.97	7.93428e-13	10892, 8743, 8744, 7349, 59349, 8740, 154, 6352, 747, 80833, 3486, 25791, 8326, 8877, 6498, 11093, 5228, 604, 6095, 204851, 23645, 57216, 57211, 5366, 10628, 3491, 6875, 79094, 6367, 387496, 2843, 8412, 1815, 1437, 8864, 828, 8764, 924, 1843, 79628, 728, 6375, 1847, 1848, 1846, 55107, 6764, 55200, 285704, 85458, 10602, 182, 6383, 6386, 1839, 6755, 79633, 7220, 843, 5330, 84959, 6591, 84033, 2247,…	793	6260	16792	1.32599	5.61067e-09	1.93471e-10	1.56511e-09
GOTERM_BP_2	GO:0044700~single organism signaling	388	41.5418	2.13258e-12	10892, 8743, 8744, 7349, 59349, 8740, 154, 6352, 747, 80833, 3486, 25791, 8326, 8877, 6498, 11093, 5228, 604, 6095, 204851, 23645, 57216, 57211, 5366, 10628, 3491, 6875, 79094, 6367, 387496, 2843, 8412, 1815, 1437, 8864, 828, 8764, 924, 1843, 79628, 728, 6375, 1847, 1848, 1846, 55107, 6764, 55200, 285704, 85458, 10602, 182, 6383, 6386, 1839, 6755, 79633, 843, 5330, 84959, 6591, 84033, 2247, 23550…	793	6207	16766	1.32162	3.94536e-10	2.81811e-11	2.63888e-09
GOTERM_BP_ALL	GO:0044700~single organism signaling	388	41.5418	1.69146e-12	10892, 8743, 8744, 7349, 59349, 8740, 154, 6352, 747, 80833, 3486, 25791, 8326, 8877, 6498, 11093, 5228, 604, 6095, 204851, 23645, 57216, 57211, 5366, 10628, 3491, 6875, 79094, 6367, 387496, 2843, 8412, 1815, 1437, 8864, 828, 8764, 924, 1843, 79628, 728, 6375, 1847, 1848, 1846, 55107, 6764, 55200, 285704, 85458, 10602, 182, 6383, 6386, 1839, 6755, 79633, 843, 5330, 84959, 6591, 84033, 2247, 23550…	793	6207	16792	1.32367	1.19601e-08	3.23245e-10	3.33629e-09
GOTERM_BP_2	GO:0044707~single-multicellular organism process	387	41.4347	2.62945e-15	10892, 23515, 8743, 23657, 8744, 170690, 7349, 154, 747, 8320, 7358, 3486, 25791, 8326, 2012, 8877, 1723, 6498, 11093, 5228, 604, 6095, 204851, 3293, 57216, 3299, 282679, 57211, 10628, 3491, 79094, 2020, 8412, 1815, 1437, 8864, 8764, 924, 1843, 390010, 79628, 728, 6375, 1847, 1848, 1846, 220, 55107, 58476, 80853, 27295, 85458, 182, 84879, 6383, 6386, 1839, 421, 79633, 843, 84959, 6591, 84033, 512…	793	5943	16766	1.37677	4.92939e-13	1.23235e-13	3.29736e-12
GOTERM_BP_ALL	GO:0044707~single-multicellular organism process	387	41.4347	2.0209e-15	10892, 23515, 8743, 23657, 8744, 170690, 7349, 154, 747, 8320, 7358, 3486, 25791, 8326, 2012, 8877, 1723, 6498, 11093, 5228, 604, 6095, 204851, 3293, 57216, 3299, 282679, 57211, 10628, 3491, 79094, 2020, 8412, 1815, 1437, 8864, 8764, 924, 1843, 390010, 79628, 728, 6375, 1847, 1848, 1846, 220, 55107, 58476, 80853, 27295, 85458, 182, 84879, 6383, 6386, 1839, 421, 79633, 843, 84959, 6591, 84033, 512…	793	5943	16792	1.37891	1.41307e-11	1.41309e-12	3.94129e-12
GOTERM_BP_1	GO:0032502~developmental process	374	40.0428	4.14485e-16	3725, 150737, 10205, 3087, 5734, 10892, 3084, 23515, 153572, 8743, 23657, 170690, 8744, 7349, 10481, 10202, 8740, 154, 4616, 7060, 747, 8320, 4519, 7358, 3486, 144165, 25791, 8326, 2012, 4211, 23135, 253260, 7162, 8877, 1723, 7161, 6498, 65059, 5228, 6615, 604, 3099, 6095, 204851, 5744, 5743, 3096, 3293, 57216, 81848, 3299, 282679, 57211, 3718, 4508, 89846, 10628, 3491, 6875, 54795, 79094, 100170…	793	5632	16792	1.40617	1.11022e-14	1.11022e-14	3.55271e-13
GOTERM_BP_ALL	GO:0032502~developmental process	374	40.0428	4.14485e-16	3725, 150737, 10205, 3087, 5734, 10892, 3084, 23515, 153572, 8743, 23657, 170690, 8744, 7349, 10481, 10202, 8740, 154, 4616, 7060, 747, 8320, 4519, 7358, 3486, 144165, 25791, 8326, 2012, 4211, 23135, 253260, 7162, 8877, 1723, 7161, 6498, 65059, 5228, 6615, 604, 3099, 6095, 204851, 5744, 5743, 3096, 3293, 57216, 81848, 3299, 282679, 57211, 3718, 4508, 89846, 10628, 3491, 6875, 54795, 79094, 100170…	793	5632	16792	1.40617	3.14015e-12	3.48943e-13	8.77076e-13
GOTERM_BP_2	GO:0044767~single-organism developmental process	368	39.4004	1.86994e-16	3725, 150737, 3087, 5734, 10892, 3084, 23515, 153572, 8743, 23657, 170690, 8744, 7349, 10481, 10202, 8740, 154, 4616, 7060, 747, 8320, 4519, 7358, 3486, 144165, 25791, 8326, 2012, 4211, 23135, 253260, 7162, 8877, 1723, 7161, 6498, 65059, 5228, 604, 6615, 3099, 6095, 204851, 5744, 5743, 3096, 3293, 57216, 81848, 3299, 282679, 57211, 3718, 4508, 89846, 10628, 3491, 6875, 54795, 79094, 100170841, 14…	793	5475	16766	1.42108	4.10783e-14	2.05391e-14	2.77556e-13
GOTERM_BP_ALL	GO:0044767~single-organism developmental process	368	39.4004	1.69554e-16	3725, 150737, 3087, 5734, 10892, 3084, 23515, 153572, 8743, 23657, 170690, 8744, 7349, 10481, 10202, 8740, 154, 4616, 7060, 747, 8320, 4519, 7358, 3486, 144165, 25791, 8326, 2012, 4211, 23135, 253260, 7162, 8877, 1723, 7161, 6498, 65059, 5228, 604, 6615, 3099, 6095, 204851, 5744, 5743, 3096, 3293, 57216, 81848, 3299, 282679, 57211, 3718, 4508, 89846, 10628, 3491, 6875, 54795, 79094, 100170841, 14…	793	5475	16792	1.42329	1.57008e-12	3.92575e-13	4.32987e-13
GOTERM_BP_2	GO:0048856~anatomical structure development	367	39.2934	2.41922e-16	3725, 150737, 10205, 3087, 5734, 10892, 3084, 23515, 153572, 8743, 23657, 170690, 8744, 7349, 10481, 10202, 8740, 154, 4616, 7060, 747, 8320, 4519, 7358, 3486, 144165, 25791, 8326, 2012, 4211, 23135, 253260, 7162, 8877, 1723, 7161, 6498, 65059, 5228, 604, 6615, 3099, 6095, 204851, 5744, 5743, 3096, 3293, 57216, 81848, 3299, 282679, 57211, 3718, 89846, 10628, 3491, 6875, 54795, 79094, 100170841, 1…	793	5473	16766	1.41774	4.10783e-14	1.36557e-14	2.77556e-13
GOTERM_BP_ALL	GO:0048856~anatomical structure development	367	39.2934	2.12097e-16	3725, 150737, 10205, 3087, 5734, 10892, 3084, 23515, 153572, 8743, 23657, 170690, 8744, 7349, 10481, 10202, 8740, 154, 4616, 7060, 747, 8320, 4519, 7358, 3486, 144165, 25791, 8326, 2012, 4211, 23135, 253260, 7162, 8877, 1723, 7161, 6498, 65059, 5228, 604, 6615, 3099, 6095, 204851, 5744, 5743, 3096, 3293, 57216, 81848, 3299, 282679, 57211, 3718, 89846, 10628, 3491, 6875, 54795, 79094, 100170841, 1…	793	5473	16792	1.41994	1.57008e-12	3.13971e-13	4.32987e-13
GOTERM_BP_2	GO:0019222~regulation of metabolic process	364	38.9722	6.01681e-08	3725, 3087, 54103, 10892, 3084, 153572, 8743, 7349, 132660, 10481, 154, 8740, 7060, 4616, 6352, 8320, 114899, 3486, 144165, 4211, 23135, 253260, 8877, 7161, 6498, 604, 6615, 83714, 3099, 6095, 204851, 5744, 5743, 3096, 23645, 57216, 81848, 3299, 126626, 3718, 5366, 4603, 10628, 3491, 6875, 79094, 6367, 56648, 153769, 1490, 387496, 2020, 1491, 10620, 1815, 8412, 7078, 161742, 1437, 5252, 4778, 886…	793	6171	16766	1.2471	1.1131e-05	3.37306e-07	7.44509e-05
GOTERM_BP_ALL	GO:0019222~regulation of metabolic process	364	38.9722	5.01016e-08	3725, 3087, 54103, 10892, 3084, 153572, 8743, 7349, 132660, 10481, 154, 8740, 7060, 4616, 6352, 8320, 114899, 3486, 144165, 4211, 23135, 253260, 8877, 7161, 6498, 604, 6615, 83714, 3099, 6095, 204851, 5744, 5743, 3096, 23645, 57216, 81848, 3299, 126626, 3718, 5366, 4603, 10628, 3491, 6875, 79094, 6367, 56648, 153769, 1490, 387496, 2020, 1491, 10620, 1815, 8412, 7078, 161742, 1437, 5252, 4778, 886…	793	6171	16792	1.24904	0.000354206	2.56716e-06	9.88241e-05
GOTERM_BP_3	GO:0007165~signal transduction	363	38.8651	1.41027e-11	3725, 3087, 5734, 10892, 3084, 54492, 8743, 8744, 7349, 59349, 8740, 154, 4616, 6352, 747, 80833, 114899, 41, 3486, 144165, 25791, 8326, 253260, 8877, 7161, 6498, 11093, 65059, 604, 6615, 5228, 89853, 6095, 204851, 5744, 5743, 3096, 23645, 57216, 81848, 57211, 3718, 5366, 89846, 10628, 3491, 6875, 54795, 79094, 6367, 1490, 387496, 1491, 2843, 1815, 7078, 8412, 161742, 1437, 26207, 9982, 828, 1022…	789	5775	16663	1.32749	1.70643e-08	6.56319e-10	2.2823e-08
GOTERM_BP_4	GO:0007165~signal transduction	363	38.8651	2.02819e-11	3725, 3087, 5734, 10892, 3084, 54492, 8743, 8744, 7349, 59349, 8740, 154, 4616, 6352, 747, 80833, 114899, 41, 3486, 144165, 25791, 8326, 253260, 8877, 7161, 6498, 11093, 65059, 604, 6615, 5228, 89853, 6095, 204851, 5744, 5743, 3096, 23645, 57216, 81848, 57211, 3718, 5366, 89846, 10628, 3491, 6875, 54795, 79094, 6367, 1490, 387496, 1491, 2843, 1815, 7078, 8412, 161742, 1437, 26207, 9982, 828, 1022…	780	5775	16415	1.32282	5.87769e-08	3.45747e-09	3.63804e-08
GOTERM_BP_ALL	GO:0007165~signal transduction	363	38.8651	1.01399e-11	3725, 3087, 5734, 10892, 3084, 54492, 8743, 8744, 7349, 59349, 8740, 154, 4616, 6352, 747, 80833, 114899, 41, 3486, 144165, 25791, 8326, 253260, 8877, 7161, 6498, 11093, 65059, 604, 6615, 5228, 89853, 6095, 204851, 5744, 5743, 3096, 23645, 57216, 81848, 57211, 3718, 5366, 89846, 10628, 3491, 6875, 54795, 79094, 6367, 1490, 387496, 1491, 2843, 1815, 7078, 8412, 161742, 1437, 26207, 9982, 828, 1022…	793	5775	16792	1.33102	7.16992e-08	1.62953e-09	2.00007e-08
GOTERM_BP_3	GO:0060255~regulation of macromolecule metabolic process	353	37.7944	4.06191e-09	3725, 3087, 54103, 10892, 3084, 153572, 8743, 7349, 132660, 10481, 154, 8740, 7060, 4616, 6352, 8320, 114899, 3486, 144165, 4211, 23135, 253260, 8877, 7161, 6498, 604, 6615, 83714, 6095, 204851, 5744, 3096, 23645, 57216, 81848, 3299, 126626, 3718, 5366, 4603, 10628, 3491, 6875, 79094, 6367, 56648, 1490, 387496, 2020, 1491, 10620, 1815, 8412, 7078, 161742, 1437, 5252, 4778, 8864, 403341, 55729, 11…	789	5815	16663	1.28204	4.9149e-06	1.06846e-07	6.57355e-06
GOTERM_BP_ALL	GO:0060255~regulation of macromolecule metabolic process	353	37.7944	3.07477e-09	3725, 3087, 54103, 10892, 3084, 153572, 8743, 7349, 132660, 10481, 154, 8740, 7060, 4616, 6352, 8320, 114899, 3486, 144165, 4211, 23135, 253260, 8877, 7161, 6498, 604, 6615, 83714, 6095, 204851, 5744, 3096, 23645, 57216, 81848, 3299, 126626, 3718, 5366, 4603, 10628, 3491, 6875, 79094, 6367, 56648, 1490, 387496, 2020, 1491, 10620, 1815, 8412, 7078, 161742, 1437, 5252, 4778, 8864, 403341, 55729, 11…	793	5815	16792	1.28545	2.17415e-05	2.3892e-07	6.06491e-06
GOTERM_BP_3	GO:0031323~regulation of cellular metabolic process	351	37.5803	1.83942e-08	3725, 3087, 54103, 10892, 3084, 153572, 8743, 7349, 132660, 10481, 154, 8740, 7060, 4616, 6352, 8320, 114899, 3486, 144165, 4211, 23135, 253260, 8877, 7161, 6498, 604, 6615, 83714, 3099, 6095, 204851, 5744, 5743, 3096, 23645, 57216, 81848, 3299, 126626, 3718, 5366, 4603, 10628, 3491, 6875, 79094, 6367, 56648, 153769, 1490, 387496, 2020, 1491, 10620, 1815, 8412, 7078, 161742, 1437, 5252, 4778, 886…	789	5844	16663	1.26845	2.22568e-05	3.77237e-07	2.97681e-05
GOTERM_BP_ALL	GO:0031323~regulation of cellular metabolic process	351	37.5803	1.38556e-08	3725, 3087, 54103, 10892, 3084, 153572, 8743, 7349, 132660, 10481, 154, 8740, 7060, 4616, 6352, 8320, 114899, 3486, 144165, 4211, 23135, 253260, 8877, 7161, 6498, 604, 6615, 83714, 3099, 6095, 204851, 5744, 5743, 3096, 23645, 57216, 81848, 3299, 126626, 3718, 5366, 4603, 10628, 3491, 6875, 79094, 6367, 56648, 153769, 1490, 387496, 2020, 1491, 10620, 1815, 8412, 7078, 161742, 1437, 5252, 4778, 886…	793	5844	16792	1.27182	9.7968e-05	8.44593e-07	2.73297e-05
GOTERM_BP_2	GO:0048518~positive regulation of biological process	348	37.2591	7.28494e-14	3725, 3087, 54103, 5734, 10892, 3084, 8743, 8744, 7349, 8740, 154, 4616, 7060, 6352, 8320, 80833, 114899, 3486, 25791, 144165, 8326, 4211, 23135, 253260, 7162, 8877, 1723, 7161, 6498, 604, 6615, 5228, 89853, 3099, 6095, 204851, 5744, 5743, 23645, 57216, 3299, 126626, 3718, 5366, 4603, 89846, 10628, 3491, 6875, 54795, 6367, 56648, 1490, 387496, 2020, 1491, 2843, 10620, 1815, 7078, 8412, 161742, 77…	793	5285	16766	1.39216	1.34737e-11	1.49702e-12	9.01168e-11
GOTERM_BP_2	GO:0009058~biosynthetic process	348	37.2591	0.000175417	3725, 3087, 10892, 3084, 153572, 7349, 132660, 10481, 154, 6352, 50614, 747, 8320, 7358, 54498, 114899, 144165, 4211, 23135, 8877, 1723, 7161, 6498, 11093, 604, 6615, 83714, 6095, 204851, 5744, 5743, 6785, 3096, 23645, 3293, 57216, 3299, 126626, 3718, 4508, 4603, 10628, 3491, 84680, 89849, 6875, 4121, 79094, 56648, 1490, 387496, 2020, 1491, 10620, 1815, 1437, 5252, 4778, 8864, 403341, 55729, 1022…	793	6320	16766	1.16418	0.031934	0.000636169	0.216841
GOTERM_BP_ALL	GO:0048518~positive regulation of biological process	348	37.2591	5.62341e-14	3725, 3087, 54103, 5734, 10892, 3084, 8743, 8744, 7349, 8740, 154, 4616, 7060, 6352, 8320, 80833, 114899, 3486, 25791, 144165, 8326, 4211, 23135, 253260, 7162, 8877, 1723, 7161, 6498, 604, 6615, 5228, 89853, 3099, 6095, 204851, 5744, 5743, 23645, 57216, 3299, 126626, 3718, 5366, 4603, 89846, 10628, 3491, 6875, 54795, 6367, 56648, 1490, 387496, 2020, 1491, 2843, 10620, 1815, 7078, 8412, 161742, 77…	793	5285	16792	1.39432	3.98015e-10	2.48759e-11	1.11022e-10
GOTERM_BP_ALL	GO:0009058~biosynthetic process	348	37.2591	0.000154375	3725, 3087, 10892, 3084, 153572, 7349, 132660, 10481, 154, 6352, 50614, 747, 8320, 7358, 54498, 114899, 144165, 4211, 23135, 8877, 1723, 7161, 6498, 11093, 604, 6615, 83714, 6095, 204851, 5744, 5743, 6785, 3096, 23645, 3293, 57216, 3299, 126626, 3718, 4508, 4603, 10628, 3491, 84680, 89849, 6875, 4121, 79094, 56648, 1490, 387496, 2020, 1491, 10620, 1815, 1437, 5252, 4778, 8864, 403341, 55729, 1022…	793	6320	16792	1.16598	0.664343	0.00321508	0.30406
GOTERM_BP_3	GO:1901576~organic substance biosynthetic process	344	36.8308	0.000165794	3725, 3087, 10892, 3084, 153572, 7349, 132660, 10481, 154, 6352, 50614, 8320, 7358, 54498, 114899, 144165, 4211, 23135, 8877, 1723, 7161, 6498, 11093, 604, 6615, 83714, 6095, 204851, 5744, 5743, 6785, 3096, 23645, 3293, 57216, 3299, 126626, 3718, 4508, 4603, 10628, 3491, 89849, 6875, 4121, 79094, 56648, 1490, 387496, 2020, 1491, 10620, 1815, 1437, 5252, 4778, 8864, 403341, 55729, 10221, 2313, 184…	789	6227	16663	1.16669	0.181783	0.00164313	0.267973
GOTERM_BP_ALL	GO:1901576~organic substance biosynthetic process	344	36.8308	0.000133766	3725, 3087, 10892, 3084, 153572, 7349, 132660, 10481, 154, 6352, 50614, 8320, 7358, 54498, 114899, 144165, 4211, 23135, 8877, 1723, 7161, 6498, 11093, 604, 6615, 83714, 6095, 204851, 5744, 5743, 6785, 3096, 23645, 3293, 57216, 3299, 126626, 3718, 4508, 4603, 10628, 3491, 89849, 6875, 4121, 79094, 56648, 1490, 387496, 2020, 1491, 10620, 1815, 1437, 5252, 4778, 8864, 403341, 55729, 10221, 2313, 184…	793	6227	16792	1.16979	0.611678	0.00286232	0.263519
GOTERM_BP_3	GO:0080090~regulation of primary metabolic process	343	36.7238	1.84641e-07	3725, 3087, 54103, 10892, 3084, 153572, 8743, 7349, 132660, 10481, 154, 8740, 7060, 4616, 6352, 8320, 114899, 3486, 144165, 4211, 23135, 8877, 253260, 7161, 6498, 604, 6615, 83714, 6095, 204851, 5744, 5743, 3096, 23645, 57216, 81848, 3299, 126626, 5366, 4603, 10628, 3491, 6875, 79094, 6367, 56648, 1490, 387496, 2020, 1491, 10620, 1815, 8412, 7078, 161742, 1437, 5252, 4778, 8864, 403341, 55729, 11…	789	5798	16663	1.24937	0.00022339	3.38507e-06	0.00029881
GOTERM_BP_ALL	GO:0080090~regulation of primary metabolic process	343	36.7238	1.41353e-07	3725, 3087, 54103, 10892, 3084, 153572, 8743, 7349, 132660, 10481, 154, 8740, 7060, 4616, 6352, 8320, 114899, 3486, 144165, 4211, 23135, 8877, 253260, 7161, 6498, 604, 6615, 83714, 6095, 204851, 5744, 5743, 3096, 23645, 57216, 81848, 3299, 126626, 5366, 4603, 10628, 3491, 6875, 79094, 6367, 56648, 1490, 387496, 2020, 1491, 10620, 1815, 8412, 7078, 161742, 1437, 5252, 4778, 8864, 403341, 55729, 11…	793	5798	16792	1.25269	0.000999008	6.84592e-06	0.000278815
GOTERM_BP_3	GO:0044249~cellular biosynthetic process	340	36.4026	0.000110976	3725, 3087, 10892, 3084, 153572, 7349, 132660, 10481, 154, 6352, 50614, 747, 8320, 7358, 54498, 114899, 144165, 4211, 23135, 8877, 1723, 7161, 6498, 11093, 604, 6615, 83714, 6095, 204851, 5744, 5743, 6785, 3096, 23645, 3293, 57216, 3299, 126626, 3718, 4508, 4603, 10628, 3491, 89849, 6875, 4121, 79094, 56648, 1490, 387496, 2020, 1491, 10620, 1815, 1437, 5252, 4778, 8864, 403341, 55729, 10221, 2313…	789	6118	16663	1.17367	0.125662	0.00117727	0.179445
GOTERM_BP_ALL	GO:0044249~cellular biosynthetic process	340	36.4026	9.10949e-05	3725, 3087, 10892, 3084, 153572, 7349, 132660, 10481, 154, 6352, 50614, 747, 8320, 7358, 54498, 114899, 144165, 4211, 23135, 8877, 1723, 7161, 6498, 11093, 604, 6615, 83714, 6095, 204851, 5744, 5743, 6785, 3096, 23645, 3293, 57216, 3299, 126626, 3718, 4508, 4603, 10628, 3491, 89849, 6875, 4121, 79094, 56648, 1490, 387496, 2020, 1491, 10620, 1815, 1437, 5252, 4778, 8864, 403341, 55729, 10221, 2313…	793	6118	16792	1.17679	0.474897	0.00207578	0.179529
GOTERM_BP_3	GO:0007275~multicellular organism development	336	35.9743	3.91027e-16	3725, 3087, 5734, 10892, 3084, 23515, 153572, 8743, 23657, 170690, 8744, 7349, 10481, 10202, 154, 4616, 7060, 747, 8320, 4519, 7358, 25791, 144165, 8326, 2012, 4211, 23135, 253260, 7162, 8877, 1723, 7161, 6498, 65059, 604, 6615, 5228, 3099, 6095, 204851, 5744, 5743, 3096, 3293, 57216, 81848, 3299, 282679, 57211, 3718, 10628, 3491, 54795, 79094, 100170841, 1490, 2020, 1491, 8412, 161742, 7732, 143…	789	4877	16663	1.455	5.37348e-13	1.79079e-13	7.21645e-13
GOTERM_BP_ALL	GO:0007275~multicellular organism development	336	35.9743	2.3286e-16	3725, 3087, 5734, 10892, 3084, 23515, 153572, 8743, 23657, 170690, 8744, 7349, 10481, 10202, 154, 4616, 7060, 747, 8320, 4519, 7358, 25791, 144165, 8326, 2012, 4211, 23135, 253260, 7162, 8877, 1723, 7161, 6498, 65059, 604, 6615, 5228, 3099, 6095, 204851, 5744, 5743, 3096, 3293, 57216, 81848, 3299, 282679, 57211, 3718, 10628, 3491, 54795, 79094, 100170841, 1490, 2020, 1491, 8412, 161742, 7732, 143…	793	4877	16792	1.45887	1.57008e-12	2.6168e-13	4.32987e-13
GOTERM_BP_2	GO:0048522~positive regulation of cellular process	325	34.7966	3.89615e-15	3725, 3087, 54103, 5734, 10892, 3084, 8743, 8744, 7349, 154, 8740, 7060, 4616, 6352, 8320, 80833, 114899, 3486, 25791, 144165, 8326, 4211, 23135, 7162, 8877, 1723, 253260, 7161, 6498, 604, 6615, 5228, 89853, 3099, 6095, 204851, 5744, 5743, 23645, 57216, 3299, 126626, 3718, 5366, 4603, 89846, 10628, 3491, 6875, 54795, 6367, 56648, 1490, 387496, 2020, 1491, 2843, 10620, 1815, 8412, 7078, 161742, 77…	793	4744	16766	1.44842	7.18869e-13	1.43774e-13	4.80727e-12
GOTERM_BP_3	GO:0048522~positive regulation of cellular process	325	34.7966	4.28263e-15	3725, 3087, 54103, 5734, 10892, 3084, 8743, 8744, 7349, 154, 8740, 7060, 4616, 6352, 8320, 80833, 114899, 3486, 25791, 144165, 8326, 4211, 23135, 7162, 8877, 1723, 253260, 7161, 6498, 604, 6615, 5228, 89853, 3099, 6095, 204851, 5744, 5743, 23645, 57216, 3299, 126626, 3718, 5366, 4603, 89846, 10628, 3491, 6875, 54795, 6367, 56648, 1490, 387496, 2020, 1491, 2843, 10620, 1815, 8412, 7078, 161742, 77…	789	4744	16663	1.44682	5.23914e-12	1.04783e-12	7.00551e-12
GOTERM_BP_ALL	GO:0048522~positive regulation of cellular process	325	34.7966	3.09074e-15	3725, 3087, 54103, 5734, 10892, 3084, 8743, 8744, 7349, 154, 8740, 7060, 4616, 6352, 8320, 80833, 114899, 3486, 25791, 144165, 8326, 4211, 23135, 7162, 8877, 1723, 253260, 7161, 6498, 604, 6615, 5228, 89853, 3099, 6095, 204851, 5744, 5743, 23645, 57216, 3299, 126626, 3718, 5366, 4603, 89846, 10628, 3491, 6875, 54795, 6367, 56648, 1490, 387496, 2020, 1491, 2843, 10620, 1815, 8412, 7078, 161742, 77…	793	4744	16792	1.45067	2.19811e-11	1.99829e-12	6.12843e-12
GOTERM_BP_1	GO:0051179~localization	322	34.4754	0.00049413	3725, 150737, 3087, 5734, 10892, 3084, 54492, 23515, 23657, 7349, 59349, 8740, 154, 7060, 6352, 80833, 114899, 41, 3486, 144165, 8326, 8877, 1723, 7161, 604, 6615, 5228, 89853, 3099, 5743, 23645, 57216, 282679, 3718, 5366, 4508, 10628, 3491, 89849, 54795, 6367, 56648, 1490, 1815, 7078, 1437, 26207, 8864, 221692, 114881, 10221, 8764, 23539, 338879, 256987, 79628, 728, 9196, 6375, 4638, 5347, 7049,…	793	5872	16792	1.16118	0.0122803	0.000950034	0.400195
GOTERM_BP_ALL	GO:0051179~localization	322	34.4754	0.00049413	3725, 150737, 3087, 5734, 10892, 3084, 54492, 23515, 23657, 7349, 59349, 8740, 154, 7060, 6352, 80833, 114899, 41, 3486, 144165, 8326, 8877, 1723, 7161, 604, 6615, 5228, 89853, 3099, 5743, 23645, 57216, 282679, 3718, 5366, 4508, 10628, 3491, 89849, 54795, 6367, 56648, 1490, 1815, 7078, 1437, 26207, 8864, 221692, 114881, 10221, 8764, 23539, 338879, 256987, 79628, 728, 9196, 6375, 4638, 5347, 7049,…	793	5872	16792	1.16118	0.969647	0.00878657	0.970162
GOTERM_BP_3	GO:1901360~organic cyclic compound metabolic process	314	33.6188	0.0489044	3725, 252969, 3087, 10892, 3084, 153572, 7349, 132660, 10481, 10202, 154, 6352, 8320, 4519, 7358, 144165, 4211, 23135, 8877, 1723, 7161, 6498, 604, 6615, 83714, 3099, 6095, 204851, 5744, 5743, 3096, 23645, 3293, 3299, 126626, 4508, 4603, 10628, 3491, 89849, 6875, 1490, 387496, 2020, 1491, 10620, 1815, 1437, 5252, 4778, 8864, 403341, 55729, 314, 10221, 2313, 1843, 390010, 728, 144455, 55520, 6375,…	789	6149	16663	1.07845	1	0.182002	55.5785
GOTERM_BP_ALL	GO:1901360~organic cyclic compound metabolic process	314	33.6188	0.0462962	3725, 252969, 3087, 10892, 3084, 153572, 7349, 132660, 10481, 10202, 154, 6352, 8320, 4519, 7358, 144165, 4211, 23135, 8877, 1723, 7161, 6498, 604, 6615, 83714, 3099, 6095, 204851, 5744, 5743, 3096, 23645, 3293, 3299, 126626, 4508, 4603, 10628, 3491, 89849, 6875, 1490, 387496, 2020, 1491, 10620, 1815, 1437, 5252, 4778, 8864, 403341, 55729, 314, 10221, 2313, 1843, 390010, 728, 144455, 55520, 6375,…	793	6149	16792	1.08132	1	0.308672	60.7412
GOTERM_BP_2	GO:0048519~negative regulation of biological process	310	33.1906	5.89414e-13	3725, 3087, 5734, 10892, 3084, 23515, 8743, 7349, 59349, 10202, 154, 8740, 7060, 4616, 6352, 8320, 114899, 41, 3486, 25791, 144165, 8326, 4211, 8877, 7161, 6498, 604, 6615, 3099, 6095, 5744, 5743, 3096, 23645, 81848, 3299, 3718, 5366, 10628, 3491, 54795, 79094, 153769, 1490, 2020, 1491, 1815, 7078, 161742, 7732, 1437, 5252, 8864, 9982, 55729, 51696, 10221, 8764, 1843, 728, 144455, 6375, 81566, 53…	793	4623	16766	1.41773	1.09042e-10	8.38785e-12	7.29339e-10
GOTERM_BP_ALL	GO:0048519~negative regulation of biological process	310	33.1906	4.88475e-13	3725, 3087, 5734, 10892, 3084, 23515, 8743, 7349, 59349, 10202, 154, 8740, 7060, 4616, 6352, 8320, 114899, 41, 3486, 25791, 144165, 8326, 4211, 8877, 7161, 6498, 604, 6615, 3099, 6095, 5744, 5743, 3096, 23645, 81848, 3299, 3718, 5366, 10628, 3491, 54795, 79094, 153769, 1490, 2020, 1491, 1815, 7078, 161742, 7732, 1437, 5252, 8864, 9982, 55729, 51696, 10221, 8764, 1843, 728, 144455, 6375, 81566, 53…	793	4623	16792	1.41993	3.45417e-09	1.50181e-10	9.63551e-10
GOTERM_BP_3	GO:0019538~protein metabolic process	303	32.4411	0.000418547	3725, 90293, 3087, 54103, 10892, 3084, 5734, 54492, 23515, 80216, 8743, 170690, 7349, 59349, 154, 8740, 7060, 4616, 6352, 50614, 3486, 144165, 8877, 253260, 23135, 7161, 11093, 604, 89853, 400566, 83714, 204851, 23645, 57216, 81848, 3299, 3718, 5366, 3491, 54795, 4121, 79094, 6367, 340351, 56648, 153769, 1490, 143879, 1491, 1815, 8412, 7078, 161742, 84085, 1437, 5252, 8864, 114881, 10221, 123228,…	789	5457	16663	1.17264	0.397428	0.00363759	0.675202
GOTERM_BP_4	GO:0019538~protein metabolic process	303	32.4411	0.000538639	3725, 90293, 3087, 54103, 10892, 3084, 5734, 54492, 23515, 80216, 8743, 170690, 7349, 59349, 154, 8740, 7060, 4616, 6352, 50614, 3486, 144165, 8877, 253260, 23135, 7161, 11093, 604, 89853, 400566, 83714, 204851, 23645, 57216, 81848, 3299, 3718, 5366, 3491, 54795, 4121, 79094, 6367, 340351, 56648, 153769, 1490, 143879, 1491, 1815, 8412, 7078, 161742, 84085, 1437, 5252, 8864, 114881, 10221, 123228,…	780	5457	16415	1.16852	0.790157	0.00835947	0.961781
GOTERM_BP_ALL	GO:0019538~protein metabolic process	303	32.4411	0.000349431	3725, 90293, 3087, 54103, 10892, 3084, 5734, 54492, 23515, 80216, 8743, 170690, 7349, 59349, 154, 8740, 7060, 4616, 6352, 50614, 3486, 144165, 8877, 253260, 23135, 7161, 11093, 604, 89853, 400566, 83714, 204851, 23645, 57216, 81848, 3299, 3718, 5366, 3491, 54795, 4121, 79094, 6367, 340351, 56648, 153769, 1490, 143879, 1491, 1815, 8412, 7078, 161742, 84085, 1437, 5252, 8864, 114881, 10221, 123228,…	793	5457	16792	1.17576	0.915522	0.00653362	0.686993
GOTERM_BP_2	GO:0048523~negative regulation of cellular process	298	31.9058	3.33817e-14	3725, 3087, 10892, 3084, 5734, 23515, 8743, 7349, 59349, 10202, 154, 8740, 4616, 6352, 8320, 114899, 41, 3486, 25791, 144165, 8326, 4211, 8877, 7161, 6498, 604, 6615, 3099, 6095, 5744, 5743, 3096, 23645, 81848, 3299, 3718, 5366, 10628, 3491, 54795, 79094, 153769, 1490, 2020, 1491, 1815, 7078, 161742, 7732, 1437, 5252, 8864, 9982, 55729, 51696, 10221, 8764, 1843, 728, 144455, 6375, 81566, 5347, 70…	793	4300	16766	1.46522	6.18228e-12	7.72826e-13	4.13558e-11
GOTERM_BP_3	GO:0048523~negative regulation of cellular process	298	31.9058	3.58573e-14	3725, 3087, 10892, 3084, 5734, 23515, 8743, 7349, 59349, 10202, 154, 8740, 4616, 6352, 8320, 114899, 41, 3486, 25791, 144165, 8326, 4211, 8877, 7161, 6498, 604, 6615, 3099, 6095, 5744, 5743, 3096, 23645, 81848, 3299, 3718, 5366, 10628, 3491, 54795, 79094, 153769, 1490, 2020, 1491, 1815, 7078, 161742, 7732, 1437, 5252, 8864, 9982, 55729, 51696, 10221, 8764, 1843, 728, 144455, 6375, 81566, 5347, 70…	789	4300	16663	1.46361	4.33908e-11	6.19871e-12	5.80314e-11
GOTERM_BP_ALL	GO:0048523~negative regulation of cellular process	298	31.9058	2.74833e-14	3725, 3087, 10892, 3084, 5734, 23515, 8743, 7349, 59349, 10202, 154, 8740, 4616, 6352, 8320, 114899, 41, 3486, 25791, 144165, 8326, 4211, 8877, 7161, 6498, 604, 6615, 3099, 6095, 5744, 5743, 3096, 23645, 81848, 3299, 3718, 5366, 10628, 3491, 54795, 79094, 153769, 1490, 2020, 1491, 1815, 7078, 161742, 7732, 1437, 5252, 8864, 9982, 55729, 51696, 10221, 8764, 1843, 728, 144455, 6375, 81566, 5347, 70…	793	4300	16792	1.4675	1.9469e-10	1.39064e-11	5.43121e-11
GOTERM_BP_4	GO:0009059~macromolecule biosynthetic process	295	31.5846	9.49587e-05	3725, 3087, 10892, 3084, 153572, 132660, 10481, 7349, 154, 6352, 50614, 8320, 7358, 144165, 4211, 23135, 8877, 7161, 6498, 11093, 604, 6615, 83714, 6095, 204851, 3096, 23645, 57216, 3299, 126626, 3718, 4603, 10628, 3491, 89849, 4121, 6875, 56648, 1490, 387496, 2020, 1491, 10620, 1437, 5252, 4778, 8864, 403341, 55729, 10221, 2313, 1843, 390010, 728, 144455, 6375, 81566, 5347, 7049, 49854, 83734, 1…	780	5175	16415	1.19966	0.240582	0.00199224	0.170194
GOTERM_BP_ALL	GO:0009059~macromolecule biosynthetic process	295	31.5846	6.22412e-05	3725, 3087, 10892, 3084, 153572, 132660, 10481, 7349, 154, 6352, 50614, 8320, 7358, 144165, 4211, 23135, 8877, 7161, 6498, 11093, 604, 6615, 83714, 6095, 204851, 3096, 23645, 57216, 3299, 126626, 3718, 4603, 10628, 3491, 89849, 4121, 6875, 56648, 1490, 387496, 2020, 1491, 10620, 1437, 5252, 4778, 8864, 403341, 55729, 10221, 2313, 1843, 390010, 728, 144455, 6375, 81566, 5347, 7049, 49854, 83734, 1…	793	5175	16792	1.20709	0.356042	0.00154852	0.122698
GOTERM_BP_3	GO:0048731~system development	291	31.1563	1.54932e-12	3725, 3087, 10892, 3084, 5734, 153572, 8743, 170690, 8744, 23657, 7349, 10481, 10202, 154, 7060, 747, 8320, 4519, 25791, 144165, 8326, 4211, 23135, 7162, 8877, 1723, 7161, 6498, 65059, 604, 6615, 5228, 3099, 6095, 204851, 5744, 5743, 3293, 57216, 3299, 282679, 57211, 3718, 10628, 3491, 54795, 79094, 100170841, 1490, 2020, 1491, 8412, 7732, 1437, 8864, 51696, 10221, 2313, 256987, 79628, 728, 14445…	789	4291	16663	1.43222	1.87467e-09	9.37337e-11	2.50732e-09
GOTERM_BP_4	GO:0048731~system development	291	31.1563	2.12008e-12	3725, 3087, 10892, 3084, 5734, 153572, 8743, 170690, 8744, 23657, 7349, 10481, 10202, 154, 7060, 747, 8320, 4519, 25791, 144165, 8326, 4211, 23135, 7162, 8877, 1723, 7161, 6498, 65059, 604, 6615, 5228, 3099, 6095, 204851, 5744, 5743, 3293, 57216, 3299, 282679, 57211, 3718, 10628, 3491, 54795, 79094, 100170841, 1490, 2020, 1491, 8412, 7732, 1437, 8864, 51696, 10221, 2313, 256987, 79628, 728, 14445…	780	4291	16415	1.42719	6.144e-09	4.38857e-10	3.80287e-09
GOTERM_BP_ALL	GO:0048731~system development	291	31.1563	1.15439e-12	3725, 3087, 10892, 3084, 5734, 153572, 8743, 170690, 8744, 23657, 7349, 10481, 10202, 154, 7060, 747, 8320, 4519, 25791, 144165, 8326, 4211, 23135, 7162, 8877, 1723, 7161, 6498, 65059, 604, 6615, 5228, 3099, 6095, 204851, 5744, 5743, 3293, 57216, 3299, 282679, 57211, 3718, 10628, 3491, 54795, 79094, 100170841, 1490, 2020, 1491, 8412, 7732, 1437, 8864, 51696, 10221, 2313, 256987, 79628, 728, 14445…	793	4291	16792	1.43603	8.16283e-09	2.33224e-10	2.27705e-09
GOTERM_BP_4	GO:0044267~cellular protein metabolic process	285	30.5139	2.88222e-05	3725, 90293, 3087, 10892, 3084, 5734, 54492, 23515, 80216, 8743, 7349, 59349, 154, 8740, 7060, 4616, 6352, 50614, 144165, 3486, 8877, 253260, 23135, 7161, 11093, 604, 89853, 400566, 204851, 23645, 57216, 81848, 3299, 3718, 5366, 3491, 54795, 4121, 79094, 6367, 340351, 56648, 153769, 1490, 143879, 1491, 1815, 8412, 7078, 161742, 84085, 1437, 5252, 8864, 114881, 10221, 8764, 1843, 728, 55521, 4638,…	780	4900	16415	1.22404	0.0801347	0.000684422	0.0516869
GOTERM_BP_5	GO:0044267~cellular protein metabolic process	285	30.5139	7.4231e-05	3725, 90293, 3087, 10892, 3084, 5734, 54492, 23515, 80216, 8743, 7349, 59349, 154, 8740, 7060, 4616, 6352, 50614, 144165, 3486, 8877, 253260, 23135, 7161, 11093, 604, 89853, 400566, 204851, 23645, 57216, 81848, 3299, 3718, 5366, 3491, 54795, 4121, 79094, 6367, 340351, 56648, 153769, 1490, 143879, 1491, 1815, 8412, 7078, 161742, 84085, 1437, 5252, 8864, 114881, 10221, 8764, 1843, 728, 55521, 4638,…	776	4900	16130	1.20899	0.271761	0.00241788	0.138834
GOTERM_BP_ALL	GO:0044267~cellular protein metabolic process	285	30.5139	1.90772e-05	3725, 90293, 3087, 10892, 3084, 5734, 54492, 23515, 80216, 8743, 7349, 59349, 154, 8740, 7060, 4616, 6352, 50614, 144165, 3486, 8877, 253260, 23135, 7161, 11093, 604, 89853, 400566, 204851, 23645, 57216, 81848, 3299, 3718, 5366, 3491, 54795, 4121, 79094, 6367, 340351, 56648, 153769, 1490, 143879, 1491, 1815, 8412, 7078, 161742, 84085, 1437, 5252, 8864, 114881, 10221, 8764, 1843, 728, 55521, 4638,…	793	4900	16792	1.23162	0.126193	0.000535158	0.0376225
GOTERM_BP_4	GO:0034645~cellular macromolecule biosynthetic process	284	30.4069	0.000218661	3725, 3087, 10892, 3084, 153572, 132660, 10481, 7349, 154, 6352, 50614, 8320, 144165, 4211, 8877, 23135, 7161, 6498, 11093, 604, 6615, 83714, 6095, 204851, 3096, 23645, 57216, 3299, 126626, 3718, 4603, 10628, 3491, 4121, 6875, 56648, 1490, 387496, 2020, 1491, 10620, 1437, 5252, 4778, 8864, 403341, 55729, 10221, 2313, 1843, 390010, 728, 144455, 6375, 81566, 5347, 7049, 49854, 83734, 125893, 401265…	780	5012	16415	1.19249	0.469401	0.00378771	0.391494
GOTERM_BP_5	GO:0034645~cellular macromolecule biosynthetic process	284	30.4069	0.000516479	3725, 3087, 10892, 3084, 153572, 132660, 10481, 7349, 154, 6352, 50614, 8320, 144165, 4211, 8877, 23135, 7161, 6498, 11093, 604, 6615, 83714, 6095, 204851, 3096, 23645, 57216, 3299, 126626, 3718, 4603, 10628, 3491, 4121, 6875, 56648, 1490, 387496, 2020, 1491, 10620, 1437, 5252, 4778, 8864, 403341, 55729, 10221, 2313, 1843, 390010, 728, 144455, 6375, 81566, 5347, 7049, 49854, 83734, 125893, 401265…	776	5012	16130	1.17782	0.889966	0.0126036	0.962196
GOTERM_BP_ALL	GO:0034645~cellular macromolecule biosynthetic process	284	30.4069	0.000149881	3725, 3087, 10892, 3084, 153572, 132660, 10481, 7349, 154, 6352, 50614, 8320, 144165, 4211, 8877, 23135, 7161, 6498, 11093, 604, 6615, 83714, 6095, 204851, 3096, 23645, 57216, 3299, 126626, 3718, 4603, 10628, 3491, 4121, 6875, 56648, 1490, 387496, 2020, 1491, 10620, 1437, 5252, 4778, 8864, 403341, 55729, 10221, 2313, 1843, 390010, 728, 144455, 6375, 81566, 5347, 7049, 49854, 83734, 125893, 401265…	793	5012	16792	1.19988	0.653505	0.00314945	0.295221
GOTERM_BP_FAT	GO:0034645~cellular macromolecule biosynthetic process	284	30.4069	0.000219776	3725, 3087, 10892, 3084, 153572, 132660, 10481, 7349, 154, 6352, 50614, 8320, 144165, 4211, 8877, 23135, 7161, 6498, 11093, 604, 6615, 83714, 6095, 204851, 3096, 23645, 57216, 3299, 126626, 3718, 4603, 10628, 3491, 4121, 6875, 56648, 1490, 387496, 2020, 1491, 10620, 1437, 5252, 4778, 8864, 403341, 55729, 10221, 2313, 1843, 390010, 728, 144455, 6375, 81566, 5347, 7049, 49854, 83734, 125893, 401265…	790	5012	16650	1.19425	0.784847	0.00509133	0.432107
GOTERM_BP_4	GO:0010467~gene expression	277	29.6574	0.033131	3725, 3087, 10892, 3084, 153572, 132660, 10481, 7349, 154, 6352, 8320, 114899, 144165, 8877, 23135, 4211, 7161, 6498, 11093, 604, 6615, 83714, 6095, 204851, 3096, 23645, 3299, 126626, 4603, 10628, 3491, 6875, 79094, 56648, 1490, 387496, 2020, 1491, 10620, 1437, 5252, 4778, 8864, 403341, 55729, 10221, 2313, 390010, 728, 55520, 144455, 6375, 81566, 5347, 7049, 49854, 125893, 401265, 58476, 25766, 2…	780	5306	16415	1.09865	1	0.203135	45.357
GOTERM_BP_ALL	GO:0010467~gene expression	277	29.6574	0.0247516	3725, 3087, 10892, 3084, 153572, 132660, 10481, 7349, 154, 6352, 8320, 114899, 144165, 8877, 23135, 4211, 7161, 6498, 11093, 604, 6615, 83714, 6095, 204851, 3096, 23645, 3299, 126626, 4603, 10628, 3491, 6875, 79094, 56648, 1490, 387496, 2020, 1491, 10620, 1437, 5252, 4778, 8864, 403341, 55729, 10221, 2313, 390010, 728, 55520, 144455, 6375, 81566, 5347, 7049, 49854, 125893, 401265, 58476, 25766, 2…	793	5306	16792	1.10546	1	0.200722	39.0041
GOTERM_BP_FAT	GO:0010467~gene expression	277	29.6574	0.0313007	3725, 3087, 10892, 3084, 153572, 132660, 10481, 7349, 154, 6352, 8320, 114899, 144165, 8877, 23135, 4211, 7161, 6498, 11093, 604, 6615, 83714, 6095, 204851, 3096, 23645, 3299, 126626, 4603, 10628, 3491, 6875, 79094, 56648, 1490, 387496, 2020, 1491, 10620, 1437, 5252, 4778, 8864, 403341, 55729, 10221, 2313, 390010, 728, 55520, 144455, 6375, 81566, 5347, 7049, 49854, 125893, 401265, 58476, 25766, 2…	790	5306	16650	1.10027	1	0.251599	46.5558
GOTERM_BP_4	GO:0044271~cellular nitrogen compound biosynthetic process	273	29.2291	0.00181411	3725, 3087, 10892, 3084, 153572, 132660, 10481, 7349, 154, 6352, 8320, 54498, 7358, 144165, 4211, 8877, 1723, 23135, 7161, 6498, 604, 6615, 83714, 6095, 204851, 5744, 5743, 3096, 23645, 3299, 126626, 4508, 4603, 10628, 3491, 89849, 6875, 79094, 56648, 1490, 387496, 2020, 1491, 10620, 1815, 5252, 4778, 8864, 403341, 55729, 10221, 2313, 1843, 390010, 728, 144455, 6375, 81566, 5347, 7049, 49854, 125…	780	4947	16415	1.16136	0.994815	0.0227165	3.20453
GOTERM_BP_ALL	GO:0044271~cellular nitrogen compound biosynthetic process	273	29.2291	0.00127374	3725, 3087, 10892, 3084, 153572, 132660, 10481, 7349, 154, 6352, 8320, 54498, 7358, 144165, 4211, 8877, 1723, 23135, 7161, 6498, 604, 6615, 83714, 6095, 204851, 5744, 5743, 3096, 23645, 3299, 126626, 4508, 4603, 10628, 3491, 89849, 6875, 79094, 56648, 1490, 387496, 2020, 1491, 10620, 1815, 5252, 4778, 8864, 403341, 55729, 10221, 2313, 1843, 390010, 728, 144455, 6375, 81566, 5347, 7049, 49854, 125…	793	4947	16792	1.16856	0.999878	0.0194853	2.48268
GOTERM_BP_4	GO:0010468~regulation of gene expression	268	28.6938	4.87992e-07	3725, 3087, 10892, 3084, 153572, 132660, 10481, 7349, 154, 6352, 8320, 114899, 144165, 8877, 253260, 23135, 4211, 7161, 6498, 604, 6615, 83714, 6095, 204851, 5744, 3096, 23645, 3299, 126626, 4603, 10628, 3491, 6875, 79094, 56648, 1490, 387496, 2020, 1491, 10620, 1437, 5252, 4778, 8864, 403341, 55729, 10221, 2313, 390010, 728, 144455, 6375, 81566, 5347, 7049, 49854, 125893, 401265, 58476, 2303, 28…	780	4345	16415	1.29805	0.0014132	1.86077e-05	0.000875326
GOTERM_BP_5	GO:0010468~regulation of gene expression	268	28.6938	1.43041e-06	3725, 3087, 10892, 3084, 153572, 132660, 10481, 7349, 154, 6352, 8320, 114899, 144165, 8877, 253260, 23135, 4211, 7161, 6498, 604, 6615, 83714, 6095, 204851, 5744, 3096, 23645, 3299, 126626, 4603, 10628, 3491, 6875, 79094, 56648, 1490, 387496, 2020, 1491, 10620, 1437, 5252, 4778, 8864, 403341, 55729, 10221, 2313, 390010, 728, 144455, 6375, 81566, 5347, 7049, 49854, 125893, 401265, 58476, 2303, 28…	776	4345	16130	1.28209	0.00609209	8.25739e-05	0.00267702
GOTERM_BP_ALL	GO:0010468~regulation of gene expression	268	28.6938	3.04226e-07	3725, 3087, 10892, 3084, 153572, 132660, 10481, 7349, 154, 6352, 8320, 114899, 144165, 8877, 253260, 23135, 4211, 7161, 6498, 604, 6615, 83714, 6095, 204851, 5744, 3096, 23645, 3299, 126626, 4603, 10628, 3491, 6875, 79094, 56648, 1490, 387496, 2020, 1491, 10620, 1437, 5252, 4778, 8864, 403341, 55729, 10221, 2313, 390010, 728, 144455, 6375, 81566, 5347, 7049, 49854, 125893, 401265, 58476, 2303, 28…	793	4345	16792	1.30609	0.00214887	1.30374e-05	0.000600076
GOTERM_BP_FAT	GO:0010468~regulation of gene expression	268	28.6938	4.6714e-07	3725, 3087, 10892, 3084, 153572, 132660, 10481, 7349, 154, 6352, 8320, 114899, 144165, 8877, 253260, 23135, 4211, 7161, 6498, 604, 6615, 83714, 6095, 204851, 5744, 3096, 23645, 3299, 126626, 4603, 10628, 3491, 6875, 79094, 56648, 1490, 387496, 2020, 1491, 10620, 1437, 5252, 4778, 8864, 403341, 55729, 10221, 2313, 390010, 728, 144455, 6375, 81566, 5347, 7049, 49854, 125893, 401265, 58476, 2303, 28…	790	4345	16650	1.29997	0.00325999	2.47369e-05	0.000920339
GOTERM_BP_ALL	GO:0090304~nucleic acid metabolic process	266	28.4797	0.0474453	3725, 252969, 3087, 10892, 3084, 153572, 132660, 10481, 7349, 154, 6352, 8320, 144165, 8877, 23135, 4211, 7161, 6498, 604, 6615, 83714, 6095, 204851, 3096, 23645, 3299, 126626, 4603, 10628, 3491, 89849, 6875, 1490, 387496, 2020, 1491, 10620, 1437, 5252, 4778, 8864, 403341, 55729, 10221, 2313, 1843, 390010, 728, 55520, 144455, 6375, 81566, 5347, 7049, 49854, 125893, 401265, 58476, 25766, 2303, 285…	793	5158	16792	1.09202	1	0.313712	61.6638
GOTERM_BP_3	GO:0009889~regulation of biosynthetic process	265	28.3726	1.12151e-06	3725, 3087, 10892, 3084, 153572, 132660, 10481, 7349, 154, 6352, 8320, 114899, 144165, 8877, 23135, 4211, 7161, 6498, 604, 6615, 83714, 6095, 204851, 5744, 5743, 3096, 23645, 3299, 126626, 3718, 4603, 10628, 3491, 6875, 56648, 1490, 387496, 2020, 1491, 10620, 1815, 1437, 5252, 4778, 8864, 403341, 55729, 10221, 2313, 1843, 390010, 144455, 6375, 81566, 5347, 7049, 49854, 125893, 401265, 58476, 2303…	789	4339	16663	1.28983	0.0013561	1.76235e-05	0.00181496
GOTERM_BP_ALL	GO:0009889~regulation of biosynthetic process	265	28.3726	9.18744e-07	3725, 3087, 10892, 3084, 153572, 132660, 10481, 7349, 154, 6352, 8320, 114899, 144165, 8877, 23135, 4211, 7161, 6498, 604, 6615, 83714, 6095, 204851, 5744, 5743, 3096, 23645, 3299, 126626, 3718, 4603, 10628, 3491, 6875, 56648, 1490, 387496, 2020, 1491, 10620, 1815, 1437, 5252, 4778, 8864, 403341, 55729, 10221, 2313, 1843, 390010, 144455, 6375, 81566, 5347, 7049, 49854, 125893, 401265, 58476, 2303…	793	4339	16792	1.29326	0.00647539	3.47397e-05	0.00181218
GOTERM_BP_3	GO:0048869~cellular developmental process	264	28.2655	5.84648e-10	3725, 150737, 3087, 10892, 3084, 5734, 23515, 170690, 8744, 23657, 10481, 7349, 10202, 154, 8740, 4616, 747, 8320, 114899, 25791, 144165, 8326, 3486, 23135, 4211, 7161, 6498, 65059, 604, 6615, 5228, 6095, 204851, 5744, 5743, 57216, 3299, 3718, 57211, 4603, 89846, 10628, 3491, 54795, 6875, 79094, 100170841, 1490, 2020, 1491, 7732, 1437, 8864, 10221, 2313, 79628, 144455, 81569, 7049, 1848, 114299, …	789	3992	16663	1.39666	7.07423e-07	2.08066e-08	9.46157e-07
GOTERM_BP_4	GO:0031326~regulation of cellular biosynthetic process	264	28.2655	7.00504e-07	3725, 3087, 10892, 3084, 153572, 132660, 10481, 7349, 154, 6352, 8320, 114899, 144165, 8877, 23135, 4211, 7161, 6498, 604, 6615, 83714, 6095, 204851, 5744, 5743, 3096, 23645, 3299, 126626, 3718, 4603, 10628, 3491, 6875, 56648, 387496, 2020, 1491, 10620, 1815, 1437, 5252, 4778, 8864, 403341, 55729, 10221, 2313, 1843, 390010, 144455, 6375, 81566, 5347, 7049, 49854, 125893, 401265, 58476, 2303, 2857…	780	4284	16415	1.29688	0.002028	2.53754e-05	0.00125651
GOTERM_BP_ALL	GO:0048869~cellular developmental process	264	28.2655	4.57947e-10	3725, 150737, 3087, 10892, 3084, 5734, 23515, 170690, 8744, 23657, 10481, 7349, 10202, 154, 8740, 4616, 747, 8320, 114899, 25791, 144165, 8326, 3486, 23135, 4211, 7161, 6498, 65059, 604, 6615, 5228, 6095, 204851, 5744, 5743, 57216, 3299, 3718, 57211, 4603, 89846, 10628, 3491, 54795, 6875, 79094, 100170841, 1490, 2020, 1491, 7732, 1437, 8864, 10221, 2313, 79628, 144455, 81569, 7049, 1848, 114299, …	793	3992	16792	1.40037	3.23814e-06	4.76198e-08	9.03288e-07
GOTERM_BP_ALL	GO:0031326~regulation of cellular biosynthetic process	264	28.2655	4.39355e-07	3725, 3087, 10892, 3084, 153572, 132660, 10481, 7349, 154, 6352, 8320, 114899, 144165, 8877, 23135, 4211, 7161, 6498, 604, 6615, 83714, 6095, 204851, 5744, 5743, 3096, 23645, 3299, 126626, 3718, 4603, 10628, 3491, 6875, 56648, 387496, 2020, 1491, 10620, 1815, 1437, 5252, 4778, 8864, 403341, 55729, 10221, 2313, 1843, 390010, 144455, 6375, 81566, 5347, 7049, 49854, 125893, 401265, 58476, 2303, 2857…	793	4284	16792	1.30492	0.00310186	1.81675e-05	0.000866611
GOTERM_BP_4	GO:1901362~organic cyclic compound biosynthetic process	261	27.9443	0.000174496	3725, 3087, 10892, 3084, 153572, 132660, 10481, 7349, 154, 6352, 8320, 7358, 144165, 8877, 1723, 23135, 4211, 7161, 6498, 604, 6615, 83714, 6095, 204851, 5744, 3096, 23645, 3293, 3299, 126626, 4508, 4603, 10628, 3491, 89849, 6875, 1490, 387496, 2020, 1491, 10620, 1815, 5252, 4778, 8864, 403341, 55729, 10221, 2313, 1843, 390010, 728, 144455, 6375, 81566, 5347, 7049, 49854, 125893, 401265, 58476, 2…	780	4535	16415	1.21118	0.396938	0.00325749	0.312538
GOTERM_BP_ALL	GO:1901362~organic cyclic compound biosynthetic process	261	27.9443	0.000122164	3725, 3087, 10892, 3084, 153572, 132660, 10481, 7349, 154, 6352, 8320, 7358, 144165, 8877, 1723, 23135, 4211, 7161, 6498, 604, 6615, 83714, 6095, 204851, 5744, 3096, 23645, 3293, 3299, 126626, 4508, 4603, 10628, 3491, 89849, 6875, 1490, 387496, 2020, 1491, 10620, 1815, 5252, 4778, 8864, 403341, 55729, 10221, 2313, 1843, 390010, 728, 144455, 6375, 81566, 5347, 7049, 49854, 125893, 401265, 58476, 2…	793	4535	16792	1.21869	0.578476	0.00264642	0.240691
GOTERM_BP_2	GO:0048583~regulation of response to stimulus	259	27.7302	2.37928e-13	3725, 3087, 10892, 3084, 5734, 8743, 7349, 59349, 154, 8740, 7060, 4616, 6352, 80833, 114899, 25791, 144165, 8326, 3486, 8877, 253260, 7161, 6498, 604, 6615, 5228, 89853, 3099, 6095, 204851, 5743, 23645, 57216, 81848, 3718, 5366, 89846, 3491, 54795, 6875, 79094, 6367, 1490, 1491, 2843, 8412, 7078, 374383, 1815, 161742, 1437, 9982, 10221, 8764, 1843, 79628, 728, 4638, 6375, 7049, 1847, 1848, 1846,…	793	3636	16766	1.50602	4.40153e-11	4.40159e-12	2.94398e-10
GOTERM_BP_3	GO:0051171~regulation of nitrogen compound metabolic process	259	27.7302	3.28551e-05	3725, 3087, 54103, 10892, 3084, 153572, 132660, 10481, 7349, 154, 6352, 8320, 144165, 8877, 23135, 4211, 7161, 6498, 604, 6615, 83714, 6095, 204851, 5744, 5743, 3096, 23645, 3299, 126626, 4603, 10628, 3491, 6875, 56648, 387496, 2020, 1491, 10620, 1815, 1437, 5252, 4778, 8864, 403341, 55729, 10221, 2313, 1843, 390010, 144455, 6375, 81566, 5347, 7049, 49854, 125893, 401265, 58476, 2303, 285704, 230…	789	4404	16663	1.24202	0.0389755	0.000427385	0.0531574
GOTERM_BP_ALL	GO:0048583~regulation of response to stimulus	259	27.7302	1.96836e-13	3725, 3087, 10892, 3084, 5734, 8743, 7349, 59349, 154, 8740, 7060, 4616, 6352, 80833, 114899, 25791, 144165, 8326, 3486, 8877, 253260, 7161, 6498, 604, 6615, 5228, 89853, 3099, 6095, 204851, 5743, 23645, 57216, 81848, 3718, 5366, 89846, 3491, 54795, 6875, 79094, 6367, 1490, 1491, 2843, 8412, 7078, 374383, 1815, 161742, 1437, 9982, 10221, 8764, 1843, 79628, 728, 4638, 6375, 7049, 1847, 1848, 1846,…	793	3636	16792	1.50836	1.39187e-09	8.1875e-11	3.88267e-10
GOTERM_BP_ALL	GO:0051171~regulation of nitrogen compound metabolic process	259	27.7302	2.74288e-05	3725, 3087, 54103, 10892, 3084, 153572, 132660, 10481, 7349, 154, 6352, 8320, 144165, 8877, 23135, 4211, 7161, 6498, 604, 6615, 83714, 6095, 204851, 5744, 5743, 3096, 23645, 3299, 126626, 4603, 10628, 3491, 6875, 56648, 387496, 2020, 1491, 10620, 1815, 1437, 5252, 4778, 8864, 403341, 55729, 10221, 2313, 1843, 390010, 144455, 6375, 81566, 5347, 7049, 49854, 125893, 401265, 58476, 2303, 285704, 230…	793	4404	16792	1.24532	0.176302	0.000742834	0.0540887
GOTERM_BP_FAT	GO:0051171~regulation of nitrogen compound metabolic process	259	27.7302	3.77467e-05	3725, 3087, 54103, 10892, 3084, 153572, 132660, 10481, 7349, 154, 6352, 8320, 144165, 8877, 23135, 4211, 7161, 6498, 604, 6615, 83714, 6095, 204851, 5744, 5743, 3096, 23645, 3299, 126626, 4603, 10628, 3491, 6875, 56648, 387496, 2020, 1491, 10620, 1815, 1437, 5252, 4778, 8864, 403341, 55729, 10221, 2313, 1843, 390010, 144455, 6375, 81566, 5347, 7049, 49854, 125893, 401265, 58476, 2303, 285704, 230…	790	4404	16650	1.23948	0.231915	0.00117723	0.074341
GOTERM_BP_4	GO:0010556~regulation of macromolecule biosynthetic process	257	27.5161	2.88632e-07	3725, 3087, 10892, 3084, 153572, 132660, 10481, 7349, 154, 8320, 6352, 144165, 8877, 23135, 4211, 7161, 6498, 604, 6615, 83714, 6095, 204851, 3096, 23645, 3299, 126626, 3718, 4603, 10628, 3491, 6875, 56648, 1490, 387496, 2020, 1491, 10620, 1437, 5252, 4778, 8864, 403341, 55729, 10221, 2313, 1843, 390010, 144455, 6375, 81566, 5347, 7049, 49854, 125893, 401265, 58476, 2303, 285704, 2306, 1063, 8085…	780	4107	16415	1.31691	0.000836106	1.19493e-05	0.000517729
GOTERM_BP_5	GO:0010556~regulation of macromolecule biosynthetic process	257	27.5161	8.14804e-07	3725, 3087, 10892, 3084, 153572, 132660, 10481, 7349, 154, 8320, 6352, 144165, 8877, 23135, 4211, 7161, 6498, 604, 6615, 83714, 6095, 204851, 3096, 23645, 3299, 126626, 3718, 4603, 10628, 3491, 6875, 56648, 1490, 387496, 2020, 1491, 10620, 1437, 5252, 4778, 8864, 403341, 55729, 10221, 2313, 1843, 390010, 144455, 6375, 81566, 5347, 7049, 49854, 125893, 401265, 58476, 2303, 285704, 2306, 1063, 8085…	776	4107	16130	1.30071	0.00347479	5.19516e-05	0.00152492
GOTERM_BP_ALL	GO:0010556~regulation of macromolecule biosynthetic process	257	27.5161	1.81279e-07	3725, 3087, 10892, 3084, 153572, 132660, 10481, 7349, 154, 8320, 6352, 144165, 8877, 23135, 4211, 7161, 6498, 604, 6615, 83714, 6095, 204851, 3096, 23645, 3299, 126626, 3718, 4603, 10628, 3491, 6875, 56648, 1490, 387496, 2020, 1491, 10620, 1437, 5252, 4778, 8864, 403341, 55729, 10221, 2313, 1843, 390010, 144455, 6375, 81566, 5347, 7049, 49854, 125893, 401265, 58476, 2303, 285704, 2306, 1063, 8085…	793	4107	16792	1.32507	0.001281	8.54547e-06	0.000357568
GOTERM_BP_FAT	GO:0010556~regulation of macromolecule biosynthetic process	257	27.5161	2.77678e-07	3725, 3087, 10892, 3084, 153572, 132660, 10481, 7349, 154, 8320, 6352, 144165, 8877, 23135, 4211, 7161, 6498, 604, 6615, 83714, 6095, 204851, 3096, 23645, 3299, 126626, 3718, 4603, 10628, 3491, 6875, 56648, 1490, 387496, 2020, 1491, 10620, 1437, 5252, 4778, 8864, 403341, 55729, 10221, 2313, 1843, 390010, 144455, 6375, 81566, 5347, 7049, 49854, 125893, 401265, 58476, 2303, 285704, 2306, 1063, 8085…	790	4107	16650	1.31885	0.00193909	1.61746e-05	0.00054707
GOTERM_BP_2	GO:0042221~response to chemical	256	27.409	3.90238e-07	3725, 3087, 10892, 3084, 5734, 8743, 23657, 10481, 7349, 10202, 8740, 7060, 6352, 4519, 8877, 1723, 23135, 7161, 6498, 11093, 5228, 6095, 204851, 5743, 23645, 57216, 3718, 5366, 10628, 3491, 54795, 79094, 6367, 1490, 1491, 8412, 7078, 1815, 161742, 1437, 9982, 314, 114881, 10221, 8764, 1843, 728, 6375, 7049, 1848, 728294, 55107, 2303, 285704, 1063, 182, 6386, 1839, 4773, 6755, 7057, 79633, 7220, …	793	4117	16766	1.31467	7.21914e-05	2.06268e-06	0.000482872
GOTERM_BP_4	GO:0043412~macromolecule modification	256	27.409	1.77755e-07	3725, 252969, 90293, 3087, 10892, 3084, 5734, 54492, 23515, 80216, 7349, 59349, 154, 7060, 4616, 50614, 6352, 144165, 3486, 8877, 253260, 23135, 7161, 11093, 604, 400566, 204851, 23645, 57216, 81848, 3299, 3718, 3491, 54795, 4121, 340351, 56648, 6367, 153769, 1490, 143879, 1491, 8412, 7078, 1815, 161742, 84085, 1437, 5252, 8864, 55729, 10221, 8764, 1843, 728, 55521, 4638, 6375, 5347, 7049, 1847, …	780	4065	16415	1.32534	0.000515	7.80501e-06	0.000318844
GOTERM_BP_4	GO:0019438~aromatic compound biosynthetic process	256	27.409	0.000148788	3725, 3087, 10892, 3084, 153572, 132660, 10481, 7349, 154, 8320, 6352, 7358, 144165, 8877, 1723, 23135, 4211, 7161, 6498, 604, 6615, 83714, 6095, 204851, 5744, 3096, 23645, 3299, 126626, 4508, 4603, 10628, 3491, 89849, 6875, 1490, 387496, 2020, 1491, 10620, 1815, 5252, 4778, 8864, 403341, 55729, 10221, 2313, 1843, 390010, 728, 144455, 6375, 81566, 5347, 7049, 49854, 125893, 401265, 58476, 2303, 2…	780	4424	16415	1.21779	0.350284	0.00287067	0.26655
GOTERM_BP_ALL	GO:0043412~macromolecule modification	256	27.409	1.1287e-07	3725, 252969, 90293, 3087, 10892, 3084, 5734, 54492, 23515, 80216, 7349, 59349, 154, 7060, 4616, 50614, 6352, 144165, 3486, 8877, 253260, 23135, 7161, 11093, 604, 400566, 204851, 23645, 57216, 81848, 3299, 3718, 3491, 54795, 4121, 340351, 56648, 6367, 153769, 1490, 143879, 1491, 8412, 7078, 1815, 161742, 84085, 1437, 5252, 8864, 55729, 10221, 8764, 1843, 728, 55521, 4638, 6375, 5347, 7049, 1847, …	793	4065	16792	1.33355	0.000797784	5.54236e-06	0.000222632
GOTERM_BP_ALL	GO:0042221~response to chemical	256	27.409	3.45347e-07	3725, 3087, 10892, 3084, 5734, 8743, 23657, 10481, 7349, 10202, 8740, 7060, 6352, 4519, 8877, 1723, 23135, 7161, 6498, 11093, 5228, 6095, 204851, 5743, 23645, 57216, 3718, 5366, 10628, 3491, 54795, 79094, 6367, 1490, 1491, 8412, 7078, 1815, 161742, 1437, 9982, 314, 114881, 10221, 8764, 1843, 728, 6375, 7049, 1848, 728294, 55107, 2303, 285704, 1063, 182, 6386, 1839, 4773, 6755, 7057, 79633, 7220, …	793	4117	16792	1.3167	0.00243897	1.46223e-05	0.000681185
GOTERM_BP_ALL	GO:0019438~aromatic compound biosynthetic process	256	27.409	0.000100049	3725, 3087, 10892, 3084, 153572, 132660, 10481, 7349, 154, 8320, 6352, 7358, 144165, 8877, 1723, 23135, 4211, 7161, 6498, 604, 6615, 83714, 6095, 204851, 5744, 3096, 23645, 3299, 126626, 4508, 4603, 10628, 3491, 89849, 6875, 1490, 387496, 2020, 1491, 10620, 1815, 5252, 4778, 8864, 403341, 55729, 10221, 2313, 1843, 390010, 728, 144455, 6375, 81566, 5347, 7049, 49854, 125893, 401265, 58476, 2303, 2…	793	4424	16792	1.22533	0.507118	0.0022506	0.19716
GOTERM_BP_FAT	GO:0019438~aromatic compound biosynthetic process	256	27.409	0.000137595	3725, 3087, 10892, 3084, 153572, 132660, 10481, 7349, 154, 8320, 6352, 7358, 144165, 8877, 1723, 23135, 4211, 7161, 6498, 604, 6615, 83714, 6095, 204851, 5744, 3096, 23645, 3299, 126626, 4508, 4603, 10628, 3491, 89849, 6875, 1490, 387496, 2020, 1491, 10620, 1815, 5252, 4778, 8864, 403341, 55729, 10221, 2313, 1843, 390010, 728, 144455, 6375, 81566, 5347, 7049, 49854, 125893, 401265, 58476, 2303, 2…	790	4424	16650	1.21958	0.617817	0.00347892	0.270736
GOTERM_BP_4	GO:0018130~heterocycle biosynthetic process	255	27.3019	0.00016213	3725, 3087, 10892, 3084, 153572, 132660, 10481, 7349, 154, 8320, 6352, 7358, 144165, 8877, 1723, 23135, 4211, 7161, 6498, 604, 6615, 83714, 6095, 204851, 5744, 3096, 23645, 3299, 126626, 4508, 4603, 10628, 3491, 89849, 6875, 1490, 387496, 2020, 1491, 10620, 1815, 5252, 4778, 8864, 403341, 55729, 10221, 2313, 1843, 390010, 728, 144455, 6375, 81566, 5347, 7049, 49854, 125893, 401265, 58476, 2303, 2…	780	4411	16415	1.2166	0.37493	0.00304659	0.29042
GOTERM_BP_ALL	GO:0018130~heterocycle biosynthetic process	255	27.3019	0.000110393	3725, 3087, 10892, 3084, 153572, 132660, 10481, 7349, 154, 8320, 6352, 7358, 144165, 8877, 1723, 23135, 4211, 7161, 6498, 604, 6615, 83714, 6095, 204851, 5744, 3096, 23645, 3299, 126626, 4508, 4603, 10628, 3491, 89849, 6875, 1490, 387496, 2020, 1491, 10620, 1815, 5252, 4778, 8864, 403341, 55729, 10221, 2313, 1843, 390010, 728, 144455, 6375, 81566, 5347, 7049, 49854, 125893, 401265, 58476, 2303, 2…	793	4411	16792	1.22414	0.541883	0.00245953	0.217522
GOTERM_BP_FAT	GO:0018130~heterocycle biosynthetic process	255	27.3019	0.000150472	3725, 3087, 10892, 3084, 153572, 132660, 10481, 7349, 154, 8320, 6352, 7358, 144165, 8877, 1723, 23135, 4211, 7161, 6498, 604, 6615, 83714, 6095, 204851, 5744, 3096, 23645, 3299, 126626, 4508, 4603, 10628, 3491, 89849, 6875, 1490, 387496, 2020, 1491, 10620, 1815, 5252, 4778, 8864, 403341, 55729, 10221, 2313, 1843, 390010, 728, 144455, 6375, 81566, 5347, 7049, 49854, 125893, 401265, 58476, 2303, 2…	790	4411	16650	1.2184	0.650719	0.00374966	0.296038
GOTERM_BP_4	GO:0034654~nucleobase-containing compound biosynthetic process	253	27.0878	0.000130075	3725, 3087, 10892, 3084, 153572, 132660, 10481, 7349, 154, 8320, 6352, 7358, 144165, 8877, 1723, 23135, 4211, 7161, 6498, 604, 6615, 83714, 6095, 204851, 5744, 3096, 23645, 3299, 126626, 4508, 4603, 10628, 3491, 89849, 6875, 1490, 387496, 2020, 1491, 10620, 1815, 5252, 4778, 8864, 403341, 55729, 10221, 2313, 1843, 390010, 728, 144455, 6375, 81566, 5347, 7049, 49854, 125893, 401265, 58476, 2303, 2…	780	4357	16415	1.22202	0.314071	0.00257874	0.233063
GOTERM_BP_5	GO:0034654~nucleobase-containing compound biosynthetic process	253	27.0878	0.000292059	3725, 3087, 10892, 3084, 153572, 132660, 10481, 7349, 154, 8320, 6352, 7358, 144165, 8877, 1723, 23135, 4211, 7161, 6498, 604, 6615, 83714, 6095, 204851, 5744, 3096, 23645, 3299, 126626, 4508, 4603, 10628, 3491, 89849, 6875, 1490, 387496, 2020, 1491, 10620, 1815, 5252, 4778, 8864, 403341, 55729, 10221, 2313, 1843, 390010, 728, 144455, 6375, 81566, 5347, 7049, 49854, 125893, 401265, 58476, 2303, 2…	776	4357	16130	1.207	0.712881	0.00762634	0.545185
GOTERM_BP_ALL	GO:0034654~nucleobase-containing compound biosynthetic process	253	27.0878	9.01485e-05	3725, 3087, 10892, 3084, 153572, 132660, 10481, 7349, 154, 8320, 6352, 7358, 144165, 8877, 1723, 23135, 4211, 7161, 6498, 604, 6615, 83714, 6095, 204851, 5744, 3096, 23645, 3299, 126626, 4508, 4603, 10628, 3491, 89849, 6875, 1490, 387496, 2020, 1491, 10620, 1815, 5252, 4778, 8864, 403341, 55729, 10221, 2313, 1843, 390010, 728, 144455, 6375, 81566, 5347, 7049, 49854, 125893, 401265, 58476, 2303, 2…	793	4357	16792	1.2296	0.471371	0.00206088	0.177665
GOTERM_BP_FAT	GO:0034654~nucleobase-containing compound biosynthetic process	253	27.0878	0.000121178	3725, 3087, 10892, 3084, 153572, 132660, 10481, 7349, 154, 8320, 6352, 7358, 144165, 8877, 1723, 23135, 4211, 7161, 6498, 604, 6615, 83714, 6095, 204851, 5744, 3096, 23645, 3299, 126626, 4508, 4603, 10628, 3491, 89849, 6875, 1490, 387496, 2020, 1491, 10620, 1815, 5252, 4778, 8864, 403341, 55729, 10221, 2313, 1843, 390010, 728, 144455, 6375, 81566, 5347, 7049, 49854, 125893, 401265, 58476, 2303, 2…	790	4357	16650	1.22383	0.571339	0.00315579	0.238471
GOTERM_BP_5	GO:2000112~regulation of cellular macromolecule biosynthetic process	251	26.8737	8.191e-07	3725, 3087, 10892, 3084, 153572, 132660, 10481, 7349, 154, 8320, 6352, 144165, 8877, 23135, 4211, 7161, 6498, 604, 6615, 83714, 6095, 204851, 3096, 23645, 3299, 126626, 3718, 4603, 10628, 3491, 6875, 56648, 387496, 2020, 1491, 10620, 1437, 5252, 4778, 8864, 403341, 55729, 10221, 2313, 1843, 390010, 144455, 6375, 81566, 5347, 7049, 49854, 125893, 401265, 58476, 2303, 285704, 2306, 1063, 80853, 230…	776	3991	16130	1.30727	0.00349308	5.14575e-05	0.00153296
GOTERM_BP_ALL	GO:2000112~regulation of cellular macromolecule biosynthetic process	251	26.8737	1.81797e-07	3725, 3087, 10892, 3084, 153572, 132660, 10481, 7349, 154, 8320, 6352, 144165, 8877, 23135, 4211, 7161, 6498, 604, 6615, 83714, 6095, 204851, 3096, 23645, 3299, 126626, 3718, 4603, 10628, 3491, 6875, 56648, 387496, 2020, 1491, 10620, 1437, 5252, 4778, 8864, 403341, 55729, 10221, 2313, 1843, 390010, 144455, 6375, 81566, 5347, 7049, 49854, 125893, 401265, 58476, 2303, 285704, 2306, 1063, 80853, 230…	793	3991	16792	1.33175	0.00128466	8.51312e-06	0.000358589
GOTERM_BP_FAT	GO:2000112~regulation of cellular macromolecule biosynthetic process	251	26.8737	2.69004e-07	3725, 3087, 10892, 3084, 153572, 132660, 10481, 7349, 154, 8320, 6352, 144165, 8877, 23135, 4211, 7161, 6498, 604, 6615, 83714, 6095, 204851, 3096, 23645, 3299, 126626, 3718, 4603, 10628, 3491, 6875, 56648, 387496, 2020, 1491, 10620, 1437, 5252, 4778, 8864, 403341, 55729, 10221, 2313, 1843, 390010, 144455, 6375, 81566, 5347, 7049, 49854, 125893, 401265, 58476, 2303, 285704, 2306, 1063, 80853, 230…	790	3991	16650	1.3255	0.00187857	1.60711e-05	0.000529981
GOTERM_BP_4	GO:0030154~cell differentiation	248	26.5525	2.61689e-10	3725, 3087, 10892, 3084, 5734, 8744, 23657, 10481, 7349, 10202, 154, 8740, 4616, 747, 8320, 114899, 25791, 144165, 8326, 3486, 23135, 4211, 7161, 6498, 65059, 604, 6615, 5228, 6095, 204851, 5744, 5743, 57216, 3299, 3718, 57211, 4603, 10628, 3491, 54795, 6875, 79094, 100170841, 1490, 2020, 1491, 7732, 1437, 8864, 10221, 2313, 79628, 144455, 81569, 7049, 1848, 58476, 2303, 1063, 85458, 81575, 182, …	780	3652	16415	1.42912	7.58373e-07	3.79187e-08	4.694e-07
GOTERM_BP_4	GO:0019219~regulation of nucleobase-containing compound metabolic process	248	26.5525	9.19144e-06	3725, 3087, 10892, 3084, 153572, 132660, 10481, 7349, 154, 8320, 6352, 144165, 8877, 23135, 4211, 7161, 6498, 604, 6615, 83714, 6095, 204851, 5744, 3096, 23645, 3299, 126626, 4603, 10628, 3491, 6875, 387496, 2020, 1491, 10620, 1815, 1437, 5252, 4778, 8864, 403341, 55729, 10221, 2313, 1843, 390010, 144455, 6375, 81566, 5347, 7049, 49854, 125893, 401265, 58476, 2303, 285704, 2306, 1063, 80853, 2300…	780	4104	16415	1.27172	0.0262853	0.000246608	0.0164857
GOTERM_BP_ALL	GO:0030154~cell differentiation	248	26.5525	1.58344e-10	3725, 3087, 10892, 3084, 5734, 8744, 23657, 10481, 7349, 10202, 154, 8740, 4616, 747, 8320, 114899, 25791, 144165, 8326, 3486, 23135, 4211, 7161, 6498, 65059, 604, 6615, 5228, 6095, 204851, 5744, 5743, 57216, 3299, 3718, 57211, 4603, 10628, 3491, 54795, 6875, 79094, 100170841, 1490, 2020, 1491, 7732, 1437, 8864, 10221, 2313, 79628, 144455, 81569, 7049, 1848, 58476, 2303, 1063, 85458, 81575, 182, …	793	3652	16792	1.43797	1.11965e-06	1.93043e-08	3.12328e-07
GOTERM_BP_ALL	GO:0019219~regulation of nucleobase-containing compound metabolic process	248	26.5525	6.07115e-06	3725, 3087, 10892, 3084, 153572, 132660, 10481, 7349, 154, 8320, 6352, 144165, 8877, 23135, 4211, 7161, 6498, 604, 6615, 83714, 6095, 204851, 5744, 3096, 23645, 3299, 126626, 4603, 10628, 3491, 6875, 387496, 2020, 1491, 10620, 1815, 1437, 5252, 4778, 8864, 403341, 55729, 10221, 2313, 1843, 390010, 144455, 6375, 81566, 5347, 7049, 49854, 125893, 401265, 58476, 2303, 285704, 2306, 1063, 80853, 2300…	793	4104	16792	1.2796	0.0420208	0.00019163	0.0119745
GOTERM_BP_FAT	GO:0019219~regulation of nucleobase-containing compound metabolic process	248	26.5525	8.53621e-06	3725, 3087, 10892, 3084, 153572, 132660, 10481, 7349, 154, 8320, 6352, 144165, 8877, 23135, 4211, 7161, 6498, 604, 6615, 83714, 6095, 204851, 5744, 3096, 23645, 3299, 126626, 4603, 10628, 3491, 6875, 387496, 2020, 1491, 10620, 1815, 1437, 5252, 4778, 8864, 403341, 55729, 10221, 2313, 1843, 390010, 144455, 6375, 81566, 5347, 7049, 49854, 125893, 401265, 58476, 2303, 285704, 2306, 1063, 80853, 2300…	790	4104	16650	1.2736	0.0579231	0.000319031	0.0168164
GOTERM_BP_4	GO:0036211~protein modification process	247	26.4454	3.11274e-08	3725, 3087, 90293, 3084, 10892, 5734, 23515, 54492, 80216, 7349, 59349, 154, 7060, 4616, 50614, 6352, 144165, 3486, 8877, 253260, 23135, 7161, 11093, 604, 400566, 204851, 23645, 57216, 81848, 3299, 3718, 3491, 54795, 4121, 340351, 56648, 6367, 153769, 143879, 1490, 1491, 8412, 7078, 1815, 161742, 84085, 1437, 5252, 8864, 10221, 8764, 1843, 728, 55521, 4638, 6375, 5347, 7049, 1847, 1848, 1846, 676…	780	3818	16415	1.36147	9.02031e-05	1.61084e-06	5.58343e-05
GOTERM_BP_5	GO:0036211~protein modification process	247	26.4454	9.36872e-08	3725, 3087, 90293, 3084, 10892, 5734, 23515, 54492, 80216, 7349, 59349, 154, 7060, 4616, 50614, 6352, 144165, 3486, 8877, 253260, 23135, 7161, 11093, 604, 400566, 204851, 23645, 57216, 81848, 3299, 3718, 3491, 54795, 4121, 340351, 56648, 6367, 153769, 143879, 1490, 1491, 8412, 7078, 1815, 161742, 84085, 1437, 5252, 8864, 10221, 8764, 1843, 728, 55521, 4638, 6375, 5347, 7049, 1847, 1848, 1846, 676…	776	3818	16130	1.34473	0.000400152	8.0046e-06	0.000175338
GOTERM_BP_5	GO:0006464~cellular protein modification process	247	26.4454	9.36872e-08	3725, 3087, 90293, 3084, 10892, 5734, 23515, 54492, 80216, 7349, 59349, 154, 7060, 4616, 50614, 6352, 144165, 3486, 8877, 253260, 23135, 7161, 11093, 604, 400566, 204851, 23645, 57216, 81848, 3299, 3718, 3491, 54795, 4121, 340351, 56648, 6367, 153769, 143879, 1490, 1491, 8412, 7078, 1815, 161742, 84085, 1437, 5252, 8864, 10221, 8764, 1843, 728, 55521, 4638, 6375, 5347, 7049, 1847, 1848, 1846, 676…	776	3818	16130	1.34473	0.000400152	8.0046e-06	0.000175338
GOTERM_BP_ALL	GO:0006464~cellular protein modification process	247	26.4454	1.94425e-08	3725, 3087, 90293, 3084, 10892, 5734, 23515, 54492, 80216, 7349, 59349, 154, 7060, 4616, 50614, 6352, 144165, 3486, 8877, 253260, 23135, 7161, 11093, 604, 400566, 204851, 23645, 57216, 81848, 3299, 3718, 3491, 54795, 4121, 340351, 56648, 6367, 153769, 143879, 1490, 1491, 8412, 7078, 1815, 161742, 84085, 1437, 5252, 8864, 10221, 8764, 1843, 728, 55521, 4638, 6375, 5347, 7049, 1847, 1848, 1846, 676…	793	3818	16792	1.3699	0.000137469	1.12687e-06	3.83498e-05
GOTERM_BP_ALL	GO:0036211~protein modification process	247	26.4454	1.94425e-08	3725, 3087, 90293, 3084, 10892, 5734, 23515, 54492, 80216, 7349, 59349, 154, 7060, 4616, 50614, 6352, 144165, 3486, 8877, 253260, 23135, 7161, 11093, 604, 400566, 204851, 23645, 57216, 81848, 3299, 3718, 3491, 54795, 4121, 340351, 56648, 6367, 153769, 143879, 1490, 1491, 8412, 7078, 1815, 161742, 84085, 1437, 5252, 8864, 10221, 8764, 1843, 728, 55521, 4638, 6375, 5347, 7049, 1847, 1848, 1846, 676…	793	3818	16792	1.3699	0.000137469	1.12687e-06	3.83498e-05
GOTERM_BP_FAT	GO:0006464~cellular protein modification process	247	26.4454	2.94539e-08	3725, 3087, 90293, 3084, 10892, 5734, 23515, 54492, 80216, 7349, 59349, 154, 7060, 4616, 50614, 6352, 144165, 3486, 8877, 253260, 23135, 7161, 11093, 604, 400566, 204851, 23645, 57216, 81848, 3299, 3718, 3491, 54795, 4121, 340351, 56648, 6367, 153769, 143879, 1490, 1491, 8412, 7078, 1815, 161742, 84085, 1437, 5252, 8864, 10221, 8764, 1843, 728, 55521, 4638, 6375, 5347, 7049, 1847, 1848, 1846, 676…	790	3818	16650	1.36348	0.000205862	2.19024e-06	5.80291e-05
GOTERM_BP_FAT	GO:0036211~protein modification process	247	26.4454	2.94539e-08	3725, 3087, 90293, 3084, 10892, 5734, 23515, 54492, 80216, 7349, 59349, 154, 7060, 4616, 50614, 6352, 144165, 3486, 8877, 253260, 23135, 7161, 11093, 604, 400566, 204851, 23645, 57216, 81848, 3299, 3718, 3491, 54795, 4121, 340351, 56648, 6367, 153769, 143879, 1490, 1491, 8412, 7078, 1815, 161742, 84085, 1437, 5252, 8864, 10221, 8764, 1843, 728, 55521, 4638, 6375, 5347, 7049, 1847, 1848, 1846, 676…	790	3818	16650	1.36348	0.000205862	2.19024e-06	5.80291e-05
GOTERM_BP_2	GO:0044710~single-organism metabolic process	245	26.2313	9.574e-06	3725, 252969, 3084, 5734, 7349, 10202, 154, 4616, 747, 50614, 6352, 4519, 54498, 7358, 114899, 3486, 1723, 8877, 23135, 7161, 11093, 604, 6615, 3099, 317671, 6095, 5744, 6785, 5743, 23645, 3293, 57216, 81848, 3299, 3718, 5366, 4508, 3491, 4121, 6367, 1490, 1491, 7078, 1815, 161742, 1437, 8864, 314, 10221, 8764, 23539, 1843, 256987, 728, 6375, 7049, 1847, 1848, 728294, 123688, 1846, 220, 6764, 808…	793	4063	16766	1.2749	0.00176963	4.3199e-05	0.0118461
GOTERM_BP_4	GO:0016070~RNA metabolic process	245	26.2313	0.0317877	3725, 3087, 10892, 3084, 153572, 132660, 10481, 7349, 154, 8320, 6352, 144165, 8877, 23135, 4211, 7161, 6498, 604, 6615, 83714, 6095, 204851, 3096, 23645, 3299, 126626, 4603, 10628, 3491, 89849, 6875, 387496, 1490, 2020, 1491, 10620, 5252, 4778, 8864, 403341, 55729, 10221, 2313, 390010, 728, 55520, 144455, 6375, 81566, 5347, 7049, 49854, 125893, 401265, 58476, 25766, 2303, 285704, 1063, 2306, 808…	780	4648	16415	1.10929	1	0.198957	43.9791
GOTERM_BP_ALL	GO:0044710~single-organism metabolic process	245	26.2313	8.61787e-06	3725, 252969, 3084, 5734, 7349, 10202, 154, 4616, 747, 50614, 6352, 4519, 54498, 7358, 114899, 3486, 1723, 8877, 23135, 7161, 11093, 604, 6615, 3099, 317671, 6095, 5744, 6785, 5743, 23645, 3293, 57216, 81848, 3299, 3718, 5366, 4508, 3491, 4121, 6367, 1490, 1491, 7078, 1815, 161742, 1437, 8864, 314, 10221, 8764, 23539, 1843, 256987, 728, 6375, 7049, 1847, 1848, 728294, 123688, 1846, 220, 6764, 808…	793	4063	16792	1.27688	0.0591177	0.000261499	0.0169971
GOTERM_BP_ALL	GO:0016070~RNA metabolic process	245	26.2313	0.0248982	3725, 3087, 10892, 3084, 153572, 132660, 10481, 7349, 154, 8320, 6352, 144165, 8877, 23135, 4211, 7161, 6498, 604, 6615, 83714, 6095, 204851, 3096, 23645, 3299, 126626, 4603, 10628, 3491, 89849, 6875, 387496, 1490, 2020, 1491, 10620, 5252, 4778, 8864, 403341, 55729, 10221, 2313, 390010, 728, 55520, 144455, 6375, 81566, 5347, 7049, 49854, 125893, 401265, 58476, 25766, 2303, 285704, 1063, 2306, 808…	793	4648	16792	1.11617	1	0.201568	39.1846
GOTERM_BP_FAT	GO:0016070~RNA metabolic process	245	26.2313	0.0309158	3725, 3087, 10892, 3084, 153572, 132660, 10481, 7349, 154, 8320, 6352, 144165, 8877, 23135, 4211, 7161, 6498, 604, 6615, 83714, 6095, 204851, 3096, 23645, 3299, 126626, 4603, 10628, 3491, 89849, 6875, 387496, 1490, 2020, 1491, 10620, 5252, 4778, 8864, 403341, 55729, 10221, 2313, 390010, 728, 55520, 144455, 6375, 81566, 5347, 7049, 49854, 125893, 401265, 58476, 25766, 2303, 285704, 1063, 2306, 808…	790	4648	16650	1.11093	1	0.250294	46.1359
GOTERM_BP_2	GO:0023051~regulation of signaling	241	25.803	1.7077e-17	3725, 3087, 10892, 3084, 8743, 7349, 59349, 154, 8740, 4616, 6352, 80833, 114899, 41, 8326, 25791, 144165, 3486, 8877, 253260, 6498, 7161, 604, 6615, 89853, 6095, 204851, 5743, 23645, 57216, 81848, 5366, 89846, 3491, 54795, 6875, 79094, 6367, 1490, 1491, 2843, 8412, 7078, 1815, 161742, 1437, 8864, 9982, 10221, 8764, 1843, 79628, 728, 6375, 7049, 1847, 1848, 1846, 55107, 6764, 55200, 2300, 85458, …	793	3070	16766	1.65972	3.15925e-15	3.15925e-15	2.11308e-14
GOTERM_BP_2	GO:0006950~response to stress	241	25.803	1.15702e-08	3725, 252969, 3087, 10892, 3084, 5734, 23657, 10481, 7349, 10202, 154, 7060, 4616, 6352, 4519, 80833, 114899, 8326, 8877, 1723, 253260, 23135, 7161, 6498, 11093, 604, 6615, 5228, 3099, 6095, 204851, 5743, 23645, 57216, 3718, 5366, 4508, 10628, 3491, 79094, 6367, 1490, 1491, 1815, 161742, 1437, 5252, 4778, 8864, 10221, 8764, 1843, 256987, 728, 144455, 4638, 6375, 5347, 7049, 1848, 55107, 83734, 23…	793	3677	16766	1.38573	2.14048e-06	7.38099e-08	1.43168e-05
GOTERM_BP_ALL	GO:0023051~regulation of signaling	241	25.803	1.41418e-17	3725, 3087, 10892, 3084, 8743, 7349, 59349, 154, 8740, 4616, 6352, 80833, 114899, 41, 8326, 25791, 144165, 3486, 8877, 253260, 6498, 7161, 604, 6615, 89853, 6095, 204851, 5743, 23645, 57216, 81848, 5366, 89846, 3491, 54795, 6875, 79094, 6367, 1490, 1491, 2843, 8412, 7078, 1815, 161742, 1437, 8864, 9982, 10221, 8764, 1843, 79628, 728, 6375, 7049, 1847, 1848, 1846, 55107, 6764, 55200, 2300, 85458, …	793	3070	16792	1.66229	9.9997e-14	9.9997e-14	2.78944e-14
GOTERM_BP_ALL	GO:0006950~response to stress	241	25.803	9.99478e-09	3725, 252969, 3087, 10892, 3084, 5734, 23657, 10481, 7349, 10202, 154, 7060, 4616, 6352, 4519, 80833, 114899, 8326, 8877, 1723, 253260, 23135, 7161, 6498, 11093, 604, 6615, 5228, 3099, 6095, 204851, 5743, 23645, 57216, 3718, 5366, 4508, 10628, 3491, 79094, 6367, 1490, 1491, 1815, 161742, 1437, 5252, 4778, 8864, 10221, 8764, 1843, 256987, 728, 144455, 4638, 6375, 5347, 7049, 1848, 55107, 83734, 23…	793	3677	16792	1.38788	7.06706e-05	6.5438e-07	1.97144e-05
GOTERM_BP_FAT	GO:0023051~regulation of signaling	241	25.803	2.41233e-17	3725, 3087, 10892, 3084, 8743, 7349, 59349, 154, 8740, 4616, 6352, 80833, 114899, 41, 8326, 25791, 144165, 3486, 8877, 253260, 6498, 7161, 604, 6615, 89853, 6095, 204851, 5743, 23645, 57216, 81848, 5366, 89846, 3491, 54795, 6875, 79094, 6367, 1490, 1491, 2843, 8412, 7078, 1815, 161742, 1437, 8864, 9982, 10221, 8764, 1843, 79628, 728, 6375, 7049, 1847, 1848, 1846, 55107, 6764, 55200, 2300, 85458, …	790	3070	16650	1.6545	1.68622e-13	1.68622e-13	4.7527e-14
GOTERM_BP_3	GO:0010646~regulation of cell communication	237	25.3747	4.12936e-17	3725, 3087, 10892, 3084, 8743, 7349, 59349, 154, 8740, 4616, 6352, 80833, 114899, 41, 8326, 25791, 144165, 3486, 8877, 253260, 6498, 7161, 604, 6615, 89853, 6095, 204851, 5743, 23645, 57216, 81848, 5366, 89846, 3491, 54795, 6875, 79094, 6367, 1490, 1491, 2843, 8412, 7078, 1815, 161742, 1437, 8864, 9982, 10221, 8764, 1843, 79628, 728, 6375, 7049, 1847, 1848, 1846, 55107, 6764, 55200, 2300, 85458, …	789	3020	16663	1.65736	4.99652e-14	2.49826e-14	6.6827e-14
GOTERM_BP_ALL	GO:0010646~regulation of cell communication	237	25.3747	3.1569e-17	3725, 3087, 10892, 3084, 8743, 7349, 59349, 154, 8740, 4616, 6352, 80833, 114899, 41, 8326, 25791, 144165, 3486, 8877, 253260, 6498, 7161, 604, 6615, 89853, 6095, 204851, 5743, 23645, 57216, 81848, 5366, 89846, 3491, 54795, 6875, 79094, 6367, 1490, 1491, 2843, 8412, 7078, 1815, 161742, 1437, 8864, 9982, 10221, 8764, 1843, 79628, 728, 6375, 7049, 1847, 1848, 1846, 55107, 6764, 55200, 2300, 85458, …	793	3020	16792	1.66177	2.23224e-13	7.44081e-14	6.2269e-14
GOTERM_BP_FAT	GO:0010646~regulation of cell communication	237	25.3747	5.33022e-17	3725, 3087, 10892, 3084, 8743, 7349, 59349, 154, 8740, 4616, 6352, 80833, 114899, 41, 8326, 25791, 144165, 3486, 8877, 253260, 6498, 7161, 604, 6615, 89853, 6095, 204851, 5743, 23645, 57216, 81848, 5366, 89846, 3491, 54795, 6875, 79094, 6367, 1490, 1491, 2843, 8412, 7078, 1815, 161742, 1437, 8864, 9982, 10221, 8764, 1843, 79628, 728, 6375, 7049, 1847, 1848, 1846, 55107, 6764, 55200, 2300, 85458, …	790	3020	16650	1.65397	3.72582e-13	1.24194e-13	1.05014e-13
GOTERM_BP_5	GO:0032774~RNA biosynthetic process	236	25.2677	4.12464e-05	3725, 3087, 10892, 3084, 153572, 132660, 10481, 7349, 154, 8320, 6352, 144165, 8877, 23135, 4211, 6498, 7161, 604, 6615, 83714, 6095, 204851, 3096, 23645, 3299, 126626, 4603, 10628, 3491, 89849, 6875, 387496, 1490, 2020, 1491, 10620, 5252, 4778, 8864, 403341, 55729, 10221, 2313, 390010, 728, 144455, 6375, 81566, 5347, 7049, 49854, 125893, 401265, 58476, 2303, 285704, 1063, 2306, 80853, 2300, 8487…	776	3905	16130	1.25621	0.161557	0.00147965	0.0771657
GOTERM_BP_ALL	GO:0032774~RNA biosynthetic process	236	25.2677	1.18376e-05	3725, 3087, 10892, 3084, 153572, 132660, 10481, 7349, 154, 8320, 6352, 144165, 8877, 23135, 4211, 6498, 7161, 604, 6615, 83714, 6095, 204851, 3096, 23645, 3299, 126626, 4603, 10628, 3491, 89849, 6875, 387496, 1490, 2020, 1491, 10620, 5252, 4778, 8864, 403341, 55729, 10221, 2313, 390010, 728, 144455, 6375, 81566, 5347, 7049, 49854, 125893, 401265, 58476, 2303, 285704, 1063, 2306, 80853, 2300, 8487…	793	3905	16792	1.27974	0.0802966	0.000348706	0.0233467
GOTERM_BP_FAT	GO:0032774~RNA biosynthetic process	236	25.2677	1.66473e-05	3725, 3087, 10892, 3084, 153572, 132660, 10481, 7349, 154, 8320, 6352, 144165, 8877, 23135, 4211, 6498, 7161, 604, 6615, 83714, 6095, 204851, 3096, 23645, 3299, 126626, 4603, 10628, 3491, 89849, 6875, 387496, 1490, 2020, 1491, 10620, 5252, 4778, 8864, 403341, 55729, 10221, 2313, 390010, 728, 144455, 6375, 81566, 5347, 7049, 49854, 125893, 401265, 58476, 2303, 285704, 1063, 2306, 80853, 2300, 8487…	790	3905	16650	1.27373	0.10985	0.000573065	0.0327928
GOTERM_BP_4	GO:0051252~regulation of RNA metabolic process	235	25.1606	1.54286e-06	3725, 3087, 10892, 3084, 153572, 132660, 10481, 7349, 154, 8320, 6352, 144165, 8877, 23135, 4211, 6498, 7161, 604, 6615, 83714, 6095, 204851, 3096, 23645, 3299, 126626, 4603, 10628, 3491, 6875, 387496, 2020, 1491, 10620, 5252, 4778, 8864, 403341, 55729, 10221, 2313, 390010, 144455, 6375, 81566, 5347, 7049, 49854, 125893, 401265, 58476, 2303, 285704, 1063, 2306, 80853, 2300, 84875, 182, 116039, 57…	780	3762	16415	1.31461	0.00446123	5.13919e-05	0.00276745
GOTERM_BP_5	GO:0051252~regulation of RNA metabolic process	235	25.1606	3.9134e-06	3725, 3087, 10892, 3084, 153572, 132660, 10481, 7349, 154, 8320, 6352, 144165, 8877, 23135, 4211, 6498, 7161, 604, 6615, 83714, 6095, 204851, 3096, 23645, 3299, 126626, 4603, 10628, 3491, 6875, 387496, 2020, 1491, 10620, 5252, 4778, 8864, 403341, 55729, 10221, 2313, 390010, 144455, 6375, 81566, 5347, 7049, 49854, 125893, 401265, 58476, 2303, 285704, 1063, 2306, 80853, 2300, 84875, 182, 116039, 57…	776	3762	16130	1.29844	0.0165791	0.000185739	0.0073238
GOTERM_BP_ALL	GO:0051252~regulation of RNA metabolic process	235	25.1606	1.01079e-06	3725, 3087, 10892, 3084, 153572, 132660, 10481, 7349, 154, 8320, 6352, 144165, 8877, 23135, 4211, 6498, 7161, 604, 6615, 83714, 6095, 204851, 3096, 23645, 3299, 126626, 4603, 10628, 3491, 6875, 387496, 2020, 1491, 10620, 5252, 4778, 8864, 403341, 55729, 10221, 2313, 390010, 144455, 6375, 81566, 5347, 7049, 49854, 125893, 401265, 58476, 2303, 285704, 1063, 2306, 80853, 2300, 84875, 182, 116039, 57…	793	3762	16792	1.32275	0.00712184	3.80169e-05	0.00199374
GOTERM_BP_FAT	GO:0051252~regulation of RNA metabolic process	235	25.1606	1.4344e-06	3725, 3087, 10892, 3084, 153572, 132660, 10481, 7349, 154, 8320, 6352, 144165, 8877, 23135, 4211, 6498, 7161, 604, 6615, 83714, 6095, 204851, 3096, 23645, 3299, 126626, 4603, 10628, 3491, 6875, 387496, 2020, 1491, 10620, 5252, 4778, 8864, 403341, 55729, 10221, 2313, 390010, 144455, 6375, 81566, 5347, 7049, 49854, 125893, 401265, 58476, 2303, 285704, 1063, 2306, 80853, 2300, 84875, 182, 116039, 57…	790	3762	16650	1.31655	0.00997635	6.427e-05	0.00282596
GOTERM_BP_ALL	GO:0097659~nucleic acid-templated transcription	234	25.0535	1.80869e-06	3725, 3087, 10892, 3084, 153572, 132660, 10481, 7349, 154, 8320, 144165, 8877, 23135, 4211, 6498, 7161, 604, 6615, 83714, 6095, 204851, 3096, 23645, 3299, 126626, 4603, 10628, 3491, 6875, 387496, 1490, 2020, 1491, 10620, 5252, 4778, 8864, 403341, 55729, 10221, 2313, 390010, 728, 144455, 6375, 81566, 5347, 7049, 49854, 125893, 401265, 58476, 2303, 285704, 1063, 2306, 80853, 2300, 84875, 182, 11603…	793	3771	16792	1.31398	0.0127078	6.26904e-05	0.00356753
GOTERM_BP_FAT	GO:0097659~nucleic acid-templated transcription	234	25.0535	2.58224e-06	3725, 3087, 10892, 3084, 153572, 132660, 10481, 7349, 154, 8320, 144165, 8877, 23135, 4211, 6498, 7161, 604, 6615, 83714, 6095, 204851, 3096, 23645, 3299, 126626, 4603, 10628, 3491, 6875, 387496, 1490, 2020, 1491, 10620, 5252, 4778, 8864, 403341, 55729, 10221, 2313, 390010, 728, 144455, 6375, 81566, 5347, 7049, 49854, 125893, 401265, 58476, 2303, 285704, 1063, 2306, 80853, 2300, 84875, 182, 11603…	790	3771	16650	1.30782	0.0178879	0.00010617	0.00508731
GOTERM_BP_5	GO:2001141~regulation of RNA biosynthetic process	232	24.8394	1.07174e-06	3725, 3087, 10892, 3084, 153572, 132660, 10481, 7349, 154, 8320, 6352, 144165, 8877, 23135, 4211, 6498, 7161, 604, 6615, 83714, 6095, 204851, 3096, 23645, 3299, 126626, 4603, 10628, 3491, 6875, 387496, 1491, 2020, 10620, 5252, 4778, 8864, 403341, 55729, 10221, 2313, 390010, 144455, 6375, 81566, 5347, 7049, 49854, 125893, 401265, 58476, 2303, 285704, 1063, 2306, 80853, 2300, 84875, 182, 116039, 57…	776	3644	16130	1.32337	0.00456802	6.44837e-05	0.00200578
GOTERM_BP_ALL	GO:2001141~regulation of RNA biosynthetic process	232	24.8394	2.66498e-07	3725, 3087, 10892, 3084, 153572, 132660, 10481, 7349, 154, 8320, 6352, 144165, 8877, 23135, 4211, 6498, 7161, 604, 6615, 83714, 6095, 204851, 3096, 23645, 3299, 126626, 4603, 10628, 3491, 6875, 387496, 1491, 2020, 10620, 5252, 4778, 8864, 403341, 55729, 10221, 2313, 390010, 144455, 6375, 81566, 5347, 7049, 49854, 125893, 401265, 58476, 2303, 285704, 1063, 2306, 80853, 2300, 84875, 182, 116039, 57…	793	3644	16792	1.34815	0.00188264	1.17775e-05	0.000525659
GOTERM_BP_FAT	GO:2001141~regulation of RNA biosynthetic process	232	24.8394	3.87994e-07	3725, 3087, 10892, 3084, 153572, 132660, 10481, 7349, 154, 8320, 6352, 144165, 8877, 23135, 4211, 6498, 7161, 604, 6615, 83714, 6095, 204851, 3096, 23645, 3299, 126626, 4603, 10628, 3491, 6875, 387496, 1491, 2020, 10620, 5252, 4778, 8864, 403341, 55729, 10221, 2313, 390010, 144455, 6375, 81566, 5347, 7049, 49854, 125893, 401265, 58476, 2303, 285704, 1063, 2306, 80853, 2300, 84875, 182, 116039, 57…	790	3644	16650	1.34183	0.00270841	2.13547e-05	0.00076441
GOTERM_BP_5	GO:0006355~regulation of transcription, DNA-templated	231	24.7323	6.76843e-07	3725, 3087, 10892, 3084, 153572, 132660, 10481, 7349, 154, 8320, 144165, 8877, 23135, 4211, 6498, 7161, 604, 6615, 83714, 6095, 204851, 3096, 23645, 3299, 126626, 4603, 10628, 3491, 6875, 387496, 1491, 2020, 10620, 5252, 4778, 8864, 403341, 55729, 10221, 2313, 390010, 144455, 6375, 81566, 5347, 7049, 49854, 125893, 401265, 58476, 2303, 285704, 1063, 2306, 80853, 2300, 84875, 182, 116039, 57600, 4…	776	3603	16130	1.33266	0.0028873	4.66356e-05	0.00126672
GOTERM_BP_ALL	GO:0006355~regulation of transcription, DNA-templated	231	24.7323	1.64868e-07	3725, 3087, 10892, 3084, 153572, 132660, 10481, 7349, 154, 8320, 144165, 8877, 23135, 4211, 6498, 7161, 604, 6615, 83714, 6095, 204851, 3096, 23645, 3299, 126626, 4603, 10628, 3491, 6875, 387496, 1491, 2020, 10620, 5252, 4778, 8864, 403341, 55729, 10221, 2313, 390010, 144455, 6375, 81566, 5347, 7049, 49854, 125893, 401265, 58476, 2303, 285704, 1063, 2306, 80853, 2300, 84875, 182, 116039, 57600, 4…	793	3603	16792	1.35762	0.0011651	7.93045e-06	0.000325197
GOTERM_BP_ALL	GO:1903506~regulation of nucleic acid-templated transcription	231	24.7323	2.72563e-07	3725, 3087, 10892, 3084, 153572, 132660, 10481, 7349, 154, 8320, 144165, 8877, 23135, 4211, 6498, 7161, 604, 6615, 83714, 6095, 204851, 3096, 23645, 3299, 126626, 4603, 10628, 3491, 6875, 387496, 1491, 2020, 10620, 5252, 4778, 8864, 403341, 55729, 10221, 2313, 390010, 144455, 6375, 81566, 5347, 7049, 49854, 125893, 401265, 58476, 2303, 285704, 1063, 2306, 80853, 2300, 84875, 182, 116039, 57600, 4…	793	3625	16792	1.34938	0.00192544	1.18968e-05	0.000537621
GOTERM_BP_FAT	GO:0006355~regulation of transcription, DNA-templated	231	24.7323	2.3767e-07	3725, 3087, 10892, 3084, 153572, 132660, 10481, 7349, 154, 8320, 144165, 8877, 23135, 4211, 6498, 7161, 604, 6615, 83714, 6095, 204851, 3096, 23645, 3299, 126626, 4603, 10628, 3491, 6875, 387496, 1491, 2020, 10620, 5252, 4778, 8864, 403341, 55729, 10221, 2313, 390010, 144455, 6375, 81566, 5347, 7049, 49854, 125893, 401265, 58476, 2303, 285704, 1063, 2306, 80853, 2300, 84875, 182, 116039, 57600, 4…	790	3603	16650	1.35125	0.00165993	1.44461e-05	0.000468248
GOTERM_BP_FAT	GO:1903506~regulation of nucleic acid-templated transcription	231	24.7323	3.84471e-07	3725, 3087, 10892, 3084, 153572, 132660, 10481, 7349, 154, 8320, 144165, 8877, 23135, 4211, 6498, 7161, 604, 6615, 83714, 6095, 204851, 3096, 23645, 3299, 126626, 4603, 10628, 3491, 6875, 387496, 1491, 2020, 10620, 5252, 4778, 8864, 403341, 55729, 10221, 2313, 390010, 144455, 6375, 81566, 5347, 7049, 49854, 125893, 401265, 58476, 2303, 285704, 1063, 2306, 80853, 2300, 84875, 182, 116039, 57600, 4…	790	3625	16650	1.34305	0.00268384	2.13287e-05	0.000757468
GOTERM_BP_3	GO:0048513~animal organ development	226	24.197	5.50909e-12	3725, 3087, 10892, 3084, 5734, 153572, 8743, 170690, 8744, 23657, 10481, 10202, 154, 8320, 4519, 144165, 8326, 8877, 1723, 23135, 4211, 7161, 6498, 604, 6615, 5228, 3099, 6095, 204851, 5744, 5743, 3293, 57216, 3299, 282679, 3718, 10628, 3491, 54795, 1490, 2020, 8412, 1437, 51696, 10221, 2313, 728, 144455, 4638, 83716, 7049, 220, 401265, 2303, 1063, 80853, 2300, 27295, 85458, 182, 84879, 6386, 116…	789	3129	16663	1.52538	6.66594e-09	2.89823e-10	8.91548e-09
GOTERM_BP_4	GO:0048513~animal organ development	226	24.197	7.02261e-12	3725, 3087, 10892, 3084, 5734, 153572, 8743, 170690, 8744, 23657, 10481, 10202, 154, 8320, 4519, 144165, 8326, 8877, 1723, 23135, 4211, 7161, 6498, 604, 6615, 5228, 3099, 6095, 204851, 5744, 5743, 3293, 57216, 3299, 282679, 3718, 10628, 3491, 54795, 1490, 2020, 8412, 1437, 51696, 10221, 2313, 728, 144455, 4638, 83716, 7049, 220, 401265, 2303, 1063, 80853, 2300, 27295, 85458, 182, 84879, 6386, 116…	780	3129	16415	1.52002	2.03515e-08	1.35677e-09	1.25967e-08
GOTERM_BP_5	GO:0048513~animal organ development	226	24.197	2.35644e-11	3725, 3087, 10892, 3084, 5734, 153572, 8743, 170690, 8744, 23657, 10481, 10202, 154, 8320, 4519, 144165, 8326, 8877, 1723, 23135, 4211, 7161, 6498, 604, 6615, 5228, 3099, 6095, 204851, 5744, 5743, 3293, 57216, 3299, 282679, 3718, 10628, 3491, 54795, 1490, 2020, 8412, 1437, 51696, 10221, 2313, 728, 144455, 4638, 83716, 7049, 220, 401265, 2303, 1063, 80853, 2300, 27295, 85458, 182, 84879, 6386, 116…	776	3129	16130	1.50133	1.00667e-07	7.74365e-09	4.41016e-08
GOTERM_BP_5	GO:0006351~transcription, DNA-templated	226	24.197	5.23244e-06	3725, 3087, 10892, 3084, 132660, 10481, 7349, 154, 8320, 144165, 8877, 23135, 4211, 6498, 7161, 604, 6615, 83714, 6095, 204851, 3096, 23645, 3299, 126626, 4603, 10628, 3491, 6875, 387496, 1490, 1491, 2020, 10620, 5252, 8864, 4778, 403341, 55729, 10221, 2313, 728, 144455, 6375, 81566, 5347, 7049, 49854, 125893, 401265, 58476, 2303, 285704, 1063, 2306, 80853, 2300, 84875, 182, 116039, 57600, 4773, …	776	3605	16130	1.30309	0.0221051	0.000240326	0.00979221
GOTERM_BP_ALL	GO:0048513~animal organ development	226	24.197	4.24131e-12	3725, 3087, 10892, 3084, 5734, 153572, 8743, 170690, 8744, 23657, 10481, 10202, 154, 8320, 4519, 144165, 8326, 8877, 1723, 23135, 4211, 7161, 6498, 604, 6615, 5228, 3099, 6095, 204851, 5744, 5743, 3293, 57216, 3299, 282679, 3718, 10628, 3491, 54795, 1490, 2020, 8412, 1437, 51696, 10221, 2313, 728, 144455, 4638, 83716, 7049, 220, 401265, 2303, 1063, 80853, 2300, 27295, 85458, 182, 84879, 6386, 116…	793	3129	16792	1.52944	2.999e-08	7.49751e-10	8.3658e-09
GOTERM_BP_ALL	GO:0006351~transcription, DNA-templated	226	24.197	1.44857e-06	3725, 3087, 10892, 3084, 132660, 10481, 7349, 154, 8320, 144165, 8877, 23135, 4211, 6498, 7161, 604, 6615, 83714, 6095, 204851, 3096, 23645, 3299, 126626, 4603, 10628, 3491, 6875, 387496, 1490, 1491, 2020, 10620, 5252, 8864, 4778, 403341, 55729, 10221, 2313, 728, 144455, 6375, 81566, 5347, 7049, 49854, 125893, 401265, 58476, 2303, 285704, 1063, 2306, 80853, 2300, 84875, 182, 116039, 57600, 4773, …	793	3605	16792	1.32749	0.0101906	5.12131e-05	0.00285723
GOTERM_BP_FAT	GO:0006351~transcription, DNA-templated	226	24.197	1.98403e-06	3725, 3087, 10892, 3084, 132660, 10481, 7349, 154, 8320, 144165, 8877, 23135, 4211, 6498, 7161, 604, 6615, 83714, 6095, 204851, 3096, 23645, 3299, 126626, 4603, 10628, 3491, 6875, 387496, 1490, 1491, 2020, 10620, 5252, 8864, 4778, 403341, 55729, 10221, 2313, 728, 144455, 6375, 81566, 5347, 7049, 49854, 125893, 401265, 58476, 2303, 285704, 1063, 2306, 80853, 2300, 84875, 182, 116039, 57600, 4773, …	790	3605	16650	1.32127	0.0137726	8.40472e-05	0.00390879
GOTERM_BP_2	GO:0009893~positive regulation of metabolic process	221	23.6617	7.61487e-12	3725, 3087, 54103, 3084, 10892, 8743, 7349, 154, 7060, 4616, 8320, 6352, 144165, 3486, 8877, 253260, 23135, 4211, 7161, 6615, 604, 6095, 5744, 5743, 23645, 57216, 3299, 126626, 5366, 4603, 3491, 6875, 56648, 6367, 387496, 1490, 2020, 10620, 8412, 1815, 1437, 5252, 4778, 55729, 114881, 10221, 8764, 2313, 728, 144455, 6375, 81566, 5347, 1847, 1848, 6764, 83734, 58476, 2303, 285704, 1062, 80853, 182…	793	3052	16766	1.53096	1.40876e-09	8.28682e-11	9.42255e-09
GOTERM_BP_3	GO:0009966~regulation of signal transduction	221	23.6617	2.18328e-17	3725, 3087, 3084, 10892, 8743, 59349, 154, 8740, 4616, 6352, 80833, 114899, 8326, 25791, 144165, 3486, 8877, 253260, 6498, 7161, 604, 6615, 89853, 6095, 204851, 5743, 23645, 57216, 81848, 5366, 89846, 3491, 54795, 6875, 79094, 6367, 1490, 1491, 2843, 8412, 7078, 1815, 161742, 1437, 9982, 10221, 8764, 1843, 79628, 728, 6375, 7049, 1847, 1848, 1846, 6764, 55200, 2300, 85458, 182, 6386, 83729, 1839,…	789	2728	16663	1.7109	2.64177e-14	2.64177e-14	3.53329e-14
GOTERM_BP_3	GO:0009893~positive regulation of metabolic process	221	23.6617	8.12549e-12	3725, 3087, 54103, 3084, 10892, 8743, 7349, 154, 7060, 4616, 8320, 6352, 144165, 3486, 8877, 253260, 23135, 4211, 7161, 6615, 604, 6095, 5744, 5743, 23645, 57216, 3299, 126626, 5366, 4603, 3491, 6875, 56648, 6367, 387496, 1490, 2020, 10620, 8412, 1815, 1437, 5252, 4778, 55729, 114881, 10221, 8764, 2313, 728, 144455, 6375, 81566, 5347, 1847, 1848, 6764, 83734, 58476, 2303, 285704, 1062, 80853, 182…	789	3052	16663	1.52927	9.83186e-09	3.93274e-10	1.31498e-08
GOTERM_BP_4	GO:0009966~regulation of signal transduction	221	23.6617	2.95081e-17	3725, 3087, 3084, 10892, 8743, 59349, 154, 8740, 4616, 6352, 80833, 114899, 8326, 25791, 144165, 3486, 8877, 253260, 6498, 7161, 604, 6615, 89853, 6095, 204851, 5743, 23645, 57216, 81848, 5366, 89846, 3491, 54795, 6875, 79094, 6367, 1490, 1491, 2843, 8412, 7078, 1815, 161742, 1437, 9982, 10221, 8764, 1843, 79628, 728, 6375, 7049, 1847, 1848, 1846, 6764, 55200, 2300, 85458, 182, 6386, 83729, 1839,…	780	2728	16415	1.70488	8.55144e-14	8.55144e-14	5.29297e-14
GOTERM_BP_5	GO:0009966~regulation of signal transduction	221	23.6617	2.25057e-16	3725, 3087, 3084, 10892, 8743, 59349, 154, 8740, 4616, 6352, 80833, 114899, 8326, 25791, 144165, 3486, 8877, 253260, 6498, 7161, 604, 6615, 89853, 6095, 204851, 5743, 23645, 57216, 81848, 5366, 89846, 3491, 54795, 6875, 79094, 6367, 1490, 1491, 2843, 8412, 7078, 1815, 161742, 1437, 9982, 10221, 8764, 1843, 79628, 728, 6375, 7049, 1847, 1848, 1846, 6764, 55200, 2300, 85458, 182, 6386, 83729, 1839,…	776	2728	16130	1.68392	9.48575e-13	9.48575e-13	4.10783e-13
GOTERM_BP_ALL	GO:0009966~regulation of signal transduction	221	23.6617	1.68522e-17	3725, 3087, 3084, 10892, 8743, 59349, 154, 8740, 4616, 6352, 80833, 114899, 8326, 25791, 144165, 3486, 8877, 253260, 6498, 7161, 604, 6615, 89853, 6095, 204851, 5743, 23645, 57216, 81848, 5366, 89846, 3491, 54795, 6875, 79094, 6367, 1490, 1491, 2843, 8412, 7078, 1815, 161742, 1437, 9982, 10221, 8764, 1843, 79628, 728, 6375, 7049, 1847, 1848, 1846, 6764, 55200, 2300, 85458, 182, 6386, 83729, 1839,…	793	2728	16792	1.71545	1.19162e-13	5.95811e-14	3.32406e-14
GOTERM_BP_ALL	GO:0009893~positive regulation of metabolic process	221	23.6617	6.5413e-12	3725, 3087, 54103, 3084, 10892, 8743, 7349, 154, 7060, 4616, 8320, 6352, 144165, 3486, 8877, 253260, 23135, 4211, 7161, 6615, 604, 6095, 5744, 5743, 23645, 57216, 3299, 126626, 5366, 4603, 3491, 6875, 56648, 6367, 387496, 1490, 2020, 10620, 8412, 1815, 1437, 5252, 4778, 55729, 114881, 10221, 8764, 2313, 728, 144455, 6375, 81566, 5347, 1847, 1848, 6764, 83734, 58476, 2303, 285704, 1062, 80853, 182…	793	3052	16792	1.53333	4.62537e-08	1.07567e-09	1.29026e-08
GOTERM_BP_FAT	GO:0009966~regulation of signal transduction	221	23.6617	2.78541e-17	3725, 3087, 3084, 10892, 8743, 59349, 154, 8740, 4616, 6352, 80833, 114899, 8326, 25791, 144165, 3486, 8877, 253260, 6498, 7161, 604, 6615, 89853, 6095, 204851, 5743, 23645, 57216, 81848, 5366, 89846, 3491, 54795, 6875, 79094, 6367, 1490, 1491, 2843, 8412, 7078, 1815, 161742, 1437, 9982, 10221, 8764, 1843, 79628, 728, 6375, 7049, 1847, 1848, 1846, 6764, 55200, 2300, 85458, 182, 6386, 83729, 1839,…	790	2728	16650	1.7074	1.947e-13	9.73501e-14	5.48772e-14
GOTERM_BP_FAT	GO:0009893~positive regulation of metabolic process	221	23.6617	9.97401e-12	3725, 3087, 54103, 3084, 10892, 8743, 7349, 154, 7060, 4616, 8320, 6352, 144165, 3486, 8877, 253260, 23135, 4211, 7161, 6615, 604, 6095, 5744, 5743, 23645, 57216, 3299, 126626, 5366, 4603, 3491, 6875, 56648, 6367, 387496, 1490, 2020, 10620, 8412, 1815, 1437, 5252, 4778, 55729, 114881, 10221, 8764, 2313, 728, 144455, 6375, 81566, 5347, 1847, 1848, 6764, 83734, 58476, 2303, 285704, 1062, 80853, 182…	790	3052	16650	1.52614	6.97184e-08	2.68148e-09	1.96505e-08
GOTERM_BP_3	GO:0006793~phosphorus metabolic process	217	23.2334	2.54445e-10	3725, 252969, 3087, 3084, 10892, 5734, 23515, 80216, 7349, 154, 7060, 4616, 6352, 4519, 3486, 1723, 8877, 253260, 7161, 3099, 6095, 204851, 5744, 23645, 81848, 57216, 3718, 4508, 3491, 6367, 1490, 153769, 8412, 7078, 1815, 161742, 1437, 10221, 8764, 1843, 256987, 728, 4638, 6375, 81566, 5347, 7049, 1847, 1848, 123688, 1846, 6764, 1062, 6386, 83729, 57600, 1839, 79444, 7057, 5330, 23236, 253430, 1…	789	3089	16663	1.4836	3.07878e-07	9.62119e-09	4.11777e-07
GOTERM_BP_ALL	GO:0006793~phosphorus metabolic process	217	23.2334	2.04759e-10	3725, 252969, 3087, 3084, 10892, 5734, 23515, 80216, 7349, 154, 7060, 4616, 6352, 4519, 3486, 1723, 8877, 253260, 7161, 3099, 6095, 204851, 5744, 23645, 81848, 57216, 3718, 4508, 3491, 6367, 1490, 153769, 8412, 7078, 1815, 161742, 1437, 10221, 8764, 1843, 256987, 728, 4638, 6375, 81566, 5347, 7049, 1847, 1848, 123688, 1846, 6764, 1062, 6386, 83729, 57600, 1839, 79444, 7057, 5330, 23236, 253430, 1…	793	3089	16792	1.48755	1.44785e-06	2.41308e-08	4.03881e-07
GOTERM_BP_FAT	GO:0006793~phosphorus metabolic process	217	23.2334	3.1031e-10	3725, 252969, 3087, 3084, 10892, 5734, 23515, 80216, 7349, 154, 7060, 4616, 6352, 4519, 3486, 1723, 8877, 253260, 7161, 3099, 6095, 204851, 5744, 23645, 81848, 57216, 3718, 4508, 3491, 6367, 1490, 153769, 8412, 7078, 1815, 161742, 1437, 10221, 8764, 1843, 256987, 728, 4638, 6375, 81566, 5347, 7049, 1847, 1848, 123688, 1846, 6764, 1062, 6386, 83729, 57600, 1839, 79444, 7057, 5330, 23236, 253430, 1…	790	3089	16650	1.48057	2.16907e-06	5.70808e-08	6.11363e-07
GOTERM_BP_4	GO:0006796~phosphate-containing compound metabolic process	216	23.1263	4.76357e-10	3725, 252969, 3087, 3084, 10892, 5734, 23515, 80216, 7349, 154, 7060, 4616, 6352, 4519, 3486, 1723, 8877, 253260, 7161, 3099, 6095, 204851, 5744, 23645, 81848, 57216, 3718, 4508, 3491, 6367, 1490, 153769, 8412, 7078, 1815, 161742, 1437, 10221, 8764, 1843, 256987, 728, 4638, 6375, 81566, 5347, 7049, 1847, 1848, 123688, 1846, 6764, 1062, 6386, 83729, 57600, 1839, 79444, 7057, 5330, 23236, 253430, 1…	780	3083	16415	1.47444	1.38048e-06	6.57372e-08	8.54458e-07
GOTERM_BP_ALL	GO:0006796~phosphate-containing compound metabolic process	216	23.1263	2.99969e-10	3725, 252969, 3087, 3084, 10892, 5734, 23515, 80216, 7349, 154, 7060, 4616, 6352, 4519, 3486, 1723, 8877, 253260, 7161, 3099, 6095, 204851, 5744, 23645, 81848, 57216, 3718, 4508, 3491, 6367, 1490, 153769, 8412, 7078, 1815, 161742, 1437, 10221, 8764, 1843, 256987, 728, 4638, 6375, 81566, 5347, 7049, 1847, 1848, 123688, 1846, 6764, 1062, 6386, 83729, 57600, 1839, 79444, 7057, 5330, 23236, 253430, 1…	793	3083	16792	1.48357	2.12108e-06	3.3668e-08	5.91681e-07
GOTERM_BP_FAT	GO:0006796~phosphate-containing compound metabolic process	216	23.1263	4.50503e-10	3725, 252969, 3087, 3084, 10892, 5734, 23515, 80216, 7349, 154, 7060, 4616, 6352, 4519, 3486, 1723, 8877, 253260, 7161, 3099, 6095, 204851, 5744, 23645, 81848, 57216, 3718, 4508, 3491, 6367, 1490, 153769, 8412, 7078, 1815, 161742, 1437, 10221, 8764, 1843, 256987, 728, 4638, 6375, 81566, 5347, 7049, 1847, 1848, 123688, 1846, 6764, 1062, 6386, 83729, 57600, 1839, 79444, 7057, 5330, 23236, 253430, 1…	790	3083	16650	1.47662	3.14901e-06	7.87254e-08	8.87565e-07
GOTERM_BP_4	GO:0035556~intracellular signal transduction	214	22.9122	4.48992e-16	3725, 3084, 10892, 5734, 8743, 154, 8740, 4616, 6352, 80833, 114899, 25791, 3486, 8877, 253260, 6498, 7161, 604, 6615, 6095, 204851, 5743, 23645, 57216, 81848, 3718, 57211, 5366, 89846, 3491, 54795, 6875, 79094, 6367, 387496, 1490, 1491, 2843, 8412, 7078, 1815, 161742, 1437, 828, 10221, 8764, 1843, 728, 144455, 6375, 7049, 1847, 1848, 1846, 6764, 55200, 10602, 6386, 83729, 57600, 1839, 4773, 7944…	780	2657	16415	1.695	1.28697e-12	6.43485e-13	7.99361e-13
GOTERM_BP_5	GO:0035556~intracellular signal transduction	214	22.9122	1.60409e-15	3725, 3084, 10892, 5734, 8743, 154, 8740, 4616, 6352, 80833, 114899, 25791, 3486, 8877, 253260, 6498, 7161, 604, 6615, 6095, 204851, 5743, 23645, 57216, 81848, 3718, 57211, 5366, 89846, 3491, 54795, 6875, 79094, 6367, 387496, 1490, 1491, 2843, 8412, 7078, 1815, 161742, 1437, 828, 10221, 8764, 1843, 728, 144455, 6375, 7049, 1847, 1848, 1846, 6764, 55200, 10602, 6386, 83729, 57600, 1839, 4773, 7944…	776	2657	16130	1.67415	6.64002e-12	3.32001e-12	2.90878e-12
GOTERM_BP_ALL	GO:0035556~intracellular signal transduction	214	22.9122	2.43028e-16	3725, 3084, 10892, 5734, 8743, 154, 8740, 4616, 6352, 80833, 114899, 25791, 3486, 8877, 253260, 6498, 7161, 604, 6615, 6095, 204851, 5743, 23645, 57216, 81848, 3718, 57211, 5366, 89846, 3491, 54795, 6875, 79094, 6367, 387496, 1490, 1491, 2843, 8412, 7078, 1815, 161742, 1437, 828, 10221, 8764, 1843, 728, 144455, 6375, 7049, 1847, 1848, 1846, 6764, 55200, 10602, 6386, 83729, 57600, 1839, 4773, 7944…	793	2657	16792	1.7055	1.57008e-12	2.24265e-13	4.32987e-13
GOTERM_BP_FAT	GO:0035556~intracellular signal transduction	214	22.9122	4.35709e-16	3725, 3084, 10892, 5734, 8743, 154, 8740, 4616, 6352, 80833, 114899, 25791, 3486, 8877, 253260, 6498, 7161, 604, 6615, 6095, 204851, 5743, 23645, 57216, 81848, 3718, 57211, 5366, 89846, 3491, 54795, 6875, 79094, 6367, 387496, 1490, 1491, 2843, 8412, 7078, 1815, 161742, 1437, 828, 10221, 8764, 1843, 728, 144455, 6375, 7049, 1847, 1848, 1846, 6764, 55200, 10602, 6386, 83729, 57600, 1839, 4773, 7944…	790	2657	16650	1.6975	3.10418e-12	7.76046e-13	8.77076e-13
GOTERM_BP_3	GO:0010604~positive regulation of macromolecule metabolic process	213	22.8051	1.36305e-12	3725, 3087, 54103, 3084, 10892, 8743, 7349, 154, 7060, 4616, 8320, 6352, 144165, 3486, 8877, 253260, 23135, 4211, 7161, 6615, 604, 6095, 23645, 57216, 3299, 126626, 5366, 4603, 3491, 6875, 56648, 6367, 387496, 1490, 2020, 10620, 8412, 1815, 1437, 5252, 4778, 55729, 114881, 10221, 8764, 2313, 728, 144455, 6375, 81566, 5347, 1847, 1848, 6764, 83734, 58476, 2303, 285704, 1062, 80853, 182, 6386, 1160…	789	2856	16663	1.57506	1.64926e-09	9.70151e-11	2.20582e-09
GOTERM_BP_4	GO:0010604~positive regulation of macromolecule metabolic process	213	22.8051	1.78505e-12	3725, 3087, 54103, 3084, 10892, 8743, 7349, 154, 7060, 4616, 8320, 6352, 144165, 3486, 8877, 253260, 23135, 4211, 7161, 6615, 604, 6095, 23645, 57216, 3299, 126626, 5366, 4603, 3491, 6875, 56648, 6367, 387496, 1490, 2020, 10620, 8412, 1815, 1437, 5252, 4778, 55729, 114881, 10221, 8764, 2313, 728, 144455, 6375, 81566, 5347, 1847, 1848, 6764, 83734, 58476, 2303, 285704, 1062, 80853, 182, 6386, 1160…	780	2856	16415	1.56952	5.17298e-09	4.31082e-10	3.20185e-09
GOTERM_BP_5	GO:0010604~positive regulation of macromolecule metabolic process	213	22.8051	5.74773e-12	3725, 3087, 54103, 3084, 10892, 8743, 7349, 154, 7060, 4616, 8320, 6352, 144165, 3486, 8877, 253260, 23135, 4211, 7161, 6615, 604, 6095, 23645, 57216, 3299, 126626, 5366, 4603, 3491, 6875, 56648, 6367, 387496, 1490, 2020, 10620, 8412, 1815, 1437, 5252, 4778, 55729, 114881, 10221, 8764, 2313, 728, 144455, 6375, 81566, 5347, 1847, 1848, 6764, 83734, 58476, 2303, 285704, 1062, 80853, 182, 6386, 1160…	776	2856	16130	1.55022	2.45543e-08	2.04619e-09	1.07571e-08
GOTERM_BP_ALL	GO:0010604~positive regulation of macromolecule metabolic process	213	22.8051	1.06153e-12	3725, 3087, 54103, 3084, 10892, 8743, 7349, 154, 7060, 4616, 8320, 6352, 144165, 3486, 8877, 253260, 23135, 4211, 7161, 6615, 604, 6095, 23645, 57216, 3299, 126626, 5366, 4603, 3491, 6875, 56648, 6367, 387496, 1490, 2020, 10620, 8412, 1815, 1437, 5252, 4778, 55729, 114881, 10221, 8764, 2313, 728, 144455, 6375, 81566, 5347, 1847, 1848, 6764, 83734, 58476, 2303, 285704, 1062, 80853, 182, 6386, 1160…	793	2856	16792	1.57925	7.50576e-09	2.34555e-10	2.09375e-09
GOTERM_BP_FAT	GO:0010604~positive regulation of macromolecule metabolic process	213	22.8051	1.71645e-12	3725, 3087, 54103, 3084, 10892, 8743, 7349, 154, 7060, 4616, 8320, 6352, 144165, 3486, 8877, 253260, 23135, 4211, 7161, 6615, 604, 6095, 23645, 57216, 3299, 126626, 5366, 4603, 3491, 6875, 56648, 6367, 387496, 1490, 2020, 10620, 8412, 1815, 1437, 5252, 4778, 55729, 114881, 10221, 8764, 2313, 728, 144455, 6375, 81566, 5347, 1847, 1848, 6764, 83734, 58476, 2303, 285704, 1062, 80853, 182, 6386, 1160…	790	2856	16650	1.57184	1.19977e-08	5.99883e-10	3.38161e-09
GOTERM_BP_3	GO:0031325~positive regulation of cellular metabolic process	212	22.6981	1.38117e-12	3725, 3087, 54103, 3084, 10892, 8743, 7349, 154, 7060, 4616, 8320, 6352, 144165, 3486, 8877, 253260, 23135, 4211, 7161, 6615, 604, 6095, 5744, 5743, 23645, 57216, 3299, 126626, 5366, 4603, 3491, 6875, 56648, 6367, 387496, 1490, 2020, 10620, 8412, 1815, 1437, 5252, 4778, 55729, 114881, 10221, 8764, 2313, 728, 144455, 6375, 81566, 5347, 1847, 1848, 6764, 83734, 58476, 2303, 285704, 1062, 80853, 182…	789	2839	16663	1.57705	1.67115e-09	9.28417e-11	2.23511e-09
GOTERM_BP_4	GO:0031325~positive regulation of cellular metabolic process	212	22.6981	1.81012e-12	3725, 3087, 54103, 3084, 10892, 8743, 7349, 154, 7060, 4616, 8320, 6352, 144165, 3486, 8877, 253260, 23135, 4211, 7161, 6615, 604, 6095, 5744, 5743, 23645, 57216, 3299, 126626, 5366, 4603, 3491, 6875, 56648, 6367, 387496, 1490, 2020, 10620, 8412, 1815, 1437, 5252, 4778, 55729, 114881, 10221, 8764, 2313, 728, 144455, 6375, 81566, 5347, 1847, 1848, 6764, 83734, 58476, 2303, 285704, 1062, 80853, 182…	780	2839	16415	1.57151	5.24569e-09	4.03515e-10	3.24686e-09
GOTERM_BP_ALL	GO:0031325~positive regulation of cellular metabolic process	212	22.6981	1.10717e-12	3725, 3087, 54103, 3084, 10892, 8743, 7349, 154, 7060, 4616, 8320, 6352, 144165, 3486, 8877, 253260, 23135, 4211, 7161, 6615, 604, 6095, 5744, 5743, 23645, 57216, 3299, 126626, 5366, 4603, 3491, 6875, 56648, 6367, 387496, 1490, 2020, 10620, 8412, 1815, 1437, 5252, 4778, 55729, 114881, 10221, 8764, 2313, 728, 144455, 6375, 81566, 5347, 1847, 1848, 6764, 83734, 58476, 2303, 285704, 1062, 80853, 182…	793	2839	16792	1.58125	7.82841e-09	2.37224e-10	2.18375e-09
GOTERM_BP_FAT	GO:0031325~positive regulation of cellular metabolic process	212	22.6981	1.72597e-12	3725, 3087, 54103, 3084, 10892, 8743, 7349, 154, 7060, 4616, 8320, 6352, 144165, 3486, 8877, 253260, 23135, 4211, 7161, 6615, 604, 6095, 5744, 5743, 23645, 57216, 3299, 126626, 5366, 4603, 3491, 6875, 56648, 6367, 387496, 1490, 2020, 10620, 8412, 1815, 1437, 5252, 4778, 55729, 114881, 10221, 8764, 2313, 728, 144455, 6375, 81566, 5347, 1847, 1848, 6764, 83734, 58476, 2303, 285704, 1062, 80853, 182…	790	2839	16650	1.57383	1.20644e-08	5.74496e-10	3.40041e-09
GOTERM_BP_3	GO:0010033~response to organic substance	209	22.3769	4.97055e-12	3725, 3087, 10892, 5734, 8743, 23657, 10481, 7349, 8740, 7060, 6352, 4519, 8877, 1723, 7161, 6498, 11093, 5228, 6095, 204851, 5743, 23645, 3718, 5366, 10628, 3491, 54795, 79094, 6367, 1490, 1491, 7078, 1815, 161742, 1437, 9982, 114881, 10221, 8764, 1843, 728, 6375, 7049, 1848, 55107, 2303, 285704, 182, 6386, 6755, 7057, 79633, 7056, 23236, 11221, 6591, 51274, 80315, 2247, 10062, 970, 5608, 8061, …	789	2822	16663	1.5641	6.0144e-09	2.864e-10	8.04408e-09
GOTERM_BP_ALL	GO:0010033~response to organic substance	209	22.3769	3.92942e-12	3725, 3087, 10892, 5734, 8743, 23657, 10481, 7349, 8740, 7060, 6352, 4519, 8877, 1723, 7161, 6498, 11093, 5228, 6095, 204851, 5743, 23645, 3718, 5366, 10628, 3491, 54795, 79094, 6367, 1490, 1491, 7078, 1815, 161742, 1437, 9982, 114881, 10221, 8764, 1843, 728, 6375, 7049, 1848, 55107, 2303, 285704, 182, 6386, 6755, 7057, 79633, 7056, 23236, 11221, 6591, 51274, 80315, 2247, 10062, 970, 5608, 8061, …	793	2822	16792	1.56826	2.77849e-08	7.12433e-10	7.75066e-09
GOTERM_BP_FAT	GO:0010033~response to organic substance	209	22.3769	5.97122e-12	3725, 3087, 10892, 5734, 8743, 23657, 10481, 7349, 8740, 7060, 6352, 4519, 8877, 1723, 7161, 6498, 11093, 5228, 6095, 204851, 5743, 23645, 3718, 5366, 10628, 3491, 54795, 79094, 6367, 1490, 1491, 7078, 1815, 161742, 1437, 9982, 114881, 10221, 8764, 1843, 728, 6375, 7049, 1848, 55107, 2303, 285704, 182, 6386, 6755, 7057, 79633, 7056, 23236, 11221, 6591, 51274, 80315, 2247, 10062, 970, 5608, 8061, …	790	2822	16650	1.5609	4.17389e-08	1.73912e-09	1.17643e-08
GOTERM_BP_2	GO:0065008~regulation of biological quality	208	22.2698	0.000352097	3725, 3084, 5734, 23515, 170690, 23657, 7349, 10202, 154, 8740, 747, 6352, 114899, 41, 8326, 1723, 7162, 253260, 6498, 7161, 11093, 604, 3099, 6095, 5743, 3293, 3718, 282679, 5366, 89846, 54795, 56648, 1490, 2843, 1815, 8864, 4778, 2313, 924, 728, 6375, 5347, 7049, 114299, 220, 55107, 58476, 2303, 10602, 28231, 9187, 6755, 7057, 7056, 7220, 148229, 4856, 23237, 84959, 65012, 4254, 2247, 55503, 57…	793	3548	16766	1.23947	0.0630725	0.00120574	0.434807
GOTERM_BP_ALL	GO:0065008~regulation of biological quality	208	22.2698	0.000321606	3725, 3084, 5734, 23515, 170690, 23657, 7349, 10202, 154, 8740, 747, 6352, 114899, 41, 8326, 1723, 7162, 253260, 6498, 7161, 11093, 604, 3099, 6095, 5743, 3293, 3718, 282679, 5366, 89846, 54795, 56648, 1490, 2843, 1815, 8864, 4778, 2313, 924, 728, 6375, 5347, 7049, 114299, 220, 55107, 58476, 2303, 10602, 28231, 9187, 6755, 7057, 7056, 7220, 148229, 4856, 23237, 84959, 65012, 4254, 2247, 55503, 57…	793	3548	16792	1.24139	0.897146	0.00607915	0.632453
GOTERM_BP_2	GO:0009653~anatomical structure morphogenesis	198	21.1991	5.10129e-12	3725, 150737, 10205, 3087, 3084, 153572, 170690, 10481, 8740, 7060, 8320, 7358, 25791, 144165, 1723, 8877, 23135, 4211, 6498, 65059, 6615, 604, 5228, 6095, 204851, 5743, 57216, 89846, 3491, 1490, 8412, 2313, 1843, 728, 144455, 4638, 83716, 7049, 1847, 1848, 114299, 1846, 220, 2303, 2300, 81575, 10602, 182, 6383, 6386, 116039, 1839, 4773, 79633, 7057, 4856, 23237, 253430, 221322, 6591, 84033, 4070…	793	2631	16766	1.59111	9.43732e-10	6.29155e-11	6.31221e-09
GOTERM_BP_3	GO:0009653~anatomical structure morphogenesis	198	21.1991	5.46606e-12	3725, 150737, 10205, 3087, 3084, 153572, 170690, 10481, 8740, 7060, 8320, 7358, 25791, 144165, 1723, 8877, 23135, 4211, 6498, 65059, 6615, 604, 5228, 6095, 204851, 5743, 57216, 89846, 3491, 1490, 8412, 2313, 1843, 728, 144455, 4638, 83716, 7049, 1847, 1848, 114299, 1846, 220, 2303, 2300, 81575, 10602, 182, 6383, 6386, 116039, 1839, 4773, 79633, 7057, 4856, 23237, 253430, 221322, 6591, 84033, 4070…	789	2631	16663	1.58935	6.61395e-09	3.00634e-10	8.84595e-09
GOTERM_BP_ALL	GO:0009653~anatomical structure morphogenesis	198	21.1991	4.42255e-12	3725, 150737, 10205, 3087, 3084, 153572, 170690, 10481, 8740, 7060, 8320, 7358, 25791, 144165, 1723, 8877, 23135, 4211, 6498, 65059, 6615, 604, 5228, 6095, 204851, 5743, 57216, 89846, 3491, 1490, 8412, 2313, 1843, 728, 144455, 4638, 83716, 7049, 1847, 1848, 114299, 1846, 220, 2303, 2300, 81575, 10602, 182, 6383, 6386, 116039, 1839, 4773, 79633, 7057, 4856, 23237, 253430, 221322, 6591, 84033, 4070…	793	2631	16792	1.59358	3.1272e-08	7.62732e-10	8.7234e-09
GOTERM_BP_2	GO:0065009~regulation of molecular function	197	21.0921	1.27738e-08	3725, 3087, 3084, 10892, 8743, 7349, 154, 8740, 4616, 6352, 25791, 3486, 8877, 253260, 7161, 604, 23645, 81848, 57216, 3718, 5366, 89846, 10628, 3491, 6367, 1490, 153769, 1491, 8412, 7078, 1815, 161742, 1437, 8864, 221692, 10221, 1843, 256987, 728, 6375, 81566, 5347, 7049, 1847, 1848, 1846, 6764, 55200, 1062, 84875, 10602, 134266, 57600, 1839, 79444, 7057, 5330, 23237, 23236, 146198, 11221, 84959…	793	2863	16766	1.45479	2.36314e-06	7.87715e-08	1.5806e-05
GOTERM_BP_ALL	GO:0065009~regulation of molecular function	197	21.0921	1.16131e-08	3725, 3087, 3084, 10892, 8743, 7349, 154, 8740, 4616, 6352, 25791, 3486, 8877, 253260, 7161, 604, 23645, 81848, 57216, 3718, 5366, 89846, 10628, 3491, 6367, 1490, 153769, 1491, 8412, 7078, 1815, 161742, 1437, 8864, 221692, 10221, 1843, 256987, 728, 6375, 81566, 5347, 7049, 1847, 1848, 1846, 6764, 55200, 1062, 84875, 10602, 134266, 57600, 1839, 79444, 7057, 5330, 23237, 23236, 146198, 11221, 84959…	793	2863	16792	1.45705	8.21128e-05	7.4651e-07	2.29065e-05
GOTERM_BP_FAT	GO:0065009~regulation of molecular function	197	21.0921	1.65382e-08	3725, 3087, 3084, 10892, 8743, 7349, 154, 8740, 4616, 6352, 25791, 3486, 8877, 253260, 7161, 604, 23645, 81848, 57216, 3718, 5366, 89846, 10628, 3491, 6367, 1490, 153769, 1491, 8412, 7078, 1815, 161742, 1437, 8864, 221692, 10221, 1843, 256987, 728, 6375, 81566, 5347, 7049, 1847, 1848, 1846, 6764, 55200, 1062, 84875, 10602, 134266, 57600, 1839, 79444, 7057, 5330, 23237, 23236, 146198, 11221, 84959…	790	2863	16650	1.45021	0.000115596	1.3928e-06	3.25831e-05
GOTERM_BP_2	GO:0051239~regulation of multicellular organismal process	196	20.985	4.37512e-11	3725, 3087, 3084, 10892, 5734, 8744, 7349, 154, 7060, 8320, 114899, 8326, 25791, 144165, 8877, 7162, 4211, 6498, 7161, 604, 6615, 5228, 6095, 204851, 5744, 5743, 57216, 3718, 3491, 54795, 1490, 1491, 7732, 1437, 8864, 10221, 8764, 728, 6375, 7049, 1848, 2303, 1063, 85458, 81575, 182, 6383, 6386, 116039, 1839, 79633, 7057, 7056, 7220, 4856, 23236, 11221, 84959, 6591, 4070, 4254, 2247, 575, 6397, 1…	793	2659	16766	1.55845	8.09396e-09	4.49664e-10	5.41369e-08
GOTERM_BP_ALL	GO:0051239~regulation of multicellular organismal process	196	20.985	3.84357e-11	3725, 3087, 3084, 10892, 5734, 8744, 7349, 154, 7060, 8320, 114899, 8326, 25791, 144165, 8877, 7162, 4211, 6498, 7161, 604, 6615, 5228, 6095, 204851, 5744, 5743, 57216, 3718, 3491, 54795, 1490, 1491, 7732, 1437, 8864, 10221, 8764, 728, 6375, 7049, 1848, 2303, 1063, 85458, 81575, 182, 6383, 6386, 116039, 1839, 79633, 7057, 7056, 7220, 4856, 23236, 11221, 84959, 6591, 4070, 4254, 2247, 575, 6397, 1…	793	2659	16792	1.56087	2.71779e-07	5.66206e-09	7.58134e-08
GOTERM_BP_2	GO:1902578~single-organism localization	193	20.6638	0.0349418	133308, 3725, 150737, 6558, 5734, 3084, 64801, 8676, 54492, 23515, 10403, 117854, 23657, 7349, 2744, 8740, 154, 4824, 6352, 2297, 80833, 114899, 41, 481, 2294, 144165, 8326, 9148, 6565, 8877, 1723, 2150, 7161, 30819, 604, 3099, 8541, 6549, 9447, 5743, 5031, 3552, 282679, 3718, 5366, 4508, 10628, 9057, 25837, 54795, 83667, 1490, 1815, 7078, 1612, 1437, 26207, 152519, 8864, 64130, 9572, 606495, 389…	793	3614	16766	1.12908	0.998612	0.0819037	35.6027
GOTERM_BP_4	GO:0007166~cell surface receptor signaling pathway	193	20.6638	4.77688e-10	3725, 3087, 10892, 3084, 54492, 8743, 59349, 8740, 154, 6352, 3486, 144165, 25791, 8326, 8877, 6498, 11093, 604, 6615, 5228, 89853, 204851, 57216, 3718, 57211, 5366, 10628, 3491, 54795, 79094, 6367, 1490, 1815, 7078, 161742, 1437, 9982, 10221, 8764, 924, 728, 6375, 7049, 2303, 285704, 55733, 85458, 182, 6383, 6386, 1839, 83729, 4773, 7057, 79633, 843, 5330, 23237, 4856, 23236, 221322, 6591, 4070,…	780	2669	16415	1.52179	1.38434e-06	6.29246e-08	8.56847e-07
GOTERM_BP_5	GO:0007166~cell surface receptor signaling pathway	193	20.6638	1.29209e-09	3725, 3087, 10892, 3084, 54492, 8743, 59349, 8740, 154, 6352, 3486, 144165, 25791, 8326, 8877, 6498, 11093, 604, 6615, 5228, 89853, 204851, 57216, 3718, 57211, 5366, 10628, 3491, 54795, 79094, 6367, 1490, 1815, 7078, 161742, 1437, 9982, 10221, 8764, 924, 728, 6375, 7049, 2303, 285704, 55733, 85458, 182, 6383, 6386, 1839, 83729, 4773, 7057, 79633, 843, 5330, 23237, 4856, 23236, 221322, 6591, 4070,…	776	2669	16130	1.50308	5.5198e-06	3.24695e-07	2.41819e-06
GOTERM_BP_ALL	GO:0007166~cell surface receptor signaling pathway	193	20.6638	2.99276e-10	3725, 3087, 10892, 3084, 54492, 8743, 59349, 8740, 154, 6352, 3486, 144165, 25791, 8326, 8877, 6498, 11093, 604, 6615, 5228, 89853, 204851, 57216, 3718, 57211, 5366, 10628, 3491, 54795, 79094, 6367, 1490, 1815, 7078, 161742, 1437, 9982, 10221, 8764, 924, 728, 6375, 7049, 2303, 285704, 55733, 85458, 182, 6383, 6386, 1839, 83729, 4773, 7057, 79633, 843, 5330, 23237, 4856, 23236, 221322, 6591, 4070,…	793	2669	16792	1.53122	2.11618e-06	3.41319e-08	5.90313e-07
GOTERM_BP_ALL	GO:1902578~single-organism localization	193	20.6638	0.0330489	133308, 3725, 150737, 6558, 5734, 3084, 64801, 8676, 54492, 23515, 10403, 117854, 23657, 7349, 2744, 8740, 154, 4824, 6352, 2297, 80833, 114899, 41, 481, 2294, 144165, 8326, 9148, 6565, 8877, 1723, 2150, 7161, 30819, 604, 3099, 8541, 6549, 9447, 5743, 5031, 3552, 282679, 3718, 5366, 4508, 10628, 9057, 25837, 54795, 83667, 1490, 1815, 7078, 1612, 1437, 26207, 152519, 8864, 64130, 9572, 606495, 389…	793	3614	16792	1.13083	1	0.243894	48.4643
GOTERM_BP_FAT	GO:0007166~cell surface receptor signaling pathway	193	20.6638	4.53641e-10	3725, 3087, 10892, 3084, 54492, 8743, 59349, 8740, 154, 6352, 3486, 144165, 25791, 8326, 8877, 6498, 11093, 604, 6615, 5228, 89853, 204851, 57216, 3718, 57211, 5366, 10628, 3491, 54795, 79094, 6367, 1490, 1815, 7078, 161742, 1437, 9982, 10221, 8764, 924, 728, 6375, 7049, 2303, 285704, 55733, 85458, 182, 6383, 6386, 1839, 83729, 4773, 7057, 79633, 843, 5330, 23237, 4856, 23236, 221322, 6591, 4070,…	790	2669	16650	1.52404	3.17095e-06	7.73403e-08	8.93748e-07
GOTERM_BP_3	GO:0070887~cellular response to chemical stimulus	191	20.4497	5.8952e-10	3725, 132864, 22977, 3087, 688, 5734, 9241, 4599, 55432, 117854, 10202, 8740, 4824, 7060, 2296, 6352, 2297, 4929, 2294, 9148, 10135, 8877, 4920, 23135, 2150, 6498, 2152, 11093, 9655, 5228, 79582, 8681, 678, 6095, 204851, 9447, 4194, 5743, 9353, 23645, 5031, 3552, 25976, 3718, 5366, 6404, 79899, 3491, 54795, 83667, 6367, 1490, 1491, 7078, 112399, 1612, 161742, 1437, 9982, 4189, 9572, 314, 114881, …	789	2648	16663	1.52332	7.13319e-07	2.03806e-08	9.54043e-07
GOTERM_BP_ALL	GO:0070887~cellular response to chemical stimulus	191	20.4497	4.84417e-10	3725, 132864, 22977, 3087, 688, 5734, 9241, 4599, 55432, 117854, 10202, 8740, 4824, 7060, 2296, 6352, 2297, 4929, 2294, 9148, 10135, 8877, 4920, 23135, 2150, 6498, 2152, 11093, 9655, 5228, 79582, 8681, 678, 6095, 204851, 9447, 4194, 5743, 9353, 23645, 5031, 3552, 25976, 3718, 5366, 6404, 79899, 3491, 54795, 83667, 6367, 1490, 1491, 7078, 112399, 1612, 161742, 1437, 9982, 4189, 9572, 314, 114881, …	793	2648	16792	1.52737	3.4253e-06	4.96422e-08	9.55499e-07
GOTERM_BP_FAT	GO:0070887~cellular response to chemical stimulus	191	20.4497	7.09323e-10	3725, 132864, 22977, 3087, 688, 5734, 9241, 4599, 55432, 117854, 10202, 8740, 4824, 7060, 2296, 6352, 2297, 4929, 2294, 9148, 10135, 8877, 4920, 23135, 2150, 6498, 2152, 11093, 9655, 5228, 79582, 8681, 678, 6095, 204851, 9447, 4194, 5743, 9353, 23645, 5031, 3552, 25976, 3718, 5366, 6404, 79899, 3491, 54795, 83667, 6367, 1490, 1491, 7078, 112399, 1612, 161742, 1437, 9982, 4189, 9572, 314, 114881, …	790	2648	16650	1.52021	4.95816e-06	1.07786e-07	1.39748e-06
GOTERM_BP_2	GO:0009892~negative regulation of metabolic process	175	18.7366	6.84567e-08	3725, 132864, 3087, 688, 3084, 9242, 9241, 55432, 117854, 7349, 55435, 8740, 4824, 4616, 8320, 6352, 2297, 114899, 4929, 144165, 3486, 2294, 122953, 2150, 6498, 7161, 9655, 6615, 604, 3099, 678, 7546, 4194, 3096, 9353, 23645, 81848, 25976, 3299, 51232, 3718, 10628, 79899, 79094, 83667, 153769, 8538, 1490, 7078, 1815, 1612, 161742, 5252, 8864, 55061, 8553, 9572, 55729, 285464, 8651, 10221, 1788, 2…	793	2522	16766	1.46706	1.26644e-05	3.72485e-07	8.47071e-05
GOTERM_BP_3	GO:0009892~negative regulation of metabolic process	175	18.7366	6.90191e-08	3725, 132864, 3087, 688, 3084, 9242, 9241, 55432, 117854, 7349, 55435, 8740, 4824, 4616, 8320, 6352, 2297, 114899, 4929, 144165, 3486, 2294, 122953, 2150, 6498, 7161, 9655, 6615, 604, 3099, 678, 7546, 4194, 3096, 9353, 23645, 81848, 25976, 3299, 51232, 3718, 10628, 79899, 79094, 83667, 153769, 8538, 1490, 7078, 1815, 1612, 161742, 5252, 8864, 55061, 8553, 9572, 55729, 285464, 8651, 10221, 1788, 2…	789	2522	16663	1.46544	8.35096e-05	1.28482e-06	0.000111696
GOTERM_BP_ALL	GO:0009892~negative regulation of metabolic process	175	18.7366	5.91653e-08	3725, 132864, 3087, 688, 3084, 9242, 9241, 55432, 117854, 7349, 55435, 8740, 4824, 4616, 8320, 6352, 2297, 114899, 4929, 144165, 3486, 2294, 122953, 2150, 6498, 7161, 9655, 6615, 604, 3099, 678, 7546, 4194, 3096, 9353, 23645, 81848, 25976, 3299, 51232, 3718, 10628, 79899, 79094, 83667, 153769, 8538, 1490, 7078, 1815, 1612, 161742, 5252, 8864, 55061, 8553, 9572, 55729, 285464, 8651, 10221, 1788, 2…	793	2522	16792	1.46934	0.000418271	2.96707e-06	0.000116702
GOTERM_BP_FAT	GO:0009892~negative regulation of metabolic process	175	18.7366	8.30682e-08	3725, 132864, 3087, 688, 3084, 9242, 9241, 55432, 117854, 7349, 55435, 8740, 4824, 4616, 8320, 6352, 2297, 114899, 4929, 144165, 3486, 2294, 122953, 2150, 6498, 7161, 9655, 6615, 604, 3099, 678, 7546, 4194, 3096, 9353, 23645, 81848, 25976, 3299, 51232, 3718, 10628, 79899, 79094, 83667, 153769, 8538, 1490, 7078, 1815, 1612, 161742, 5252, 8864, 55061, 8553, 9572, 55729, 285464, 8651, 10221, 1788, 2…	790	2522	16650	1.46245	0.000580478	5.37635e-06	0.000163658
GOTERM_BP_3	GO:0031324~negative regulation of cellular metabolic process	168	17.9872	1.64093e-08	3725, 132864, 3087, 688, 3084, 9242, 9241, 117854, 7349, 55435, 8740, 4824, 4616, 8320, 6352, 2297, 114899, 4929, 144165, 3486, 2294, 122953, 2150, 6498, 7161, 9655, 6615, 604, 3099, 678, 7546, 4194, 3096, 9353, 23645, 81848, 3299, 51232, 3718, 10628, 79899, 79094, 83667, 153769, 8538, 7078, 1815, 1612, 161742, 5252, 8864, 55061, 8553, 9572, 55729, 285464, 8651, 10221, 1788, 28999, 1843, 144455, …	789	2345	16663	1.51301	1.9855e-05	3.42332e-07	2.65558e-05
GOTERM_BP_4	GO:0031324~negative regulation of cellular metabolic process	168	17.9872	1.99055e-08	3725, 132864, 3087, 688, 3084, 9242, 9241, 117854, 7349, 55435, 8740, 4824, 4616, 8320, 6352, 2297, 114899, 4929, 144165, 3486, 2294, 122953, 2150, 6498, 7161, 9655, 6615, 604, 3099, 678, 7546, 4194, 3096, 9353, 23645, 81848, 3299, 51232, 3718, 10628, 79899, 79094, 83667, 153769, 8538, 7078, 1815, 1612, 161742, 5252, 8864, 55061, 8553, 9572, 55729, 285464, 8651, 10221, 1788, 28999, 1843, 144455, …	780	2345	16415	1.50769	5.76844e-05	1.1311e-06	3.57052e-05
GOTERM_BP_4	GO:0051246~regulation of protein metabolic process	168	17.9872	1.89599e-06	3725, 132864, 3087, 54103, 3084, 10892, 9241, 55432, 8743, 117854, 7349, 154, 8740, 4824, 4616, 7060, 6352, 144165, 3486, 9148, 8877, 122953, 253260, 2150, 7161, 2152, 9655, 604, 4921, 57162, 678, 57161, 9447, 4194, 9353, 23645, 57216, 81848, 3552, 25976, 51232, 5366, 200958, 79899, 3491, 10912, 79094, 56648, 83667, 6367, 1490, 8412, 7078, 1815, 112399, 1612, 161742, 1437, 5252, 8864, 55061, 1148…	780	2512	16415	1.40746	0.00547952	5.90798e-05	0.00340085
GOTERM_BP_5	GO:0051246~regulation of protein metabolic process	168	17.9872	3.88873e-06	3725, 132864, 3087, 54103, 3084, 10892, 9241, 55432, 8743, 117854, 7349, 154, 8740, 4824, 4616, 7060, 6352, 144165, 3486, 9148, 8877, 122953, 253260, 2150, 7161, 2152, 9655, 604, 4921, 57162, 678, 57161, 9447, 4194, 9353, 23645, 57216, 81848, 3552, 25976, 51232, 5366, 200958, 79899, 3491, 10912, 79094, 56648, 83667, 6367, 1490, 8412, 7078, 1815, 112399, 1612, 161742, 1437, 5252, 8864, 55061, 1148…	776	2512	16130	1.39015	0.0164755	0.000186642	0.00727762
GOTERM_BP_ALL	GO:0031324~negative regulation of cellular metabolic process	168	17.9872	1.36068e-08	3725, 132864, 3087, 688, 3084, 9242, 9241, 117854, 7349, 55435, 8740, 4824, 4616, 8320, 6352, 2297, 114899, 4929, 144165, 3486, 2294, 122953, 2150, 6498, 7161, 9655, 6615, 604, 3099, 678, 7546, 4194, 3096, 9353, 23645, 81848, 3299, 51232, 3718, 10628, 79899, 79094, 83667, 153769, 8538, 7078, 1815, 1612, 161742, 5252, 8864, 55061, 8553, 9572, 55729, 285464, 8651, 10221, 1788, 28999, 1843, 144455, …	793	2345	16792	1.51704	9.62088e-05	8.36638e-07	2.6839e-05
GOTERM_BP_ALL	GO:0051246~regulation of protein metabolic process	168	17.9872	1.35604e-06	3725, 132864, 3087, 54103, 3084, 10892, 9241, 55432, 8743, 117854, 7349, 154, 8740, 4824, 4616, 7060, 6352, 144165, 3486, 9148, 8877, 122953, 253260, 2150, 7161, 2152, 9655, 604, 4921, 57162, 678, 57161, 9447, 4194, 9353, 23645, 57216, 81848, 3552, 25976, 51232, 5366, 200958, 79899, 3491, 10912, 79094, 56648, 83667, 6367, 1490, 8412, 7078, 1815, 112399, 1612, 161742, 1437, 5252, 8864, 55061, 1148…	793	2512	16792	1.41618	0.00954272	4.86716e-05	0.00267471
GOTERM_BP_FAT	GO:0031324~negative regulation of cellular metabolic process	168	17.9872	1.88433e-08	3725, 132864, 3087, 688, 3084, 9242, 9241, 117854, 7349, 55435, 8740, 4824, 4616, 8320, 6352, 2297, 114899, 4929, 144165, 3486, 2294, 122953, 2150, 6498, 7161, 9655, 6615, 604, 3099, 678, 7546, 4194, 3096, 9353, 23645, 81848, 3299, 51232, 3718, 10628, 79899, 79094, 83667, 153769, 8538, 7078, 1815, 1612, 161742, 5252, 8864, 55061, 8553, 9572, 55729, 285464, 8651, 10221, 1788, 28999, 1843, 144455, …	790	2345	16650	1.50992	0.000131706	1.51396e-06	3.71244e-05
GOTERM_BP_FAT	GO:0051246~regulation of protein metabolic process	168	17.9872	1.81512e-06	3725, 132864, 3087, 54103, 3084, 10892, 9241, 55432, 8743, 117854, 7349, 154, 8740, 4824, 4616, 7060, 6352, 144165, 3486, 9148, 8877, 122953, 253260, 2150, 7161, 2152, 9655, 604, 4921, 57162, 678, 57161, 9447, 4194, 9353, 23645, 57216, 81848, 3552, 25976, 51232, 5366, 200958, 79899, 3491, 10912, 79094, 56648, 83667, 6367, 1490, 8412, 7078, 1815, 112399, 1612, 161742, 1437, 5252, 8864, 55061, 1148…	790	2512	16650	1.40954	0.0126075	7.83159e-05	0.00357602
GOTERM_BP_5	GO:0016310~phosphorylation	167	17.8801	2.16607e-09	3725, 3087, 3084, 5734, 10892, 9241, 23515, 80216, 117854, 7349, 154, 4824, 4616, 7060, 6352, 4519, 9048, 3486, 9148, 8877, 4920, 253260, 2150, 7161, 84206, 9655, 4921, 3099, 678, 57161, 204851, 9353, 23645, 57216, 81848, 3552, 3718, 200958, 79899, 3491, 10912, 83667, 6367, 1490, 8412, 7078, 1815, 1612, 161742, 1437, 285464, 8651, 10221, 283455, 8764, 1843, 728, 4638, 7422, 6375, 1647, 7424, 5347…	776	2229	16130	1.55732	9.2534e-06	4.20611e-07	4.05386e-06
GOTERM_BP_ALL	GO:0016310~phosphorylation	167	17.8801	5.73299e-10	3725, 3087, 3084, 5734, 10892, 9241, 23515, 80216, 117854, 7349, 154, 4824, 4616, 7060, 6352, 4519, 9048, 3486, 9148, 8877, 4920, 253260, 2150, 7161, 84206, 9655, 4921, 3099, 678, 57161, 204851, 9353, 23645, 57216, 81848, 3552, 3718, 200958, 79899, 3491, 10912, 83667, 6367, 1490, 8412, 7078, 1815, 1612, 161742, 1437, 285464, 8651, 10221, 283455, 8764, 1843, 728, 4638, 7422, 6375, 1647, 7424, 5347…	793	2229	16792	1.58648	4.05379e-06	5.63028e-08	1.13082e-06
GOTERM_BP_FAT	GO:0016310~phosphorylation	167	17.8801	8.1136e-10	3725, 3087, 3084, 5734, 10892, 9241, 23515, 80216, 117854, 7349, 154, 4824, 4616, 7060, 6352, 4519, 9048, 3486, 9148, 8877, 4920, 253260, 2150, 7161, 84206, 9655, 4921, 3099, 678, 57161, 204851, 9353, 23645, 57216, 81848, 3552, 3718, 200958, 79899, 3491, 10912, 83667, 6367, 1490, 8412, 7078, 1815, 1612, 161742, 1437, 285464, 8651, 10221, 283455, 8764, 1843, 728, 4638, 7422, 6375, 1647, 7424, 5347…	790	2229	16650	1.57904	5.67139e-06	1.18154e-07	1.59851e-06
GOTERM_BP_2	GO:0050793~regulation of developmental process	165	17.666	6.26386e-11	133308, 3725, 3087, 3084, 9241, 8744, 170690, 55435, 8740, 154, 4824, 7060, 8320, 2296, 2297, 8326, 25791, 144165, 3486, 2294, 9148, 1723, 8877, 4920, 4211, 7162, 6498, 7161, 2152, 9655, 5228, 6615, 604, 4921, 678, 204851, 5744, 5743, 9353, 57216, 3552, 3718, 89846, 125058, 3491, 54795, 1490, 1491, 10810, 7732, 8864, 10221, 728, 7422, 7424, 1649, 7049, 1848, 114299, 392255, 694, 2303, 26050, 1063…	793	2129	16766	1.63857	1.15882e-08	6.09903e-10	7.7508e-08
GOTERM_BP_3	GO:0010605~negative regulation of macromolecule metabolic process	165	17.666	4.47457e-08	3725, 132864, 3087, 688, 3084, 9242, 9241, 55432, 117854, 7349, 55435, 8740, 4824, 4616, 8320, 6352, 2297, 114899, 4929, 144165, 3486, 2294, 122953, 2150, 6498, 7161, 9655, 6615, 604, 678, 7546, 4194, 3096, 9353, 23645, 81848, 25976, 3299, 51232, 3718, 10628, 79899, 79094, 83667, 8538, 1490, 7078, 1612, 161742, 5252, 8864, 55061, 8553, 9572, 55729, 285464, 8651, 10221, 1788, 28999, 1843, 144455, …	789	2326	16663	1.49813	5.41409e-05	8.87579e-07	7.24137e-05
GOTERM_BP_4	GO:0071310~cellular response to organic substance	165	17.666	6.46117e-10	3725, 132864, 3087, 688, 5734, 9241, 4599, 55432, 117854, 8740, 4824, 2296, 6352, 2297, 4929, 2294, 9148, 10135, 8877, 4920, 2150, 6498, 2152, 11093, 9655, 5228, 8681, 678, 6095, 204851, 9447, 5743, 9353, 23645, 5031, 3552, 25976, 3718, 6404, 3491, 54795, 83667, 6367, 1490, 1491, 7078, 1612, 161742, 1437, 9982, 4189, 9572, 114881, 285464, 8651, 10221, 8764, 1788, 28999, 1843, 7422, 6375, 2274, 74…	780	2186	16415	1.58847	1.87244e-06	7.80186e-08	1.15896e-06
GOTERM_BP_4	GO:0010605~negative regulation of macromolecule metabolic process	165	17.666	5.49646e-08	3725, 132864, 3087, 688, 3084, 9242, 9241, 55432, 117854, 7349, 55435, 8740, 4824, 4616, 8320, 6352, 2297, 114899, 4929, 144165, 3486, 2294, 122953, 2150, 6498, 7161, 9655, 6615, 604, 678, 7546, 4194, 3096, 9353, 23645, 81848, 25976, 3299, 51232, 3718, 10628, 79899, 79094, 83667, 8538, 1490, 7078, 1612, 161742, 5252, 8864, 55061, 8553, 9572, 55729, 285464, 8651, 10221, 1788, 28999, 1843, 144455, …	780	2326	16415	1.49286	0.000159275	2.56915e-06	9.85919e-05
GOTERM_BP_5	GO:0010605~negative regulation of macromolecule metabolic process	165	17.666	1.22598e-07	3725, 132864, 3087, 688, 3084, 9242, 9241, 55432, 117854, 7349, 55435, 8740, 4824, 4616, 8320, 6352, 2297, 114899, 4929, 144165, 3486, 2294, 122953, 2150, 6498, 7161, 9655, 6615, 604, 678, 7546, 4194, 3096, 9353, 23645, 81848, 25976, 3299, 51232, 3718, 10628, 79899, 79094, 83667, 8538, 1490, 7078, 1612, 161742, 5252, 8864, 55061, 8553, 9572, 55729, 285464, 8651, 10221, 1788, 28999, 1843, 144455, …	776	2326	16130	1.47451	0.000523602	1.00719e-05	0.000229446
GOTERM_BP_ALL	GO:0050793~regulation of developmental process	165	17.666	5.65201e-11	133308, 3725, 3087, 3084, 9241, 8744, 170690, 55435, 8740, 154, 4824, 7060, 8320, 2296, 2297, 8326, 25791, 144165, 3486, 2294, 9148, 1723, 8877, 4920, 4211, 7162, 6498, 7161, 2152, 9655, 5228, 6615, 604, 4921, 678, 204851, 5744, 5743, 9353, 57216, 3552, 3718, 89846, 125058, 3491, 54795, 1490, 1491, 10810, 7732, 8864, 10221, 728, 7422, 7424, 1649, 7049, 1848, 114299, 392255, 694, 2303, 26050, 1063…	793	2129	16792	1.64111	3.99654e-07	7.99308e-09	1.11484e-07
GOTERM_BP_ALL	GO:0071310~cellular response to organic substance	165	17.666	4.4062e-10	3725, 132864, 3087, 688, 5734, 9241, 4599, 55432, 117854, 8740, 4824, 2296, 6352, 2297, 4929, 2294, 9148, 10135, 8877, 4920, 2150, 6498, 2152, 11093, 9655, 5228, 8681, 678, 6095, 204851, 9447, 5743, 9353, 23645, 5031, 3552, 25976, 3718, 6404, 3491, 54795, 83667, 6367, 1490, 1491, 7078, 1612, 161742, 1437, 9982, 4189, 9572, 114881, 285464, 8651, 10221, 8764, 1788, 28999, 1843, 7422, 6375, 2274, 74…	793	2186	16792	1.59832	3.11562e-06	4.65019e-08	8.69111e-07
GOTERM_BP_ALL	GO:0010605~negative regulation of macromolecule metabolic process	165	17.666	3.83016e-08	3725, 132864, 3087, 688, 3084, 9242, 9241, 55432, 117854, 7349, 55435, 8740, 4824, 4616, 8320, 6352, 2297, 114899, 4929, 144165, 3486, 2294, 122953, 2150, 6498, 7161, 9655, 6615, 604, 678, 7546, 4194, 3096, 9353, 23645, 81848, 25976, 3299, 51232, 3718, 10628, 79899, 79094, 83667, 8538, 1490, 7078, 1612, 161742, 5252, 8864, 55061, 8553, 9572, 55729, 285464, 8651, 10221, 1788, 28999, 1843, 144455, …	793	2326	16792	1.50212	0.000270794	2.05174e-06	7.55488e-05
GOTERM_BP_FAT	GO:0071310~cellular response to organic substance	165	17.666	6.12331e-10	3725, 132864, 3087, 688, 5734, 9241, 4599, 55432, 117854, 8740, 4824, 2296, 6352, 2297, 4929, 2294, 9148, 10135, 8877, 4920, 2150, 6498, 2152, 11093, 9655, 5228, 8681, 678, 6095, 204851, 9447, 5743, 9353, 23645, 5031, 3552, 25976, 3718, 6404, 3491, 54795, 83667, 6367, 1490, 1491, 7078, 1612, 161742, 1437, 9982, 4189, 9572, 114881, 285464, 8651, 10221, 8764, 1788, 28999, 1843, 7422, 6375, 2274, 74…	790	2186	16650	1.59082	4.28019e-06	9.72772e-08	1.20639e-06
GOTERM_BP_FAT	GO:0010605~negative regulation of macromolecule metabolic process	165	17.666	5.11357e-08	3725, 132864, 3087, 688, 3084, 9242, 9241, 55432, 117854, 7349, 55435, 8740, 4824, 4616, 8320, 6352, 2297, 114899, 4929, 144165, 3486, 2294, 122953, 2150, 6498, 7161, 9655, 6615, 604, 678, 7546, 4194, 3096, 9353, 23645, 81848, 25976, 3299, 51232, 3718, 10628, 79899, 79094, 83667, 8538, 1490, 7078, 1612, 161742, 5252, 8864, 55061, 8553, 9572, 55729, 285464, 8651, 10221, 1788, 28999, 1843, 144455, …	790	2326	16650	1.49507	0.000357374	3.50429e-06	0.000100746
GOTERM_BP_2	GO:0032879~regulation of localization	163	17.4518	5.42121e-06	3725, 3084, 5734, 9241, 55432, 117854, 7349, 55435, 8740, 154, 4824, 7060, 6352, 114899, 41, 481, 8326, 3486, 2294, 8877, 4920, 2150, 7161, 2152, 30819, 5228, 6615, 604, 4921, 3099, 9447, 5743, 9353, 5031, 3552, 5366, 79899, 125058, 3491, 54795, 25837, 83667, 1815, 1612, 8864, 9572, 22994, 6809, 8651, 10221, 192683, 8764, 9901, 338879, 728, 285966, 79628, 7422, 4638, 6375, 9196, 7424, 1649, 5347,…	793	2473	16766	1.39354	0.00100242	2.71057e-05	0.0067079
GOTERM_BP_3	GO:0050790~regulation of catalytic activity	163	17.4518	2.95237e-07	3725, 132864, 3087, 9649, 3084, 10892, 8743, 7349, 154, 8740, 4824, 4616, 6352, 9048, 4929, 481, 25791, 3486, 9148, 253260, 7161, 2152, 9655, 604, 4921, 57568, 9447, 9353, 23645, 57216, 81848, 51232, 3718, 5366, 9744, 89846, 200958, 10628, 125058, 3491, 10912, 83667, 6367, 153769, 1490, 10811, 8412, 7078, 1815, 112399, 1612, 161742, 1437, 221692, 55160, 285464, 8651, 10221, 9901, 1843, 256987, 72…	789	2357	16663	1.46051	0.000357172	5.17732e-06	0.000477791
GOTERM_BP_ALL	GO:0050790~regulation of catalytic activity	163	17.4518	2.57632e-07	3725, 132864, 3087, 9649, 3084, 10892, 8743, 7349, 154, 8740, 4824, 4616, 6352, 9048, 4929, 481, 25791, 3486, 9148, 253260, 7161, 2152, 9655, 604, 4921, 57568, 9447, 9353, 23645, 57216, 81848, 51232, 3718, 5366, 9744, 89846, 200958, 10628, 125058, 3491, 10912, 83667, 6367, 153769, 1490, 10811, 8412, 7078, 1815, 112399, 1612, 161742, 1437, 221692, 55160, 285464, 8651, 10221, 9901, 1843, 256987, 72…	793	2357	16792	1.46439	0.00182006	1.14573e-05	0.000508171
GOTERM_BP_ALL	GO:0032879~regulation of localization	163	17.4518	4.99065e-06	3725, 3084, 5734, 9241, 55432, 117854, 7349, 55435, 8740, 154, 4824, 7060, 6352, 114899, 41, 481, 8326, 3486, 2294, 8877, 4920, 2150, 7161, 2152, 30819, 5228, 6615, 604, 4921, 3099, 9447, 5743, 9353, 5031, 3552, 5366, 79899, 125058, 3491, 54795, 25837, 83667, 1815, 1612, 8864, 9572, 22994, 6809, 8651, 10221, 192683, 8764, 9901, 338879, 728, 285966, 79628, 7422, 4638, 6375, 9196, 7424, 1649, 5347,…	793	2473	16792	1.3957	0.0346736	0.000162609	0.00984346
GOTERM_BP_FAT	GO:0050790~regulation of catalytic activity	163	17.4518	3.4439e-07	3725, 132864, 3087, 9649, 3084, 10892, 8743, 7349, 154, 8740, 4824, 4616, 6352, 9048, 4929, 481, 25791, 3486, 9148, 253260, 7161, 2152, 9655, 604, 4921, 57568, 9447, 9353, 23645, 57216, 81848, 51232, 3718, 5366, 9744, 89846, 200958, 10628, 125058, 3491, 10912, 83667, 6367, 153769, 1490, 10811, 8412, 7078, 1815, 112399, 1612, 161742, 1437, 221692, 55160, 285464, 8651, 10221, 9901, 1843, 256987, 72…	790	2357	16650	1.45752	0.00240439	1.92581e-05	0.000678503
GOTERM_BP_2	GO:0008283~cell proliferation	162	17.3448	6.51766e-15	3725, 3087, 688, 3084, 10892, 9241, 23515, 26160, 7296, 8744, 10202, 8740, 4824, 7060, 747, 2296, 6352, 9048, 8326, 3486, 2294, 9148, 2012, 10135, 8877, 4920, 253260, 2150, 7161, 2152, 5228, 604, 4921, 57162, 678, 6095, 8493, 204851, 4194, 5744, 5743, 3552, 3299, 3718, 5366, 26257, 3491, 54795, 6875, 56648, 1490, 1437, 8864, 9982, 8556, 9572, 22994, 6809, 10221, 8764, 728, 144455, 7422, 6375, 113…	793	1861	16766	1.84045	1.21181e-12	2.0195e-13	8.10463e-12
GOTERM_BP_4	GO:0032268~regulation of cellular protein metabolic process	162	17.3448	4.45181e-07	3725, 132864, 3087, 3084, 10892, 9241, 8743, 117854, 7349, 8740, 154, 4824, 4616, 7060, 6352, 144165, 3486, 9148, 8877, 253260, 122953, 2150, 7161, 2152, 9655, 604, 4921, 57162, 678, 57161, 9447, 9353, 23645, 57216, 81848, 3552, 51232, 5366, 200958, 79899, 3491, 10912, 79094, 56648, 83667, 6367, 1490, 8412, 7078, 1815, 112399, 1612, 161742, 1437, 5252, 8864, 55061, 114881, 285464, 8651, 10221, 87…	780	2346	16415	1.45323	0.0012893	1.79184e-05	0.000798534
GOTERM_BP_5	GO:0032268~regulation of cellular protein metabolic process	162	17.3448	9.32327e-07	3725, 132864, 3087, 3084, 10892, 9241, 8743, 117854, 7349, 8740, 154, 4824, 4616, 7060, 6352, 144165, 3486, 9148, 8877, 253260, 122953, 2150, 7161, 2152, 9655, 604, 4921, 57162, 678, 57161, 9447, 9353, 23645, 57216, 81848, 3552, 51232, 5366, 200958, 79899, 3491, 10912, 79094, 56648, 83667, 6367, 1490, 8412, 7078, 1815, 112399, 1612, 161742, 1437, 5252, 8864, 55061, 114881, 285464, 8651, 10221, 87…	776	2346	16130	1.43536	0.00397498	5.6897e-05	0.00174486
GOTERM_BP_ALL	GO:0008283~cell proliferation	162	17.3448	5.63373e-15	3725, 3087, 688, 3084, 10892, 9241, 23515, 26160, 7296, 8744, 10202, 8740, 4824, 7060, 747, 2296, 6352, 9048, 8326, 3486, 2294, 9148, 2012, 10135, 8877, 4920, 253260, 2150, 7161, 2152, 5228, 604, 4921, 57162, 678, 6095, 8493, 204851, 4194, 5744, 5743, 3552, 3299, 3718, 5366, 26257, 3491, 54795, 6875, 56648, 1490, 1437, 8864, 9982, 8556, 9572, 22994, 6809, 10221, 8764, 728, 144455, 7422, 6375, 113…	793	1861	16792	1.84331	4.0037e-11	3.33644e-12	1.11688e-11
GOTERM_BP_ALL	GO:0032268~regulation of cellular protein metabolic process	162	17.3448	3.0256e-07	3725, 132864, 3087, 3084, 10892, 9241, 8743, 117854, 7349, 8740, 154, 4824, 4616, 7060, 6352, 144165, 3486, 9148, 8877, 253260, 122953, 2150, 7161, 2152, 9655, 604, 4921, 57162, 678, 57161, 9447, 9353, 23645, 57216, 81848, 3552, 51232, 5366, 200958, 79899, 3491, 10912, 79094, 56648, 83667, 6367, 1490, 8412, 7078, 1815, 112399, 1612, 161742, 1437, 5252, 8864, 55061, 114881, 285464, 8651, 10221, 87…	793	2346	16792	1.46223	0.00213711	1.3045e-05	0.000596789
GOTERM_BP_FAT	GO:0008283~cell proliferation	162	17.3448	8.52945e-15	3725, 3087, 688, 3084, 10892, 9241, 23515, 26160, 7296, 8744, 10202, 8740, 4824, 7060, 747, 2296, 6352, 9048, 8326, 3486, 2294, 9148, 2012, 10135, 8877, 4920, 253260, 2150, 7161, 2152, 5228, 604, 4921, 57162, 678, 6095, 8493, 204851, 4194, 5744, 5743, 3552, 3299, 3718, 5366, 26257, 3491, 54795, 6875, 56648, 1490, 1437, 8864, 9982, 8556, 9572, 22994, 6809, 10221, 8764, 728, 144455, 7422, 6375, 113…	790	1861	16650	1.83466	5.97555e-11	1.19511e-11	1.68421e-11
GOTERM_BP_FAT	GO:0032268~regulation of cellular protein metabolic process	162	17.3448	4.16602e-07	3725, 132864, 3087, 3084, 10892, 9241, 8743, 117854, 7349, 8740, 154, 4824, 4616, 7060, 6352, 144165, 3486, 9148, 8877, 253260, 122953, 2150, 7161, 2152, 9655, 604, 4921, 57162, 678, 57161, 9447, 9353, 23645, 57216, 81848, 3552, 51232, 5366, 200958, 79899, 3491, 10912, 79094, 56648, 83667, 6367, 1490, 8412, 7078, 1815, 112399, 1612, 161742, 1437, 5252, 8864, 55061, 114881, 285464, 8651, 10221, 87…	790	2346	16650	1.45537	0.00290781	2.27501e-05	0.000820772
GOTERM_BP_3	GO:0009888~tissue development	159	17.0236	4.52491e-16	3725, 3087, 688, 3084, 9242, 9241, 153572, 26160, 7296, 23657, 9245, 170690, 10481, 154, 4824, 8320, 2296, 2297, 9048, 8326, 144165, 2294, 9148, 2012, 10135, 23135, 4920, 2150, 6498, 7161, 5228, 6615, 4921, 22989, 5744, 5743, 9353, 113263, 57216, 25976, 3344, 282679, 10628, 3491, 54795, 8538, 1490, 3215, 28999, 1843, 43847, 144455, 7422, 4638, 81569, 2274, 7424, 3696, 7049, 1646, 1645, 1847, 1848…	789	1756	16663	1.91227	5.37348e-13	1.34337e-13	7.21645e-13
GOTERM_BP_ALL	GO:0009888~tissue development	159	17.0236	2.98235e-16	3725, 3087, 688, 3084, 9242, 9241, 153572, 26160, 7296, 23657, 9245, 170690, 10481, 154, 4824, 8320, 2296, 2297, 9048, 8326, 144165, 2294, 9148, 2012, 10135, 23135, 4920, 2150, 6498, 7161, 5228, 6615, 4921, 22989, 5744, 5743, 9353, 113263, 57216, 25976, 3344, 282679, 10628, 3491, 54795, 8538, 1490, 3215, 28999, 1843, 43847, 144455, 7422, 4638, 81569, 2274, 7424, 3696, 7049, 1646, 1645, 1847, 1848…	793	1756	16792	1.91735	2.35512e-12	2.94431e-13	6.55032e-13
GOTERM_BP_3	GO:0008219~cell death	155	16.5953	6.64279e-11	3725, 3084, 10892, 9241, 4599, 3005, 8743, 8744, 7349, 10202, 8740, 4824, 4616, 2296, 6352, 84674, 4929, 8326, 25791, 3486, 9148, 2012, 1723, 8877, 6498, 7161, 2152, 6615, 604, 3099, 204851, 9447, 4194, 5743, 9353, 23645, 3552, 3718, 5366, 89846, 10628, 3491, 10912, 79094, 1490, 1491, 2020, 7078, 112399, 1612, 1437, 54532, 8764, 1788, 27315, 1843, 728, 83464, 7422, 1647, 2274, 81566, 1649, 5347, …	789	1958	16663	1.67184	8.03778e-08	2.77165e-09	1.07503e-07
GOTERM_BP_ALL	GO:0008219~cell death	155	16.5953	5.55619e-11	3725, 3084, 10892, 9241, 4599, 3005, 8743, 8744, 7349, 10202, 8740, 4824, 4616, 2296, 6352, 84674, 4929, 8326, 25791, 3486, 9148, 2012, 1723, 8877, 6498, 7161, 2152, 6615, 604, 3099, 204851, 9447, 4194, 5743, 9353, 23645, 3552, 3718, 5366, 89846, 10628, 3491, 10912, 79094, 1490, 1491, 2020, 7078, 112399, 1612, 1437, 54532, 8764, 1788, 27315, 1843, 728, 83464, 7422, 1647, 2274, 81566, 1649, 5347, …	793	1958	16792	1.67629	3.92878e-07	8.01792e-09	1.09594e-07
GOTERM_BP_FAT	GO:0008219~cell death	155	16.5953	7.72684e-11	3725, 3084, 10892, 9241, 4599, 3005, 8743, 8744, 7349, 10202, 8740, 4824, 4616, 2296, 6352, 84674, 4929, 8326, 25791, 3486, 9148, 2012, 1723, 8877, 6498, 7161, 2152, 6615, 604, 3099, 204851, 9447, 4194, 5743, 9353, 23645, 3552, 3718, 5366, 89846, 10628, 3491, 10912, 79094, 1490, 1491, 2020, 7078, 112399, 1612, 1437, 54532, 8764, 1788, 27315, 1843, 728, 83464, 7422, 1647, 2274, 81566, 1649, 5347, …	790	1958	16650	1.66842	5.40106e-07	1.74228e-08	1.52232e-07
GOTERM_BP_ALL	GO:0006468~protein phosphorylation	153	16.3812	2.90358e-12	3725, 3087, 3084, 5734, 10892, 9241, 23515, 80216, 117854, 7349, 154, 4824, 4616, 7060, 6352, 9048, 3486, 9148, 8877, 4920, 253260, 2150, 7161, 84206, 9655, 4921, 678, 57161, 204851, 9353, 23645, 57216, 81848, 3552, 3718, 200958, 79899, 3491, 10912, 83667, 6367, 1490, 7078, 1815, 8412, 1612, 161742, 1437, 285464, 8651, 10221, 283455, 8764, 1843, 728, 4638, 7422, 6375, 1647, 7424, 5347, 7049, 1847…	793	1852	16792	1.74936	2.05311e-08	5.40293e-10	5.72721e-09
GOTERM_BP_FAT	GO:0006468~protein phosphorylation	153	16.3812	4.16789e-12	3725, 3087, 3084, 5734, 10892, 9241, 23515, 80216, 117854, 7349, 154, 4824, 4616, 7060, 6352, 9048, 3486, 9148, 8877, 4920, 253260, 2150, 7161, 84206, 9655, 4921, 678, 57161, 204851, 9353, 23645, 57216, 81848, 3552, 3718, 200958, 79899, 3491, 10912, 83667, 6367, 1490, 7078, 1815, 8412, 1612, 161742, 1437, 285464, 8651, 10221, 283455, 8764, 1843, 728, 4638, 7422, 6375, 1647, 7424, 5347, 7049, 1847…	790	1852	16650	1.74116	2.91335e-08	1.26668e-09	8.21143e-09
GOTERM_BP_2	GO:0048584~positive regulation of response to stimulus	152	16.2741	5.23235e-09	3725, 3087, 3084, 5734, 10892, 26160, 8743, 117854, 7349, 8740, 154, 4824, 4616, 7060, 6352, 2297, 9048, 80833, 8326, 3486, 9148, 8877, 4920, 253260, 2150, 6498, 7161, 2152, 9655, 5228, 3099, 57162, 57161, 9447, 5743, 9353, 23645, 57216, 3552, 5366, 200958, 79899, 3491, 54795, 10912, 6367, 1490, 1491, 2843, 7078, 1815, 8412, 161742, 1437, 9982, 55061, 9572, 6809, 8651, 8764, 43847, 728, 7422, 463…	793	2030	16766	1.58308	9.67985e-07	3.87194e-08	6.47442e-06
GOTERM_BP_2	GO:0033036~macromolecule localization	152	16.2741	0.0460015	3725, 150737, 3087, 3084, 5734, 64801, 23515, 8676, 54492, 8927, 55432, 117854, 55435, 8740, 4824, 6352, 63894, 80833, 114899, 481, 8326, 144165, 6565, 8877, 2150, 7161, 604, 89853, 3099, 6549, 9447, 5743, 23645, 57216, 3552, 3718, 5366, 9744, 10628, 79899, 125058, 89849, 54795, 25837, 56648, 83667, 1815, 26207, 8864, 64130, 9572, 389692, 114881, 22994, 6809, 8651, 192683, 8764, 9903, 27315, 2859…	793	2817	16766	1.14081	0.999835	0.105683	44.1624
GOTERM_BP_3	GO:0048584~positive regulation of response to stimulus	152	16.2741	5.5306e-09	3725, 3087, 3084, 5734, 10892, 26160, 8743, 117854, 7349, 8740, 154, 4824, 4616, 7060, 6352, 2297, 9048, 80833, 8326, 3486, 9148, 8877, 4920, 253260, 2150, 6498, 7161, 2152, 9655, 5228, 3099, 57162, 57161, 9447, 5743, 9353, 23645, 57216, 3552, 5366, 200958, 79899, 3491, 54795, 10912, 6367, 1490, 1491, 2843, 7078, 1815, 8412, 161742, 1437, 9982, 55061, 9572, 6809, 8651, 8764, 43847, 728, 7422, 463…	789	2030	16663	1.58133	6.692e-06	1.39417e-07	8.95038e-06
GOTERM_BP_ALL	GO:0048584~positive regulation of response to stimulus	152	16.2741	4.74009e-09	3725, 3087, 3084, 5734, 10892, 26160, 8743, 117854, 7349, 8740, 154, 4824, 4616, 7060, 6352, 2297, 9048, 80833, 8326, 3486, 9148, 8877, 4920, 253260, 2150, 6498, 7161, 2152, 9655, 5228, 3099, 57162, 57161, 9447, 5743, 9353, 23645, 57216, 3552, 5366, 200958, 79899, 3491, 54795, 10912, 6367, 1490, 1491, 2843, 7078, 1815, 8412, 161742, 1437, 9982, 55061, 9572, 6809, 8651, 8764, 43847, 728, 7422, 463…	793	2030	16792	1.58554	3.35166e-05	3.42012e-07	9.34969e-06
GOTERM_BP_ALL	GO:0033036~macromolecule localization	152	16.2741	0.0448486	3725, 150737, 3087, 3084, 5734, 64801, 23515, 8676, 54492, 8927, 55432, 117854, 55435, 8740, 4824, 6352, 63894, 80833, 114899, 481, 8326, 144165, 6565, 8877, 2150, 7161, 604, 89853, 3099, 6549, 9447, 5743, 23645, 57216, 3552, 3718, 5366, 9744, 10628, 79899, 125058, 89849, 54795, 25837, 56648, 83667, 1815, 26207, 8864, 64130, 9572, 389692, 114881, 22994, 6809, 8651, 192683, 8764, 9903, 27315, 2859…	793	2817	16792	1.14258	1	0.302398	59.5489
GOTERM_BP_FAT	GO:0048584~positive regulation of response to stimulus	152	16.2741	6.26712e-09	3725, 3087, 3084, 5734, 10892, 26160, 8743, 117854, 7349, 8740, 154, 4824, 4616, 7060, 6352, 2297, 9048, 80833, 8326, 3486, 9148, 8877, 4920, 253260, 2150, 6498, 7161, 2152, 9655, 5228, 3099, 57162, 57161, 9447, 5743, 9353, 23645, 57216, 3552, 5366, 200958, 79899, 3491, 54795, 10912, 6367, 1490, 1491, 2843, 7078, 1815, 8412, 161742, 1437, 9982, 55061, 9572, 6809, 8651, 8764, 43847, 728, 7422, 463…	790	2030	16650	1.5781	4.38062e-05	6.17003e-07	1.23473e-05
GOTERM_BP_4	GO:0012501~programmed cell death	151	16.167	1.73604e-11	3725, 3084, 10892, 9241, 4599, 3005, 8743, 8744, 7349, 10202, 8740, 4824, 4616, 2296, 6352, 84674, 4929, 8326, 25791, 3486, 9148, 1723, 8877, 6498, 7161, 2152, 6615, 604, 3099, 204851, 9447, 4194, 5743, 9353, 23645, 3552, 3718, 5366, 89846, 10628, 3491, 10912, 79094, 1490, 1491, 2020, 7078, 112399, 1612, 1437, 54532, 8764, 1788, 27315, 1843, 728, 83464, 7422, 1647, 2274, 81566, 1649, 5347, 10114,…	780	1852	16415	1.71586	5.03106e-08	3.14441e-09	3.11401e-08
GOTERM_BP_ALL	GO:0012501~programmed cell death	151	16.167	1.16339e-11	3725, 3084, 10892, 9241, 4599, 3005, 8743, 8744, 7349, 10202, 8740, 4824, 4616, 2296, 6352, 84674, 4929, 8326, 25791, 3486, 9148, 1723, 8877, 6498, 7161, 2152, 6615, 604, 3099, 204851, 9447, 4194, 5743, 9353, 23645, 3552, 3718, 5366, 89846, 10628, 3491, 10912, 79094, 1490, 1491, 2020, 7078, 112399, 1612, 1437, 54532, 8764, 1788, 27315, 1843, 728, 83464, 7422, 1647, 2274, 81566, 1649, 5347, 10114,…	793	1852	16792	1.72649	8.22634e-08	1.82808e-09	2.29476e-08
GOTERM_BP_FAT	GO:0012501~programmed cell death	151	16.167	1.65381e-11	3725, 3084, 10892, 9241, 4599, 3005, 8743, 8744, 7349, 10202, 8740, 4824, 4616, 2296, 6352, 84674, 4929, 8326, 25791, 3486, 9148, 1723, 8877, 6498, 7161, 2152, 6615, 604, 3099, 204851, 9447, 4194, 5743, 9353, 23645, 3552, 3718, 5366, 89846, 10628, 3491, 10912, 79094, 1490, 1491, 2020, 7078, 112399, 1612, 1437, 54532, 8764, 1788, 27315, 1843, 728, 83464, 7422, 1647, 2274, 81566, 1649, 5347, 10114,…	790	1852	16650	1.7184	1.15601e-07	4.28153e-09	3.25828e-08
GOTERM_BP_1	GO:0002376~immune system process	149	15.9529	0.000896116	133308, 3725, 3087, 5734, 10892, 4599, 8743, 117854, 8744, 9245, 23657, 10202, 8740, 7060, 8320, 2296, 6352, 9048, 481, 8326, 2294, 23135, 253260, 4211, 2150, 6498, 11093, 9655, 5228, 604, 57162, 678, 6095, 204851, 9447, 4688, 9353, 3552, 25976, 3718, 5366, 6404, 9057, 54795, 6367, 9051, 374383, 1612, 1437, 55061, 9572, 8651, 10221, 924, 8764, 2313, 23539, 256987, 728, 7422, 6375, 7424, 7049, 866…	793	2465	16792	1.27997	0.0221636	0.00149308	0.724726
GOTERM_BP_ALL	GO:0002376~immune system process	149	15.9529	0.000896116	133308, 3725, 3087, 5734, 10892, 4599, 8743, 117854, 8744, 9245, 23657, 10202, 8740, 7060, 8320, 2296, 6352, 9048, 481, 8326, 2294, 23135, 253260, 4211, 2150, 6498, 11093, 9655, 5228, 604, 57162, 678, 6095, 204851, 9447, 4688, 9353, 3552, 25976, 3718, 5366, 6404, 9057, 54795, 6367, 9051, 374383, 1612, 1437, 55061, 9572, 8651, 10221, 924, 8764, 2313, 23539, 256987, 728, 7422, 6375, 7424, 7049, 866…	793	2465	16792	1.27997	0.998234	0.0146344	1.75281
GOTERM_BP_4	GO:1902531~regulation of intracellular signal transduction	147	15.7388	7.71457e-13	3725, 9649, 3084, 10892, 8743, 117854, 8740, 154, 4824, 4616, 6352, 80833, 114899, 25791, 3486, 8877, 253260, 2150, 6498, 7161, 2152, 9655, 6615, 604, 57162, 57161, 6095, 57568, 204851, 4194, 5743, 9353, 57216, 81848, 3552, 5366, 89846, 200958, 79899, 3491, 6875, 10912, 83667, 6367, 1490, 1491, 2843, 7078, 1815, 161742, 1437, 55160, 8651, 10221, 8764, 9901, 27315, 1843, 728, 7422, 6375, 1647, 389…	780	1714	16415	1.8049	2.23579e-09	3.19399e-10	1.38386e-09
GOTERM_BP_5	GO:1902531~regulation of intracellular signal transduction	147	15.7388	1.90435e-12	3725, 9649, 3084, 10892, 8743, 117854, 8740, 154, 4824, 4616, 6352, 80833, 114899, 25791, 3486, 8877, 253260, 2150, 6498, 7161, 2152, 9655, 6615, 604, 57162, 57161, 6095, 57568, 204851, 4194, 5743, 9353, 57216, 81848, 3552, 5366, 89846, 200958, 79899, 3491, 6875, 10912, 83667, 6367, 1490, 1491, 2843, 7078, 1815, 161742, 1437, 55160, 8651, 10221, 8764, 9901, 27315, 1843, 728, 7422, 6375, 1647, 389…	776	1714	16130	1.7827	8.13545e-09	9.03939e-10	3.56407e-09
GOTERM_BP_ALL	GO:1902531~regulation of intracellular signal transduction	147	15.7388	5.19234e-13	3725, 9649, 3084, 10892, 8743, 117854, 8740, 154, 4824, 4616, 6352, 80833, 114899, 25791, 3486, 8877, 253260, 2150, 6498, 7161, 2152, 9655, 6615, 604, 57162, 57161, 6095, 57568, 204851, 4194, 5743, 9353, 57216, 81848, 3552, 5366, 89846, 200958, 79899, 3491, 6875, 10912, 83667, 6367, 1490, 1491, 2843, 7078, 1815, 161742, 1437, 55160, 8651, 10221, 8764, 9901, 27315, 1843, 728, 7422, 6375, 1647, 389…	793	1714	16792	1.81608	3.67163e-09	1.46865e-10	1.02421e-09
GOTERM_BP_FAT	GO:1902531~regulation of intracellular signal transduction	147	15.7388	7.14804e-13	3725, 9649, 3084, 10892, 8743, 117854, 8740, 154, 4824, 4616, 6352, 80833, 114899, 25791, 3486, 8877, 253260, 2150, 6498, 7161, 2152, 9655, 6615, 604, 57162, 57161, 6095, 57568, 204851, 4194, 5743, 9353, 57216, 81848, 3552, 5366, 89846, 200958, 79899, 3491, 6875, 10912, 83667, 6367, 1490, 1491, 2843, 7078, 1815, 161742, 1437, 55160, 8651, 10221, 8764, 9901, 27315, 1843, 728, 7422, 6375, 1647, 389…	790	1714	16650	1.80756	4.99618e-09	3.84322e-10	1.4082e-09
GOTERM_BP_2	GO:0009605~response to external stimulus	143	15.3105	2.24428e-06	3725, 3084, 5734, 10892, 9241, 4599, 117854, 7349, 23710, 8740, 154, 7060, 6352, 2297, 4519, 9048, 114899, 4929, 2294, 1723, 253260, 3155, 2150, 2152, 11093, 5228, 604, 9655, 57162, 8493, 6095, 9447, 6785, 5743, 284207, 9353, 57216, 5366, 10628, 3491, 54795, 6367, 1437, 10678, 55061, 8553, 9572, 54532, 6809, 10221, 8764, 1788, 256987, 728, 7422, 6375, 1647, 7424, 1649, 220, 55107, 2637, 54541, 50…	793	2073	16766	1.45845	0.000415106	1.15331e-05	0.002777
GOTERM_BP_3	GO:2000026~regulation of multicellular organismal development	143	15.3105	1.44469e-11	133308, 3725, 3087, 3084, 9241, 8744, 154, 4824, 7060, 8320, 2296, 2297, 8326, 144165, 25791, 9148, 8877, 4211, 4920, 7162, 6498, 7161, 2152, 5228, 6615, 604, 9655, 4921, 678, 204851, 5744, 5743, 9353, 57216, 3552, 3718, 3491, 54795, 1490, 1491, 10810, 7732, 8864, 10221, 728, 7422, 7424, 1649, 7049, 1848, 392255, 694, 2303, 26050, 1063, 57688, 5054, 85458, 81575, 182, 54206, 6383, 6386, 116039, 1…	789	1721	16663	1.75482	1.74807e-08	6.47435e-10	2.33799e-08
GOTERM_BP_5	GO:0006915~apoptotic process	143	15.3105	1.29234e-10	3725, 3084, 10892, 9241, 4599, 3005, 8743, 8744, 7349, 10202, 8740, 4824, 4616, 2296, 6352, 84674, 4929, 8326, 25791, 3486, 9148, 1723, 8877, 6498, 7161, 2152, 6615, 604, 3099, 204851, 9447, 4194, 5743, 9353, 23645, 3552, 3718, 5366, 89846, 10628, 3491, 10912, 79094, 1490, 1491, 2020, 7078, 112399, 1612, 1437, 54532, 8764, 1788, 27315, 1843, 728, 83464, 7422, 1647, 2274, 81566, 1649, 5347, 10114,…	776	1747	16130	1.70144	5.52087e-07	3.68058e-08	2.41865e-07
GOTERM_BP_ALL	GO:2000026~regulation of multicellular organismal development	143	15.3105	1.25479e-11	133308, 3725, 3087, 3084, 9241, 8744, 154, 4824, 7060, 8320, 2296, 2297, 8326, 144165, 25791, 9148, 8877, 4211, 4920, 7162, 6498, 7161, 2152, 5228, 6615, 604, 9655, 4921, 678, 204851, 5744, 5743, 9353, 57216, 3552, 3718, 3491, 54795, 1490, 1491, 10810, 7732, 8864, 10221, 728, 7422, 7424, 1649, 7049, 1848, 392255, 694, 2303, 26050, 1063, 57688, 5054, 85458, 81575, 182, 54206, 6383, 6386, 116039, 1…	793	1721	16792	1.75948	8.87266e-08	1.92884e-09	2.47505e-08
GOTERM_BP_ALL	GO:0006915~apoptotic process	143	15.3105	3.68408e-11	3725, 3084, 10892, 9241, 4599, 3005, 8743, 8744, 7349, 10202, 8740, 4824, 4616, 2296, 6352, 84674, 4929, 8326, 25791, 3486, 9148, 1723, 8877, 6498, 7161, 2152, 6615, 604, 3099, 204851, 9447, 4194, 5743, 9353, 23645, 3552, 3718, 5366, 89846, 10628, 3491, 10912, 79094, 1490, 1491, 2020, 7078, 112399, 1612, 1437, 54532, 8764, 1788, 27315, 1843, 728, 83464, 7422, 1647, 2274, 81566, 1649, 5347, 10114,…	793	1747	16792	1.73329	2.60501e-07	5.54257e-09	7.26674e-08
GOTERM_BP_ALL	GO:0009605~response to external stimulus	143	15.3105	2.09641e-06	3725, 3084, 5734, 10892, 9241, 4599, 117854, 7349, 23710, 8740, 154, 7060, 6352, 2297, 4519, 9048, 114899, 4929, 2294, 1723, 253260, 3155, 2150, 2152, 11093, 5228, 604, 9655, 57162, 8493, 6095, 9447, 6785, 5743, 284207, 9353, 57216, 5366, 10628, 3491, 54795, 6367, 1437, 10678, 55061, 8553, 9572, 54532, 6809, 10221, 8764, 1788, 256987, 728, 7422, 6375, 1647, 7424, 1649, 220, 55107, 2637, 54541, 50…	793	2073	16792	1.46072	0.0147144	7.09244e-05	0.00413503
GOTERM_BP_FAT	GO:2000026~regulation of multicellular organismal development	143	15.3105	1.72125e-11	133308, 3725, 3087, 3084, 9241, 8744, 154, 4824, 7060, 8320, 2296, 2297, 8326, 144165, 25791, 9148, 8877, 4211, 4920, 7162, 6498, 7161, 2152, 5228, 6615, 604, 9655, 4921, 678, 204851, 5744, 5743, 9353, 57216, 3552, 3718, 3491, 54795, 1490, 1491, 10810, 7732, 8864, 10221, 728, 7422, 7424, 1649, 7049, 1848, 392255, 694, 2303, 26050, 1063, 57688, 5054, 85458, 81575, 182, 54206, 6383, 6386, 116039, 1…	790	1721	16650	1.75123	1.20315e-07	4.29697e-09	3.39114e-08
GOTERM_BP_FAT	GO:0006915~apoptotic process	143	15.3105	5.09095e-11	3725, 3084, 10892, 9241, 4599, 3005, 8743, 8744, 7349, 10202, 8740, 4824, 4616, 2296, 6352, 84674, 4929, 8326, 25791, 3486, 9148, 1723, 8877, 6498, 7161, 2152, 6615, 604, 3099, 204851, 9447, 4194, 5743, 9353, 23645, 3552, 3718, 5366, 89846, 10628, 3491, 10912, 79094, 1490, 1491, 2020, 7078, 112399, 1612, 1437, 54532, 8764, 1788, 27315, 1843, 728, 83464, 7422, 1647, 2274, 81566, 1649, 5347, 10114,…	790	1747	16650	1.72516	3.55857e-07	1.22709e-08	1.003e-07
GOTERM_BP_FAT	GO:0009605~response to external stimulus	143	15.3105	2.66018e-06	3725, 3084, 5734, 10892, 9241, 4599, 117854, 7349, 23710, 8740, 154, 7060, 6352, 2297, 4519, 9048, 114899, 4929, 2294, 1723, 253260, 3155, 2150, 2152, 11093, 5228, 604, 9655, 57162, 8493, 6095, 9447, 6785, 5743, 284207, 9353, 57216, 5366, 10628, 3491, 54795, 6367, 1437, 10678, 55061, 8553, 9572, 54532, 6809, 10221, 8764, 1788, 256987, 728, 7422, 6375, 1647, 7424, 1649, 220, 55107, 2637, 54541, 50…	790	2073	16650	1.45386	0.0184228	0.000108735	0.00524086
GOTERM_BP_ALL	GO:0006357~regulation of transcription from RNA polymerase II promoter	141	15.0964	3.97194e-09	3725, 2145, 3087, 688, 3084, 9242, 9241, 7349, 154, 4824, 8320, 2296, 2297, 4929, 2294, 10135, 4211, 23135, 4920, 122953, 2150, 6498, 7161, 6615, 604, 6095, 4194, 3096, 23645, 3552, 3299, 126626, 4603, 26257, 10628, 3491, 6875, 83667, 8538, 2020, 10620, 619279, 112399, 8864, 4778, 3215, 8553, 9572, 55729, 389692, 55160, 2313, 1788, 28999, 144455, 7422, 2274, 81566, 1649, 5347, 7049, 392255, 1263,…	793	1835	16792	1.62709	2.80852e-05	2.95638e-07	7.83454e-06
GOTERM_BP_FAT	GO:0006357~regulation of transcription from RNA polymerase II promoter	141	15.0964	5.22594e-09	3725, 2145, 3087, 688, 3084, 9242, 9241, 7349, 154, 4824, 8320, 2296, 2297, 4929, 2294, 10135, 4211, 23135, 4920, 122953, 2150, 6498, 7161, 6615, 604, 6095, 4194, 3096, 23645, 3552, 3299, 126626, 4603, 26257, 10628, 3491, 6875, 83667, 8538, 2020, 10620, 619279, 112399, 8864, 4778, 3215, 8553, 9572, 55729, 389692, 55160, 2313, 1788, 28999, 144455, 7422, 2274, 81566, 1649, 5347, 7049, 392255, 1263,…	790	1835	16650	1.61946	3.65286e-05	5.2941e-07	1.0296e-05
GOTERM_BP_4	GO:0007399~nervous system development	140	14.9893	0.000106411	3725, 2145, 3087, 3084, 9241, 26160, 8927, 23657, 7349, 8320, 747, 2296, 2297, 9048, 79885, 4929, 8326, 144165, 25791, 9148, 8877, 4211, 23135, 7162, 6498, 7161, 30819, 65059, 604, 7546, 6095, 204851, 9353, 57216, 51232, 57211, 26257, 79094, 100170841, 8538, 2020, 10810, 7732, 8864, 10678, 6809, 1788, 28999, 256987, 728, 79628, 7422, 1131, 7424, 220, 392255, 94137, 3224, 4010, 2637, 26050, 1063, …	780	2170	16415	1.35773	0.265375	0.00218481	0.190701
GOTERM_BP_5	GO:0007399~nervous system development	140	14.9893	0.000181141	3725, 2145, 3087, 3084, 9241, 26160, 8927, 23657, 7349, 8320, 747, 2296, 2297, 9048, 79885, 4929, 8326, 144165, 25791, 9148, 8877, 4211, 23135, 7162, 6498, 7161, 30819, 65059, 604, 7546, 6095, 204851, 9353, 57216, 51232, 57211, 26257, 79094, 100170841, 8538, 2020, 10810, 7732, 8864, 10678, 6809, 1788, 28999, 256987, 728, 79628, 7422, 1131, 7424, 220, 392255, 94137, 3224, 4010, 2637, 26050, 1063, …	776	2170	16130	1.34104	0.53879	0.00511207	0.338467
GOTERM_BP_ALL	GO:0007399~nervous system development	140	14.9893	8.04025e-05	3725, 2145, 3087, 3084, 9241, 26160, 8927, 23657, 7349, 8320, 747, 2296, 2297, 9048, 79885, 4929, 8326, 144165, 25791, 9148, 8877, 4211, 23135, 7162, 6498, 7161, 30819, 65059, 604, 7546, 6095, 204851, 9353, 57216, 51232, 57211, 26257, 79094, 100170841, 8538, 2020, 10810, 7732, 8864, 10678, 6809, 1788, 28999, 256987, 728, 79628, 7422, 1131, 7424, 220, 392255, 94137, 3224, 4010, 2637, 26050, 1063, …	793	2170	16792	1.36615	0.433653	0.0018997	0.158472
GOTERM_BP_FAT	GO:0007399~nervous system development	140	14.9893	0.000100492	3725, 2145, 3087, 3084, 9241, 26160, 8927, 23657, 7349, 8320, 747, 2296, 2297, 9048, 79885, 4929, 8326, 144165, 25791, 9148, 8877, 4211, 23135, 7162, 6498, 7161, 30819, 65059, 604, 7546, 6095, 204851, 9353, 57216, 51232, 57211, 26257, 79094, 100170841, 8538, 2020, 10810, 7732, 8864, 10678, 6809, 1788, 28999, 256987, 728, 79628, 7422, 1131, 7424, 220, 392255, 94137, 3224, 4010, 2637, 26050, 1063, …	790	2170	16650	1.35974	0.504643	0.00271907	0.197801
GOTERM_BP_3	GO:0051128~regulation of cellular component organization	139	14.8822	0.00227829	3725, 688, 3084, 5734, 9241, 10403, 8743, 170690, 7349, 55435, 8740, 154, 8326, 3486, 25791, 9148, 1723, 8877, 253260, 7162, 122953, 2150, 6498, 7161, 6615, 604, 4921, 3099, 9447, 9353, 57216, 3552, 51232, 5366, 89846, 125058, 3491, 56648, 83667, 1490, 10810, 1437, 5252, 8556, 55729, 55160, 22994, 285464, 6809, 192683, 1843, 285966, 7422, 5347, 114299, 57159, 84722, 694, 116372, 26050, 1063, 1062…	789	2323	16663	1.26369	0.936701	0.0162937	3.62396
GOTERM_BP_ALL	GO:0051128~regulation of cellular component organization	139	14.8822	0.00201931	3725, 688, 3084, 5734, 9241, 10403, 8743, 170690, 7349, 55435, 8740, 154, 8326, 3486, 25791, 9148, 1723, 8877, 253260, 7162, 122953, 2150, 6498, 7161, 6615, 604, 4921, 3099, 9447, 9353, 57216, 3552, 51232, 5366, 89846, 125058, 3491, 56648, 83667, 1490, 10810, 1437, 5252, 8556, 55729, 55160, 22994, 285464, 6809, 192683, 1843, 285966, 7422, 5347, 114299, 57159, 84722, 694, 116372, 26050, 1063, 1062…	793	2323	16792	1.26705	0.999999	0.0284053	3.90863
GOTERM_BP_FAT	GO:0051128~regulation of cellular component organization	139	14.8822	0.00241073	3725, 688, 3084, 5734, 9241, 10403, 8743, 170690, 7349, 55435, 8740, 154, 8326, 3486, 25791, 9148, 1723, 8877, 253260, 7162, 122953, 2150, 6498, 7161, 6615, 604, 4921, 3099, 9447, 9353, 57216, 3552, 51232, 5366, 89846, 125058, 3491, 56648, 83667, 1490, 10810, 1437, 5252, 8556, 55729, 55160, 22994, 285464, 6809, 192683, 1843, 285966, 7422, 5347, 114299, 57159, 84722, 694, 116372, 26050, 1063, 1062…	790	2323	16650	1.26111	1	0.0373682	4.64397
GOTERM_BP_3	GO:0042127~regulation of cell proliferation	138	14.7752	2.62372e-13	3725, 3087, 688, 3084, 9241, 23515, 26160, 8744, 10202, 4824, 7060, 6352, 8326, 3486, 2294, 9148, 10135, 8877, 253260, 4920, 7161, 2152, 5228, 604, 4921, 57162, 8493, 204851, 4194, 5744, 5743, 3552, 3299, 3718, 5366, 26257, 10628, 3491, 54795, 6875, 56648, 1490, 112399, 1437, 8864, 9982, 9572, 22994, 6809, 10221, 8764, 728, 144455, 7422, 6375, 7424, 7049, 1646, 694, 8660, 84875, 54206, 182, 6386,…	789	1552	16663	1.87786	3.17438e-10	3.96798e-11	4.2456e-10
GOTERM_BP_ALL	GO:0042127~regulation of cell proliferation	138	14.7752	2.20484e-13	3725, 3087, 688, 3084, 9241, 23515, 26160, 8744, 10202, 4824, 7060, 6352, 8326, 3486, 2294, 9148, 10135, 8877, 253260, 4920, 7161, 2152, 5228, 604, 4921, 57162, 8493, 204851, 4194, 5744, 5743, 3552, 3299, 3718, 5366, 26257, 10628, 3491, 54795, 6875, 56648, 1490, 112399, 1437, 8864, 9982, 9572, 22994, 6809, 10221, 8764, 728, 144455, 7422, 6375, 7424, 7049, 1646, 694, 8660, 84875, 54206, 182, 6386,…	793	1552	16792	1.88285	1.55909e-09	8.66159e-11	4.34908e-10
GOTERM_BP_FAT	GO:0042127~regulation of cell proliferation	138	14.7752	3.061e-13	3725, 3087, 688, 3084, 9241, 23515, 26160, 8744, 10202, 4824, 7060, 6352, 8326, 3486, 2294, 9148, 10135, 8877, 253260, 4920, 7161, 2152, 5228, 604, 4921, 57162, 8493, 204851, 4194, 5744, 5743, 3552, 3299, 3718, 5366, 26257, 10628, 3491, 54795, 6875, 56648, 1490, 112399, 1437, 8864, 9982, 9572, 22994, 6809, 10221, 8764, 728, 144455, 7422, 6375, 7424, 7049, 1646, 694, 8660, 84875, 54206, 182, 6386,…	790	1552	16650	1.87402	2.13956e-09	2.37729e-10	6.0304e-10
GOTERM_BP_ALL	GO:0006366~transcription from RNA polymerase II promoter	137	14.6681	2.49515e-08	3725, 2145, 3087, 688, 3084, 9242, 9241, 7349, 154, 4824, 8320, 2296, 2297, 4929, 2294, 10135, 4211, 23135, 4920, 122953, 2150, 6498, 7161, 6615, 604, 6095, 4194, 3096, 23645, 3552, 3299, 126626, 4603, 26257, 10628, 3491, 6875, 83667, 8538, 1490, 2020, 10620, 112399, 8864, 3215, 8553, 9572, 55729, 389692, 55160, 2313, 1788, 28999, 728, 144455, 7422, 2274, 81566, 1649, 5347, 7049, 392255, 1263, 32…	793	1820	16792	1.59396	0.000176416	1.40025e-06	4.92161e-05
GOTERM_BP_FAT	GO:0006366~transcription from RNA polymerase II promoter	137	14.6681	3.31993e-08	3725, 2145, 3087, 688, 3084, 9242, 9241, 7349, 154, 4824, 8320, 2296, 2297, 4929, 2294, 10135, 4211, 23135, 4920, 122953, 2150, 6498, 7161, 6615, 604, 6095, 4194, 3096, 23645, 3552, 3299, 126626, 4603, 26257, 10628, 3491, 6875, 83667, 8538, 1490, 2020, 10620, 112399, 8864, 3215, 8553, 9572, 55729, 389692, 55160, 2313, 1788, 28999, 728, 144455, 7422, 2274, 81566, 1649, 5347, 7049, 392255, 1263, 32…	790	1820	16650	1.58649	0.000232036	2.3924e-06	6.5408e-05
GOTERM_BP_3	GO:0009891~positive regulation of biosynthetic process	136	14.561	6.54627e-09	3725, 2145, 3087, 688, 3084, 9241, 7349, 154, 4824, 8320, 2296, 6352, 2297, 4929, 2294, 10135, 4211, 23135, 4920, 2150, 7161, 6615, 7546, 6095, 5744, 5743, 23645, 3552, 3344, 3299, 126626, 4603, 26257, 3491, 6875, 83667, 56648, 387496, 8538, 1490, 2020, 10620, 1437, 4778, 3215, 9572, 55729, 389692, 55160, 2313, 28999, 144455, 7422, 2274, 81566, 1649, 84722, 392255, 4010, 58476, 2303, 2637, 285704…	789	1760	16663	1.63193	7.92096e-06	1.61653e-07	1.05941e-05
GOTERM_BP_3	GO:0051173~positive regulation of nitrogen compound metabolic process	136	14.561	8.39298e-09	3725, 2145, 3087, 688, 54103, 3084, 9241, 7349, 154, 4824, 8320, 2296, 6352, 2297, 4929, 2294, 10135, 4211, 23135, 4920, 2150, 7161, 6615, 678, 7546, 6095, 5744, 5743, 23645, 3552, 3344, 3299, 126626, 4603, 26257, 79899, 3491, 6875, 83667, 56648, 8538, 387496, 2020, 10620, 1437, 4778, 3215, 9572, 55729, 389692, 55160, 2313, 28999, 144455, 7422, 2274, 81566, 1649, 84722, 392255, 4010, 58476, 2303,…	789	1767	16663	1.62547	1.01555e-05	1.91613e-07	1.35827e-05
GOTERM_BP_4	GO:0009891~positive regulation of biosynthetic process	136	14.561	8.05069e-09	3725, 2145, 3087, 688, 3084, 9241, 7349, 154, 4824, 8320, 2296, 6352, 2297, 4929, 2294, 10135, 4211, 23135, 4920, 2150, 7161, 6615, 7546, 6095, 5744, 5743, 23645, 3552, 3344, 3299, 126626, 4603, 26257, 3491, 6875, 83667, 56648, 387496, 8538, 1490, 2020, 10620, 1437, 4778, 3215, 9572, 55729, 389692, 55160, 2313, 28999, 144455, 7422, 2274, 81566, 1649, 84722, 392255, 4010, 58476, 2303, 2637, 285704…	780	1760	16415	1.62619	2.33306e-05	5.83272e-07	1.44408e-05
GOTERM_BP_4	GO:0051173~positive regulation of nitrogen compound metabolic process	136	14.561	1.02569e-08	3725, 2145, 3087, 688, 54103, 3084, 9241, 7349, 154, 4824, 8320, 2296, 6352, 2297, 4929, 2294, 10135, 4211, 23135, 4920, 2150, 7161, 6615, 678, 7546, 6095, 5744, 5743, 23645, 3552, 3344, 3299, 126626, 4603, 26257, 79899, 3491, 6875, 83667, 56648, 8538, 387496, 2020, 10620, 1437, 4778, 3215, 9572, 55729, 389692, 55160, 2313, 28999, 144455, 7422, 2274, 81566, 1649, 84722, 392255, 4010, 58476, 2303,…	780	1767	16415	1.61975	2.9724e-05	6.60544e-07	1.83982e-05
GOTERM_BP_ALL	GO:0009891~positive regulation of biosynthetic process	136	14.561	5.68118e-09	3725, 2145, 3087, 688, 3084, 9241, 7349, 154, 4824, 8320, 2296, 6352, 2297, 4929, 2294, 10135, 4211, 23135, 4920, 2150, 7161, 6615, 7546, 6095, 5744, 5743, 23645, 3552, 3344, 3299, 126626, 4603, 26257, 3491, 6875, 83667, 56648, 387496, 8538, 1490, 2020, 10620, 1437, 4778, 3215, 9572, 55729, 389692, 55160, 2313, 28999, 144455, 7422, 2274, 81566, 1649, 84722, 392255, 4010, 58476, 2303, 2637, 285704…	793	1760	16792	1.63627	4.01708e-05	4.01716e-07	1.1206e-05
GOTERM_BP_ALL	GO:0051173~positive regulation of nitrogen compound metabolic process	136	14.561	7.26879e-09	3725, 2145, 3087, 688, 54103, 3084, 9241, 7349, 154, 4824, 8320, 2296, 6352, 2297, 4929, 2294, 10135, 4211, 23135, 4920, 2150, 7161, 6615, 678, 7546, 6095, 5744, 5743, 23645, 3552, 3344, 3299, 126626, 4603, 26257, 79899, 3491, 6875, 83667, 56648, 8538, 387496, 2020, 10620, 1437, 4778, 3215, 9572, 55729, 389692, 55160, 2313, 28999, 144455, 7422, 2274, 81566, 1649, 84722, 392255, 4010, 58476, 2303,…	793	1767	16792	1.62979	5.13963e-05	4.89501e-07	1.43375e-05
GOTERM_BP_FAT	GO:0009891~positive regulation of biosynthetic process	136	14.561	7.59083e-09	3725, 2145, 3087, 688, 3084, 9241, 7349, 154, 4824, 8320, 2296, 6352, 2297, 4929, 2294, 10135, 4211, 23135, 4920, 2150, 7161, 6615, 7546, 6095, 5744, 5743, 23645, 3552, 3344, 3299, 126626, 4603, 26257, 3491, 6875, 83667, 56648, 387496, 8538, 1490, 2020, 10620, 1437, 4778, 3215, 9572, 55729, 389692, 55160, 2313, 28999, 144455, 7422, 2274, 81566, 1649, 84722, 392255, 4010, 58476, 2303, 2637, 285704…	790	1760	16650	1.6286	5.30585e-05	7.36943e-07	1.49552e-05
GOTERM_BP_FAT	GO:0051173~positive regulation of nitrogen compound metabolic process	136	14.561	9.64121e-09	3725, 2145, 3087, 688, 54103, 3084, 9241, 7349, 154, 4824, 8320, 2296, 6352, 2297, 4929, 2294, 10135, 4211, 23135, 4920, 2150, 7161, 6615, 678, 7546, 6095, 5744, 5743, 23645, 3552, 3344, 3299, 126626, 4603, 26257, 79899, 3491, 6875, 83667, 56648, 8538, 387496, 2020, 10620, 1437, 4778, 3215, 9572, 55729, 389692, 55160, 2313, 28999, 144455, 7422, 2274, 81566, 1649, 84722, 392255, 4010, 58476, 2303,…	790	1767	16650	1.62214	6.73898e-05	8.75221e-07	1.89948e-05
GOTERM_BP_3	GO:0008104~protein localization	135	14.454	0.0359125	3725, 150737, 3087, 3084, 5734, 23515, 54492, 8676, 8927, 117854, 55432, 55435, 8740, 6352, 63894, 114899, 481, 8326, 144165, 6565, 8877, 2150, 7161, 604, 89853, 3099, 6549, 9447, 5743, 23645, 57216, 3552, 3718, 5366, 9744, 10628, 79899, 125058, 89849, 54795, 25837, 56648, 83667, 1815, 8864, 64130, 9572, 389692, 22994, 6809, 8651, 192683, 8764, 9903, 27315, 79628, 285966, 7422, 7424, 1649, 5347, …	789	2448	16663	1.16466	1	0.142894	44.6713
GOTERM_BP_ALL	GO:0008104~protein localization	135	14.454	0.0324019	3725, 150737, 3087, 3084, 5734, 23515, 54492, 8676, 8927, 117854, 55432, 55435, 8740, 6352, 63894, 114899, 481, 8326, 144165, 6565, 8877, 2150, 7161, 604, 89853, 3099, 6549, 9447, 5743, 23645, 57216, 3552, 3718, 5366, 9744, 10628, 79899, 125058, 89849, 54795, 25837, 56648, 83667, 1815, 8864, 64130, 9572, 389692, 22994, 6809, 8651, 192683, 8764, 9903, 27315, 79628, 285966, 7422, 7424, 1649, 5347, …	793	2448	16792	1.16775	1	0.241403	47.7799
GOTERM_BP_FAT	GO:0008104~protein localization	135	14.454	0.0371191	3725, 150737, 3087, 3084, 5734, 23515, 54492, 8676, 8927, 117854, 55432, 55435, 8740, 6352, 63894, 114899, 481, 8326, 144165, 6565, 8877, 2150, 7161, 604, 89853, 3099, 6549, 9447, 5743, 23645, 57216, 3552, 3718, 5366, 9744, 10628, 79899, 125058, 89849, 54795, 25837, 56648, 83667, 1815, 8864, 64130, 9572, 389692, 22994, 6809, 8651, 192683, 8764, 9903, 27315, 79628, 285966, 7422, 7424, 1649, 5347, …	790	2448	16650	1.16228	1	0.280549	52.5373
GOTERM_BP_4	GO:0010628~positive regulation of gene expression	134	14.3469	2.32559e-09	3725, 2145, 3087, 688, 3084, 9241, 117854, 7349, 154, 4824, 8320, 6352, 2296, 2297, 4929, 2294, 10135, 4211, 23135, 4920, 2150, 7161, 6615, 7546, 6095, 23645, 3552, 3344, 3299, 126626, 4603, 26257, 3491, 6875, 83667, 56648, 8538, 1490, 387496, 2020, 10620, 1437, 4778, 3215, 9572, 55729, 389692, 55160, 2313, 28999, 144455, 7422, 2274, 81566, 1649, 3696, 84722, 392255, 4010, 58476, 2303, 2637, 2857…	780	1692	16415	1.66667	6.73954e-06	1.8215e-07	4.1715e-06
GOTERM_BP_4	GO:0031328~positive regulation of cellular biosynthetic process	134	14.3469	8.77999e-09	3725, 2145, 3087, 688, 3084, 9241, 7349, 154, 4824, 8320, 2296, 6352, 2297, 4929, 2294, 10135, 4211, 23135, 4920, 2150, 7161, 6615, 7546, 6095, 5744, 5743, 23645, 3552, 3344, 3299, 126626, 4603, 26257, 3491, 6875, 83667, 56648, 8538, 387496, 2020, 10620, 1437, 4778, 3215, 9572, 55729, 389692, 55160, 2313, 28999, 144455, 7422, 2274, 81566, 1649, 84722, 392255, 4010, 58476, 2303, 2637, 285704, 1362…	780	1729	16415	1.63101	2.54441e-05	6.20595e-07	1.5749e-05
GOTERM_BP_5	GO:0010628~positive regulation of gene expression	134	14.3469	4.87802e-09	3725, 2145, 3087, 688, 3084, 9241, 117854, 7349, 154, 4824, 8320, 6352, 2296, 2297, 4929, 2294, 10135, 4211, 23135, 4920, 2150, 7161, 6615, 7546, 6095, 23645, 3552, 3344, 3299, 126626, 4603, 26257, 3491, 6875, 83667, 56648, 8538, 1490, 387496, 2020, 10620, 1437, 4778, 3215, 9572, 55729, 389692, 55160, 2313, 28999, 144455, 7422, 2274, 81566, 1649, 3696, 84722, 392255, 4010, 58476, 2303, 2637, 2857…	776	1692	16130	1.64618	2.08387e-05	6.72223e-07	9.12936e-06
GOTERM_BP_5	GO:0031328~positive regulation of cellular biosynthetic process	134	14.3469	1.8705e-08	3725, 2145, 3087, 688, 3084, 9241, 7349, 154, 4824, 8320, 2296, 6352, 2297, 4929, 2294, 10135, 4211, 23135, 4920, 2150, 7161, 6615, 7546, 6095, 5744, 5743, 23645, 3552, 3344, 3299, 126626, 4603, 26257, 3491, 6875, 83667, 56648, 8538, 387496, 2020, 10620, 1437, 4778, 3215, 9572, 55729, 389692, 55160, 2313, 28999, 144455, 7422, 2274, 81566, 1649, 84722, 392255, 4010, 58476, 2303, 2637, 285704, 1362…	776	1729	16130	1.61095	7.99044e-05	2.21965e-06	3.50069e-05
GOTERM_BP_ALL	GO:0010628~positive regulation of gene expression	134	14.3469	1.61383e-09	3725, 2145, 3087, 688, 3084, 9241, 117854, 7349, 154, 4824, 8320, 6352, 2296, 2297, 4929, 2294, 10135, 4211, 23135, 4920, 2150, 7161, 6615, 7546, 6095, 23645, 3552, 3344, 3299, 126626, 4603, 26257, 3491, 6875, 83667, 56648, 8538, 1490, 387496, 2020, 10620, 1437, 4778, 3215, 9572, 55729, 389692, 55160, 2313, 28999, 144455, 7422, 2274, 81566, 1649, 3696, 84722, 392255, 4010, 58476, 2303, 2637, 2857…	793	1692	16792	1.677	1.14113e-05	1.34252e-07	3.18323e-06
GOTERM_BP_ALL	GO:0031328~positive regulation of cellular biosynthetic process	134	14.3469	6.28325e-09	3725, 2145, 3087, 688, 3084, 9241, 7349, 154, 4824, 8320, 2296, 6352, 2297, 4929, 2294, 10135, 4211, 23135, 4920, 2150, 7161, 6615, 7546, 6095, 5744, 5743, 23645, 3552, 3344, 3299, 126626, 4603, 26257, 3491, 6875, 83667, 56648, 8538, 387496, 2020, 10620, 1437, 4778, 3215, 9572, 55729, 389692, 55160, 2313, 28999, 144455, 7422, 2274, 81566, 1649, 84722, 392255, 4010, 58476, 2303, 2637, 285704, 1362…	793	1729	16792	1.64112	4.44279e-05	4.39889e-07	1.23935e-05
GOTERM_BP_FAT	GO:0010628~positive regulation of gene expression	134	14.3469	2.12081e-09	3725, 2145, 3087, 688, 3084, 9241, 117854, 7349, 154, 4824, 8320, 6352, 2296, 2297, 4929, 2294, 10135, 4211, 23135, 4920, 2150, 7161, 6615, 7546, 6095, 23645, 3552, 3344, 3299, 126626, 4603, 26257, 3491, 6875, 83667, 56648, 8538, 1490, 387496, 2020, 10620, 1437, 4778, 3215, 9572, 55729, 389692, 55160, 2313, 28999, 144455, 7422, 2274, 81566, 1649, 3696, 84722, 392255, 4010, 58476, 2303, 2637, 2857…	790	1692	16650	1.66914	1.48244e-05	2.43024e-07	4.17835e-06
GOTERM_BP_FAT	GO:0031328~positive regulation of cellular biosynthetic process	134	14.3469	8.19922e-09	3725, 2145, 3087, 688, 3084, 9241, 7349, 154, 4824, 8320, 2296, 6352, 2297, 4929, 2294, 10135, 4211, 23135, 4920, 2150, 7161, 6615, 7546, 6095, 5744, 5743, 23645, 3552, 3344, 3299, 126626, 4603, 26257, 3491, 6875, 83667, 56648, 8538, 387496, 2020, 10620, 1437, 4778, 3215, 9572, 55729, 389692, 55160, 2313, 28999, 144455, 7422, 2274, 81566, 1649, 84722, 392255, 4010, 58476, 2303, 2637, 285704, 1362…	790	1729	16650	1.63342	5.73109e-05	7.85103e-07	1.61538e-05
GOTERM_BP_3	GO:0010941~regulation of cell death	133	14.2398	1.53598e-12	3725, 3084, 10892, 9241, 8743, 7349, 10202, 8740, 4824, 4616, 2296, 6352, 84674, 4929, 8326, 3486, 25791, 9148, 1723, 8877, 6498, 7161, 2152, 6615, 604, 4194, 5743, 9353, 3552, 3718, 5366, 89846, 10628, 3491, 10912, 1490, 1491, 2020, 7078, 112399, 1612, 1437, 8764, 1788, 27315, 1843, 728, 83464, 7422, 1647, 2274, 1649, 5347, 1848, 10114, 220, 392255, 694, 1263, 2303, 8660, 54541, 5054, 5055, 8372…	789	1509	16663	1.8614	1.85855e-09	9.78185e-11	2.48576e-09
GOTERM_BP_ALL	GO:0010941~regulation of cell death	133	14.2398	1.27861e-12	3725, 3084, 10892, 9241, 8743, 7349, 10202, 8740, 4824, 4616, 2296, 6352, 84674, 4929, 8326, 3486, 25791, 9148, 1723, 8877, 6498, 7161, 2152, 6615, 604, 4194, 5743, 9353, 3552, 3718, 5366, 89846, 10628, 3491, 10912, 1490, 1491, 2020, 7078, 112399, 1612, 1437, 8764, 1788, 27315, 1843, 728, 83464, 7422, 1647, 2274, 1649, 5347, 1848, 10114, 220, 392255, 694, 1263, 2303, 8660, 54541, 5054, 5055, 8372…	793	1509	16792	1.86634	9.04129e-09	2.51147e-10	2.52209e-09
GOTERM_BP_FAT	GO:0010941~regulation of cell death	133	14.2398	1.77433e-12	3725, 3084, 10892, 9241, 8743, 7349, 10202, 8740, 4824, 4616, 2296, 6352, 84674, 4929, 8326, 3486, 25791, 9148, 1723, 8877, 6498, 7161, 2152, 6615, 604, 4194, 5743, 9353, 3552, 3718, 5366, 89846, 10628, 3491, 10912, 1490, 1491, 2020, 7078, 112399, 1612, 1437, 8764, 1788, 27315, 1843, 728, 83464, 7422, 1647, 2274, 1649, 5347, 1848, 10114, 220, 392255, 694, 1263, 2303, 8660, 54541, 5054, 5055, 8372…	790	1509	16650	1.85759	1.24028e-08	5.63762e-10	3.49578e-09
GOTERM_BP_2	GO:0048585~negative regulation of response to stimulus	129	13.8116	2.67299e-14	3087, 3084, 5734, 9241, 8743, 55432, 7349, 59349, 154, 4824, 147111, 6352, 114899, 4929, 8326, 144165, 3486, 2294, 9148, 4920, 2150, 6498, 7161, 6615, 604, 9655, 6095, 284207, 9353, 23645, 81848, 3552, 3718, 79899, 79094, 83667, 1491, 7078, 1612, 161742, 1437, 55061, 9572, 285464, 8651, 10221, 27315, 1843, 43847, 6375, 1649, 7049, 1847, 387914, 1848, 10114, 6004, 1846, 54541, 5054, 5055, 150290, …	793	1369	16766	1.99224	4.94993e-12	7.07101e-13	3.31069e-11
GOTERM_BP_2	GO:0009719~response to endogenous stimulus	129	13.8116	1.50064e-10	3725, 132864, 3087, 688, 5734, 9241, 8743, 23657, 7349, 4824, 6352, 2297, 4519, 4929, 9148, 10135, 1723, 4920, 6498, 7161, 11093, 5228, 678, 6095, 5743, 9353, 5031, 3718, 10628, 3491, 83667, 1490, 1815, 161742, 9982, 9572, 285464, 8651, 1788, 28999, 1843, 728, 6375, 2274, 7049, 1646, 1645, 3795, 387914, 392255, 694, 116372, 2303, 285704, 8660, 54541, 182, 54206, 10938, 6386, 6755, 79633, 7057, 70…	793	1548	16766	1.76187	2.77619e-08	1.20704e-09	1.85687e-07
GOTERM_BP_3	GO:0048585~negative regulation of response to stimulus	129	13.8116	2.8722e-14	3087, 3084, 5734, 9241, 8743, 55432, 7349, 59349, 154, 4824, 147111, 6352, 114899, 4929, 8326, 144165, 3486, 2294, 9148, 4920, 2150, 6498, 7161, 6615, 604, 9655, 6095, 284207, 9353, 23645, 81848, 3552, 3718, 79899, 79094, 83667, 1491, 7078, 1612, 161742, 1437, 55061, 9572, 285464, 8651, 10221, 27315, 1843, 43847, 6375, 1649, 7049, 1847, 387914, 1848, 10114, 6004, 1846, 54541, 5054, 5055, 150290, …	789	1369	16663	1.99004	3.47933e-11	5.79892e-12	4.65294e-11
GOTERM_BP_3	GO:0048468~cell development	129	13.8116	9.31819e-05	133308, 3725, 688, 3084, 9241, 7349, 10481, 55435, 8320, 2296, 2297, 9048, 79885, 4929, 25791, 9148, 4211, 2150, 6498, 7161, 65059, 30819, 6615, 604, 79582, 5744, 9353, 113263, 57216, 3552, 3299, 57211, 26257, 6875, 2020, 10810, 7732, 8864, 10678, 6809, 10221, 2313, 79628, 7422, 2274, 7424, 7049, 57159, 392255, 94137, 2303, 2637, 26050, 57688, 85458, 182, 6383, 10938, 84879, 6386, 83729, 4773, 11…	789	1968	16663	1.38433	0.106631	0.0010153	0.150693
GOTERM_BP_4	GO:0010557~positive regulation of macromolecule biosynthetic process	129	13.8116	1.41952e-09	3725, 2145, 3087, 688, 3084, 9241, 7349, 154, 4824, 8320, 6352, 2296, 2297, 4929, 2294, 10135, 4211, 23135, 4920, 2150, 7161, 6615, 7546, 6095, 23645, 3552, 3344, 3299, 126626, 4603, 26257, 3491, 6875, 83667, 56648, 8538, 1490, 387496, 2020, 10620, 1437, 4778, 3215, 9572, 55729, 389692, 55160, 2313, 28999, 144455, 7422, 2274, 81566, 1649, 84722, 392255, 4010, 58476, 2303, 2637, 285704, 136259, 86…	780	1597	16415	1.69993	4.11376e-06	1.37125e-07	2.54624e-06
GOTERM_BP_4	GO:0048468~cell development	129	13.8116	0.000105932	133308, 3725, 688, 3084, 9241, 7349, 10481, 55435, 8320, 2296, 2297, 9048, 79885, 4929, 25791, 9148, 4211, 2150, 6498, 7161, 65059, 30819, 6615, 604, 79582, 5744, 9353, 113263, 57216, 3552, 3299, 57211, 26257, 6875, 2020, 10810, 7732, 8864, 10678, 6809, 10221, 2313, 79628, 7422, 2274, 7424, 7049, 57159, 392255, 94137, 2303, 2637, 26050, 57688, 85458, 182, 6383, 10938, 84879, 6386, 83729, 4773, 11…	780	1968	16415	1.37947	0.264355	0.00219051	0.189844
GOTERM_BP_5	GO:0010557~positive regulation of macromolecule biosynthetic process	129	13.8116	3.05344e-09	3725, 2145, 3087, 688, 3084, 9241, 7349, 154, 4824, 8320, 6352, 2296, 2297, 4929, 2294, 10135, 4211, 23135, 4920, 2150, 7161, 6615, 7546, 6095, 23645, 3552, 3344, 3299, 126626, 4603, 26257, 3491, 6875, 83667, 56648, 8538, 1490, 387496, 2020, 10620, 1437, 4778, 3215, 9572, 55729, 389692, 55160, 2313, 28999, 144455, 7422, 2274, 81566, 1649, 84722, 392255, 4010, 58476, 2303, 2637, 285704, 136259, 86…	776	1597	16130	1.67903	1.30442e-05	5.43512e-07	5.7146e-06
GOTERM_BP_5	GO:0031399~regulation of protein modification process	129	13.8116	3.60755e-08	3725, 3087, 3084, 10892, 9241, 117854, 7349, 154, 4824, 7060, 4616, 6352, 144165, 3486, 9148, 253260, 122953, 8877, 2150, 7161, 604, 9655, 4921, 57162, 57161, 9353, 23645, 81848, 3552, 57216, 200958, 79899, 3491, 10912, 83667, 6367, 1490, 7078, 1815, 8412, 161742, 1437, 5252, 8864, 285464, 8651, 10221, 8764, 1843, 28999, 728, 6375, 7422, 1647, 7424, 5347, 7049, 1847, 442590, 1848, 10114, 1846, 84…	776	1664	16130	1.61142	0.000154103	3.5026e-06	6.75164e-05
GOTERM_BP_5	GO:0048468~cell development	129	13.8116	0.000181762	133308, 3725, 688, 3084, 9241, 7349, 10481, 55435, 8320, 2296, 2297, 9048, 79885, 4929, 25791, 9148, 4211, 2150, 6498, 7161, 65059, 30819, 6615, 604, 79582, 5744, 9353, 113263, 57216, 3552, 3299, 57211, 26257, 6875, 2020, 10810, 7732, 8864, 10678, 6809, 10221, 2313, 79628, 7422, 2274, 7424, 7049, 57159, 392255, 94137, 2303, 2637, 26050, 57688, 85458, 182, 6383, 10938, 84879, 6386, 83729, 4773, 11…	776	1968	16130	1.3625	0.540014	0.00509591	0.339626
GOTERM_BP_ALL	GO:0048585~negative regulation of response to stimulus	129	13.8116	2.45543e-14	3087, 3084, 5734, 9241, 8743, 55432, 7349, 59349, 154, 4824, 147111, 6352, 114899, 4929, 8326, 144165, 3486, 2294, 9148, 4920, 2150, 6498, 7161, 6615, 604, 9655, 6095, 284207, 9353, 23645, 81848, 3552, 3718, 79899, 79094, 83667, 1491, 7078, 1612, 161742, 1437, 55061, 9572, 285464, 8651, 10221, 27315, 1843, 43847, 6375, 1649, 7049, 1847, 387914, 1848, 10114, 6004, 1846, 54541, 5054, 5055, 150290, …	793	1369	16792	1.99533	1.73494e-10	1.33457e-11	4.83946e-11
GOTERM_BP_ALL	GO:0009719~response to endogenous stimulus	129	13.8116	1.37407e-10	3725, 132864, 3087, 688, 5734, 9241, 8743, 23657, 7349, 4824, 6352, 2297, 4519, 4929, 9148, 10135, 1723, 4920, 6498, 7161, 11093, 5228, 678, 6095, 5743, 9353, 5031, 3718, 10628, 3491, 83667, 1490, 1815, 161742, 9982, 9572, 285464, 8651, 1788, 28999, 1843, 728, 6375, 2274, 7049, 1646, 1645, 3795, 387914, 392255, 694, 116372, 2303, 285704, 8660, 54541, 182, 54206, 10938, 6386, 6755, 79633, 7057, 70…	793	1548	16792	1.76461	9.71603e-07	1.73501e-08	2.71031e-07
GOTERM_BP_ALL	GO:0010557~positive regulation of macromolecule biosynthetic process	129	13.8116	1.02941e-09	3725, 2145, 3087, 688, 3084, 9241, 7349, 154, 4824, 8320, 6352, 2296, 2297, 4929, 2294, 10135, 4211, 23135, 4920, 2150, 7161, 6615, 7546, 6095, 23645, 3552, 3344, 3299, 126626, 4603, 26257, 3491, 6875, 83667, 56648, 8538, 1490, 387496, 2020, 10620, 1437, 4778, 3215, 9572, 55729, 389692, 55160, 2313, 28999, 144455, 7422, 2274, 81566, 1649, 84722, 392255, 4010, 58476, 2303, 2637, 285704, 136259, 86…	793	1597	16792	1.71046	7.2789e-06	9.33195e-08	2.03047e-06
GOTERM_BP_ALL	GO:0031399~regulation of protein modification process	129	13.8116	1.27234e-08	3725, 3087, 3084, 10892, 9241, 117854, 7349, 154, 4824, 7060, 4616, 6352, 144165, 3486, 9148, 253260, 122953, 8877, 2150, 7161, 604, 9655, 4921, 57162, 57161, 9353, 23645, 81848, 3552, 57216, 200958, 79899, 3491, 10912, 83667, 6367, 1490, 7078, 1815, 8412, 161742, 1437, 5252, 8864, 285464, 8651, 10221, 8764, 1843, 28999, 728, 6375, 7422, 1647, 7424, 5347, 7049, 1847, 442590, 1848, 10114, 1846, 84…	793	1664	16792	1.64159	8.99633e-05	7.89187e-07	2.50966e-05
GOTERM_BP_ALL	GO:0048468~cell development	129	13.8116	8.37872e-05	133308, 3725, 688, 3084, 9241, 7349, 10481, 55435, 8320, 2296, 2297, 9048, 79885, 4929, 25791, 9148, 4211, 2150, 6498, 7161, 65059, 30819, 6615, 604, 79582, 5744, 9353, 113263, 57216, 3552, 3299, 57211, 26257, 6875, 2020, 10810, 7732, 8864, 10678, 6809, 10221, 2313, 79628, 7422, 2274, 7424, 7049, 57159, 392255, 94137, 2303, 2637, 26050, 57688, 85458, 182, 6383, 10938, 84879, 6386, 83729, 4773, 11…	793	1968	16792	1.38801	0.447048	0.00194706	0.165138
GOTERM_BP_FAT	GO:0048585~negative regulation of response to stimulus	129	13.8116	3.32806e-14	3087, 3084, 5734, 9241, 8743, 55432, 7349, 59349, 154, 4824, 147111, 6352, 114899, 4929, 8326, 144165, 3486, 2294, 9148, 4920, 2150, 6498, 7161, 6615, 604, 9655, 6095, 284207, 9353, 23645, 81848, 3552, 3718, 79899, 79094, 83667, 1491, 7078, 1612, 161742, 1437, 55061, 9572, 285464, 8651, 10221, 27315, 1843, 43847, 6375, 1649, 7049, 1847, 387914, 1848, 10114, 6004, 1846, 54541, 5054, 5055, 150290, …	790	1369	16650	1.98597	2.32814e-10	3.88023e-11	6.56142e-11
GOTERM_BP_FAT	GO:0009719~response to endogenous stimulus	129	13.8116	1.86303e-10	3725, 132864, 3087, 688, 5734, 9241, 8743, 23657, 7349, 4824, 6352, 2297, 4519, 4929, 9148, 10135, 1723, 4920, 6498, 7161, 11093, 5228, 678, 6095, 5743, 9353, 5031, 3718, 10628, 3491, 83667, 1490, 1815, 161742, 9982, 9572, 285464, 8651, 1788, 28999, 1843, 728, 6375, 2274, 7049, 1646, 1645, 3795, 387914, 392255, 694, 116372, 2303, 285704, 8660, 54541, 182, 54206, 10938, 6386, 6755, 79633, 7057, 70…	790	1548	16650	1.75633	1.30226e-06	3.72073e-08	3.67047e-07
GOTERM_BP_FAT	GO:0010557~positive regulation of macromolecule biosynthetic process	129	13.8116	1.39319e-09	3725, 2145, 3087, 688, 3084, 9241, 7349, 154, 4824, 8320, 6352, 2296, 2297, 4929, 2294, 10135, 4211, 23135, 4920, 2150, 7161, 6615, 7546, 6095, 23645, 3552, 3344, 3299, 126626, 4603, 26257, 3491, 6875, 83667, 56648, 8538, 1490, 387496, 2020, 10620, 1437, 4778, 3215, 9572, 55729, 389692, 55160, 2313, 28999, 144455, 7422, 2274, 81566, 1649, 84722, 392255, 4010, 58476, 2303, 2637, 285704, 136259, 86…	790	1597	16650	1.70244	9.73837e-06	1.80341e-07	2.74482e-06
GOTERM_BP_FAT	GO:0031399~regulation of protein modification process	129	13.8116	1.72073e-08	3725, 3087, 3084, 10892, 9241, 117854, 7349, 154, 4824, 7060, 4616, 6352, 144165, 3486, 9148, 253260, 122953, 8877, 2150, 7161, 604, 9655, 4921, 57162, 57161, 9353, 23645, 81848, 3552, 57216, 200958, 79899, 3491, 10912, 83667, 6367, 1490, 7078, 1815, 8412, 161742, 1437, 5252, 8864, 285464, 8651, 10221, 8764, 1843, 28999, 728, 6375, 7422, 1647, 7424, 5347, 7049, 1847, 442590, 1848, 10114, 1846, 84…	790	1664	16650	1.63389	0.000120272	1.43189e-06	3.39013e-05
GOTERM_BP_FAT	GO:0048468~cell development	129	13.8116	0.000103325	133308, 3725, 688, 3084, 9241, 7349, 10481, 55435, 8320, 2296, 2297, 9048, 79885, 4929, 25791, 9148, 4211, 2150, 6498, 7161, 65059, 30819, 6615, 604, 79582, 5744, 9353, 113263, 57216, 3552, 3299, 57211, 26257, 6875, 2020, 10810, 7732, 8864, 10678, 6809, 10221, 2313, 79628, 7422, 2274, 7424, 7049, 57159, 392255, 94137, 2303, 2637, 26050, 57688, 85458, 182, 6383, 10938, 84879, 6386, 83729, 4773, 11…	790	1968	16650	1.3815	0.514356	0.00276353	0.203371
GOTERM_BP_4	GO:0043067~regulation of programmed cell death	128	13.7045	8.16488e-13	3725, 3084, 10892, 9241, 8743, 7349, 10202, 8740, 4824, 4616, 2296, 6352, 84674, 4929, 8326, 3486, 25791, 9148, 1723, 8877, 6498, 7161, 2152, 6615, 604, 4194, 5743, 9353, 3552, 3718, 5366, 89846, 10628, 3491, 10912, 1490, 1491, 2020, 7078, 112399, 1612, 1437, 8764, 27315, 1843, 728, 83464, 7422, 1647, 2274, 1649, 5347, 1848, 10114, 220, 392255, 694, 1263, 2303, 8660, 5054, 5055, 83729, 79444, 705…	780	1413	16415	1.9064	2.3661e-09	2.62899e-10	1.46451e-09
GOTERM_BP_4	GO:0051174~regulation of phosphorus metabolic process	128	13.7045	4.79499e-09	3725, 3087, 3084, 10892, 9241, 117854, 7349, 154, 4824, 7060, 4616, 6352, 3486, 9148, 253260, 8877, 2150, 7161, 9655, 4921, 57161, 5744, 9353, 23645, 57216, 3552, 81848, 200958, 79899, 3491, 10912, 83667, 6367, 1490, 153769, 7078, 1815, 8412, 161742, 1437, 285464, 8651, 10221, 8764, 1843, 728, 6375, 7422, 1647, 7424, 81566, 5347, 7049, 1847, 442590, 1848, 10114, 1846, 84722, 392255, 6764, 8660, 5…	780	1611	16415	1.67209	1.38958e-05	3.56305e-07	8.60095e-06
GOTERM_BP_5	GO:0043067~regulation of programmed cell death	128	13.7045	1.83394e-12	3725, 3084, 10892, 9241, 8743, 7349, 10202, 8740, 4824, 4616, 2296, 6352, 84674, 4929, 8326, 3486, 25791, 9148, 1723, 8877, 6498, 7161, 2152, 6615, 604, 4194, 5743, 9353, 3552, 3718, 5366, 89846, 10628, 3491, 10912, 1490, 1491, 2020, 7078, 112399, 1612, 1437, 8764, 27315, 1843, 728, 83464, 7422, 1647, 2274, 1649, 5347, 1848, 10114, 220, 392255, 694, 1263, 2303, 8660, 5054, 5055, 83729, 79444, 705…	776	1413	16130	1.88296	7.83475e-09	9.79344e-10	3.43234e-09
GOTERM_BP_5	GO:0019220~regulation of phosphate metabolic process	128	13.7045	9.71242e-09	3725, 3087, 3084, 10892, 9241, 117854, 7349, 154, 4824, 7060, 4616, 6352, 3486, 9148, 253260, 8877, 2150, 7161, 9655, 4921, 57161, 5744, 9353, 23645, 57216, 3552, 81848, 200958, 79899, 3491, 10912, 83667, 6367, 1490, 153769, 7078, 1815, 8412, 161742, 1437, 285464, 8651, 10221, 8764, 1843, 728, 6375, 7422, 1647, 7424, 81566, 5347, 7049, 1847, 442590, 1848, 10114, 1846, 84722, 392255, 6764, 8660, 5…	776	1610	16130	1.65256	4.14906e-05	1.25732e-06	1.81771e-05
GOTERM_BP_ALL	GO:0043067~regulation of programmed cell death	128	13.7045	5.41141e-13	3725, 3084, 10892, 9241, 8743, 7349, 10202, 8740, 4824, 4616, 2296, 6352, 84674, 4929, 8326, 3486, 25791, 9148, 1723, 8877, 6498, 7161, 2152, 6615, 604, 4194, 5743, 9353, 3552, 3718, 5366, 89846, 10628, 3491, 10912, 1490, 1491, 2020, 7078, 112399, 1612, 1437, 8764, 27315, 1843, 728, 83464, 7422, 1647, 2274, 1649, 5347, 1848, 10114, 220, 392255, 694, 1263, 2303, 8660, 5054, 5055, 83729, 79444, 705…	793	1413	16792	1.91821	3.82628e-09	1.47165e-10	1.06735e-09
GOTERM_BP_ALL	GO:0019220~regulation of phosphate metabolic process	128	13.7045	3.30001e-09	3725, 3087, 3084, 10892, 9241, 117854, 7349, 154, 4824, 7060, 4616, 6352, 3486, 9148, 253260, 8877, 2150, 7161, 9655, 4921, 57161, 5744, 9353, 23645, 57216, 3552, 81848, 200958, 79899, 3491, 10912, 83667, 6367, 1490, 153769, 7078, 1815, 8412, 161742, 1437, 285464, 8651, 10221, 8764, 1843, 728, 6375, 7422, 1647, 7424, 81566, 5347, 7049, 1847, 442590, 1848, 10114, 1846, 84722, 392255, 6764, 8660, 5…	793	1610	16792	1.6835	2.33341e-05	2.53634e-07	6.50917e-06
GOTERM_BP_ALL	GO:0051174~regulation of phosphorus metabolic process	128	13.7045	3.36854e-09	3725, 3087, 3084, 10892, 9241, 117854, 7349, 154, 4824, 7060, 4616, 6352, 3486, 9148, 253260, 8877, 2150, 7161, 9655, 4921, 57161, 5744, 9353, 23645, 57216, 3552, 81848, 200958, 79899, 3491, 10912, 83667, 6367, 1490, 153769, 7078, 1815, 8412, 161742, 1437, 285464, 8651, 10221, 8764, 1843, 728, 6375, 7422, 1647, 7424, 81566, 5347, 7049, 1847, 442590, 1848, 10114, 1846, 84722, 392255, 6764, 8660, 5…	793	1611	16792	1.68246	2.38187e-05	2.56118e-07	6.64436e-06
GOTERM_BP_FAT	GO:0043067~regulation of programmed cell death	128	13.7045	7.72538e-13	3725, 3084, 10892, 9241, 8743, 7349, 10202, 8740, 4824, 4616, 2296, 6352, 84674, 4929, 8326, 3486, 25791, 9148, 1723, 8877, 6498, 7161, 2152, 6615, 604, 4194, 5743, 9353, 3552, 3718, 5366, 89846, 10628, 3491, 10912, 1490, 1491, 2020, 7078, 112399, 1612, 1437, 8764, 27315, 1843, 728, 83464, 7422, 1647, 2274, 1649, 5347, 1848, 10114, 220, 392255, 694, 1263, 2303, 8660, 5054, 5055, 83729, 79444, 705…	790	1413	16650	1.90922	5.39973e-09	3.59982e-10	1.52194e-09
GOTERM_BP_FAT	GO:0019220~regulation of phosphate metabolic process	128	13.7045	4.29055e-09	3725, 3087, 3084, 10892, 9241, 117854, 7349, 154, 4824, 7060, 4616, 6352, 3486, 9148, 253260, 8877, 2150, 7161, 9655, 4921, 57161, 5744, 9353, 23645, 57216, 3552, 81848, 200958, 79899, 3491, 10912, 83667, 6367, 1490, 153769, 7078, 1815, 8412, 161742, 1437, 285464, 8651, 10221, 8764, 1843, 728, 6375, 7422, 1647, 7424, 81566, 5347, 7049, 1847, 442590, 1848, 10114, 1846, 84722, 392255, 6764, 8660, 5…	790	1610	16650	1.6756	2.99905e-05	4.54408e-07	8.45309e-06
GOTERM_BP_FAT	GO:0051174~regulation of phosphorus metabolic process	128	13.7045	4.42935e-09	3725, 3087, 3084, 10892, 9241, 117854, 7349, 154, 4824, 7060, 4616, 6352, 3486, 9148, 253260, 8877, 2150, 7161, 9655, 4921, 57161, 5744, 9353, 23645, 57216, 3552, 81848, 200958, 79899, 3491, 10912, 83667, 6367, 1490, 153769, 7078, 1815, 8412, 161742, 1437, 285464, 8651, 10221, 8764, 1843, 728, 6375, 7422, 1647, 7424, 81566, 5347, 7049, 1847, 442590, 1848, 10114, 1846, 84722, 392255, 6764, 8660, 5…	790	1611	16650	1.67456	3.09607e-05	4.62107e-07	8.72656e-06
GOTERM_BP_3	GO:0006928~movement of cell or subcellular component	127	13.5974	2.97649e-06	3725, 150737, 3084, 5734, 9241, 23657, 8740, 55435, 7060, 2296, 6352, 2297, 9048, 4929, 481, 3486, 2294, 9148, 4920, 8877, 2150, 2152, 5228, 6615, 604, 79582, 4921, 5743, 9353, 5031, 57216, 3552, 3718, 6404, 79899, 3491, 9057, 54795, 6367, 1490, 9051, 221692, 10678, 22994, 10221, 8764, 9901, 23539, 338879, 728, 285966, 6375, 7422, 4638, 7424, 7049, 10112, 84904, 694, 2303, 2637, 57688, 8660, 5454…	789	1795	16663	1.49422	0.00359509	4.44628e-05	0.00481686
GOTERM_BP_4	GO:0045935~positive regulation of nucleobase-containing compound metabolic process	127	13.5974	4.84826e-08	3725, 2145, 3087, 688, 3084, 9241, 7349, 154, 4824, 8320, 2296, 2297, 4929, 2294, 10135, 4211, 23135, 4920, 2150, 7161, 6615, 678, 7546, 6095, 5744, 23645, 3552, 3344, 3299, 126626, 4603, 26257, 79899, 3491, 6875, 83667, 8538, 387496, 2020, 10620, 1437, 4778, 3215, 9572, 55729, 389692, 55160, 2313, 28999, 144455, 7422, 2274, 81566, 1649, 84722, 392255, 4010, 58476, 2303, 2637, 285704, 136259, 808…	780	1658	16415	1.612	0.000140493	2.3814e-06	8.6965e-05
GOTERM_BP_5	GO:0042981~regulation of apoptotic process	127	13.5974	2.13213e-12	3725, 3084, 10892, 9241, 8743, 7349, 10202, 8740, 4824, 4616, 2296, 6352, 84674, 4929, 8326, 3486, 25791, 9148, 1723, 8877, 6498, 7161, 2152, 6615, 604, 4194, 5743, 9353, 3552, 3718, 5366, 89846, 10628, 3491, 10912, 1490, 1491, 2020, 7078, 112399, 1612, 1437, 8764, 27315, 1843, 728, 83464, 7422, 1647, 2274, 1649, 5347, 1848, 10114, 220, 392255, 694, 1263, 2303, 8660, 5054, 5055, 83729, 79444, 705…	776	1400	16130	1.88559	9.10821e-09	9.10821e-10	3.99024e-09
GOTERM_BP_5	GO:0045935~positive regulation of nucleobase-containing compound metabolic process	127	13.5974	9.39626e-08	3725, 2145, 3087, 688, 3084, 9241, 7349, 154, 4824, 8320, 2296, 2297, 4929, 2294, 10135, 4211, 23135, 4920, 2150, 7161, 6615, 678, 7546, 6095, 5744, 23645, 3552, 3344, 3299, 126626, 4603, 26257, 79899, 3491, 6875, 83667, 8538, 387496, 2020, 10620, 1437, 4778, 3215, 9572, 55729, 389692, 55160, 2313, 28999, 144455, 7422, 2274, 81566, 1649, 84722, 392255, 4010, 58476, 2303, 2637, 285704, 136259, 808…	776	1658	16130	1.59218	0.000401328	7.87072e-06	0.000175854
GOTERM_BP_ALL	GO:0042981~regulation of apoptotic process	127	13.5974	6.275e-13	3725, 3084, 10892, 9241, 8743, 7349, 10202, 8740, 4824, 4616, 2296, 6352, 84674, 4929, 8326, 3486, 25791, 9148, 1723, 8877, 6498, 7161, 2152, 6615, 604, 4194, 5743, 9353, 3552, 3718, 5366, 89846, 10628, 3491, 10912, 1490, 1491, 2020, 7078, 112399, 1612, 1437, 8764, 27315, 1843, 728, 83464, 7422, 1647, 2274, 1649, 5347, 1848, 10114, 220, 392255, 694, 1263, 2303, 8660, 5054, 5055, 83729, 79444, 705…	793	1400	16792	1.9209	4.43704e-09	1.58466e-10	1.23772e-09
GOTERM_BP_ALL	GO:0045935~positive regulation of nucleobase-containing compound metabolic process	127	13.5974	3.49896e-08	3725, 2145, 3087, 688, 3084, 9241, 7349, 154, 4824, 8320, 2296, 2297, 4929, 2294, 10135, 4211, 23135, 4920, 2150, 7161, 6615, 678, 7546, 6095, 5744, 23645, 3552, 3344, 3299, 126626, 4603, 26257, 79899, 3491, 6875, 83667, 8538, 387496, 2020, 10620, 1437, 4778, 3215, 9572, 55729, 389692, 55160, 2313, 28999, 144455, 7422, 2274, 81566, 1649, 84722, 392255, 4010, 58476, 2303, 2637, 285704, 136259, 808…	793	1658	16792	1.62199	0.000247381	1.88863e-06	6.9016e-05
GOTERM_BP_ALL	GO:0006928~movement of cell or subcellular component	127	13.5974	2.6207e-06	3725, 150737, 3084, 5734, 9241, 23657, 8740, 55435, 7060, 2296, 6352, 2297, 9048, 4929, 481, 3486, 2294, 9148, 4920, 8877, 2150, 2152, 5228, 6615, 604, 79582, 4921, 5743, 9353, 5031, 57216, 3552, 3718, 6404, 79899, 3491, 9057, 54795, 6367, 1490, 9051, 221692, 10678, 22994, 10221, 8764, 9901, 23539, 338879, 728, 285966, 6375, 7422, 4638, 7424, 7049, 10112, 84904, 694, 2303, 2637, 57688, 8660, 5454…	793	1795	16792	1.4982	0.0183604	8.74066e-05	0.00516914
GOTERM_BP_FAT	GO:0042981~regulation of apoptotic process	127	13.5974	8.62247e-13	3725, 3084, 10892, 9241, 8743, 7349, 10202, 8740, 4824, 4616, 2296, 6352, 84674, 4929, 8326, 3486, 25791, 9148, 1723, 8877, 6498, 7161, 2152, 6615, 604, 4194, 5743, 9353, 3552, 3718, 5366, 89846, 10628, 3491, 10912, 1490, 1491, 2020, 7078, 112399, 1612, 1437, 8764, 27315, 1843, 728, 83464, 7422, 1647, 2274, 1649, 5347, 1848, 10114, 220, 392255, 694, 1263, 2303, 8660, 5054, 5055, 83729, 79444, 705…	790	1400	16650	1.91189	6.02677e-09	3.76673e-10	1.69867e-09
GOTERM_BP_FAT	GO:0045935~positive regulation of nucleobase-containing compound metabolic process	127	13.5974	4.45074e-08	3725, 2145, 3087, 688, 3084, 9241, 7349, 154, 4824, 8320, 2296, 2297, 4929, 2294, 10135, 4211, 23135, 4920, 2150, 7161, 6615, 678, 7546, 6095, 5744, 23645, 3552, 3344, 3299, 126626, 4603, 26257, 79899, 3491, 6875, 83667, 8538, 387496, 2020, 10620, 1437, 4778, 3215, 9572, 55729, 389692, 55160, 2313, 28999, 144455, 7422, 2274, 81566, 1649, 84722, 392255, 4010, 58476, 2303, 2637, 285704, 136259, 808…	790	1658	16650	1.61438	0.000311058	3.14249e-06	8.76869e-05
GOTERM_BP_FAT	GO:0006928~movement of cell or subcellular component	127	13.5974	3.26593e-06	3725, 150737, 3084, 5734, 9241, 23657, 8740, 55435, 7060, 2296, 6352, 2297, 9048, 4929, 481, 3486, 2294, 9148, 4920, 8877, 2150, 2152, 5228, 6615, 604, 79582, 4921, 5743, 9353, 5031, 57216, 3552, 3718, 6404, 79899, 3491, 9057, 54795, 6367, 1490, 9051, 221692, 10678, 22994, 10221, 8764, 9901, 23539, 338879, 728, 285966, 6375, 7422, 4638, 7424, 7049, 10112, 84904, 694, 2303, 2637, 57688, 8660, 5454…	790	1795	16650	1.49117	0.0225703	0.000131192	0.00643423
GOTERM_BP_2	GO:0051240~positive regulation of multicellular organismal process	126	13.4904	7.03597e-12	133308, 3725, 3084, 5734, 10892, 9241, 117854, 8744, 7349, 154, 4824, 2296, 2297, 114899, 8326, 9148, 7162, 8877, 2150, 7161, 6498, 2152, 5228, 6615, 604, 9655, 4921, 57162, 6095, 204851, 9447, 5743, 284207, 9353, 3552, 3491, 54795, 1490, 1491, 10810, 7732, 1437, 10221, 192683, 8764, 728, 6375, 7422, 1131, 7424, 1649, 7049, 392255, 5152, 694, 2303, 26050, 5054, 182, 6386, 116039, 1839, 7057, 7056…	793	1431	16766	1.8616	1.30165e-09	8.13529e-11	8.70614e-09
GOTERM_BP_2	GO:0023056~positive regulation of signaling	126	13.4904	2.12057e-09	3725, 3087, 3084, 10892, 26160, 8743, 117854, 7349, 8740, 154, 4824, 4616, 6352, 2297, 80833, 114899, 8326, 3486, 9148, 253260, 4920, 8877, 2150, 6498, 7161, 2152, 57162, 57161, 5743, 57216, 3552, 5366, 200958, 79899, 3491, 54795, 10912, 6367, 1490, 1491, 2843, 7078, 1815, 8412, 161742, 1437, 9982, 6809, 8651, 8764, 43847, 728, 6375, 7422, 1647, 1649, 7049, 1646, 1847, 1848, 392255, 55107, 6764, …	793	1563	16766	1.70439	3.92306e-07	1.63461e-08	2.62396e-06
GOTERM_BP_3	GO:0051240~positive regulation of multicellular organismal process	126	13.4904	7.45695e-12	133308, 3725, 3084, 5734, 10892, 9241, 117854, 8744, 7349, 154, 4824, 2296, 2297, 114899, 8326, 9148, 7162, 8877, 2150, 7161, 6498, 2152, 5228, 6615, 604, 9655, 4921, 57162, 6095, 204851, 9447, 5743, 284207, 9353, 3552, 3491, 54795, 1490, 1491, 10810, 7732, 1437, 10221, 192683, 8764, 728, 6375, 7422, 1131, 7424, 1649, 7049, 392255, 5152, 694, 2303, 26050, 5054, 182, 6386, 116039, 1839, 7057, 7056…	789	1431	16663	1.85955	9.02288e-09	3.75953e-10	1.20678e-08
GOTERM_BP_3	GO:0010647~positive regulation of cell communication	126	13.4904	1.63146e-09	3725, 3087, 3084, 10892, 26160, 8743, 117854, 7349, 8740, 154, 4824, 4616, 6352, 2297, 80833, 114899, 8326, 3486, 9148, 253260, 4920, 8877, 2150, 6498, 7161, 2152, 57162, 57161, 5743, 57216, 3552, 5366, 200958, 79899, 3491, 54795, 10912, 6367, 1490, 1491, 2843, 7078, 1815, 8412, 161742, 1437, 9982, 6809, 8651, 8764, 43847, 728, 6375, 7422, 1647, 1649, 7049, 1646, 1847, 1848, 392255, 55107, 6764, …	789	1555	16663	1.71126	1.97407e-06	4.93518e-08	2.64026e-06
GOTERM_BP_3	GO:0023056~positive regulation of signaling	126	13.4904	2.26319e-09	3725, 3087, 3084, 10892, 26160, 8743, 117854, 7349, 8740, 154, 4824, 4616, 6352, 2297, 80833, 114899, 8326, 3486, 9148, 253260, 4920, 8877, 2150, 6498, 7161, 2152, 57162, 57161, 5743, 57216, 3552, 5366, 200958, 79899, 3491, 54795, 10912, 6367, 1490, 1491, 2843, 7078, 1815, 8412, 161742, 1437, 9982, 6809, 8651, 8764, 43847, 728, 6375, 7422, 1647, 1649, 7049, 1646, 1847, 1848, 392255, 55107, 6764, …	789	1563	16663	1.7025	2.73846e-06	6.36852e-08	3.66261e-06
GOTERM_BP_4	GO:0010647~positive regulation of cell communication	126	13.4904	1.99517e-09	3725, 3087, 3084, 10892, 26160, 8743, 117854, 7349, 8740, 154, 4824, 4616, 6352, 2297, 80833, 114899, 8326, 3486, 9148, 253260, 4920, 8877, 2150, 6498, 7161, 2152, 57162, 57161, 5743, 57216, 3552, 5366, 200958, 79899, 3491, 54795, 10912, 6367, 1490, 1491, 2843, 7078, 1815, 8412, 161742, 1437, 9982, 6809, 8651, 8764, 43847, 728, 6375, 7422, 1647, 1649, 7049, 1646, 1847, 1848, 392255, 55107, 6764, …	780	1555	16415	1.70524	5.782e-06	1.75213e-07	3.57882e-06
GOTERM_BP_5	GO:0010647~positive regulation of cell communication	126	13.4904	4.0937e-09	3725, 3087, 3084, 10892, 26160, 8743, 117854, 7349, 8740, 154, 4824, 4616, 6352, 2297, 80833, 114899, 8326, 3486, 9148, 253260, 4920, 8877, 2150, 6498, 7161, 2152, 57162, 57161, 5743, 57216, 3552, 5366, 200958, 79899, 3491, 54795, 10912, 6367, 1490, 1491, 2843, 7078, 1815, 8412, 161742, 1437, 9982, 6809, 8651, 8764, 43847, 728, 6375, 7422, 1647, 1649, 7049, 1646, 1847, 1848, 392255, 55107, 6764, …	776	1555	16130	1.68427	1.74881e-05	6.03045e-07	7.66149e-06
GOTERM_BP_ALL	GO:0051240~positive regulation of multicellular organismal process	126	13.4904	6.29244e-12	133308, 3725, 3084, 5734, 10892, 9241, 117854, 8744, 7349, 154, 4824, 2296, 2297, 114899, 8326, 9148, 7162, 8877, 2150, 7161, 6498, 2152, 5228, 6615, 604, 9655, 4921, 57162, 6095, 204851, 9447, 5743, 284207, 9353, 3552, 3491, 54795, 1490, 1491, 10810, 7732, 1437, 10221, 192683, 8764, 728, 6375, 7422, 1131, 7424, 1649, 7049, 392255, 5152, 694, 2303, 26050, 5054, 182, 6386, 116039, 1839, 7057, 7056…	793	1431	16792	1.86449	4.44936e-08	1.05937e-09	1.24116e-08
GOTERM_BP_ALL	GO:0010647~positive regulation of cell communication	126	13.4904	1.41205e-09	3725, 3087, 3084, 10892, 26160, 8743, 117854, 7349, 8740, 154, 4824, 4616, 6352, 2297, 80833, 114899, 8326, 3486, 9148, 253260, 4920, 8877, 2150, 6498, 7161, 2152, 57162, 57161, 5743, 57216, 3552, 5366, 200958, 79899, 3491, 54795, 10912, 6367, 1490, 1491, 2843, 7078, 1815, 8412, 161742, 1437, 9982, 6809, 8651, 8764, 43847, 728, 6375, 7422, 1647, 1649, 7049, 1646, 1847, 1848, 392255, 55107, 6764, …	793	1555	16792	1.71581	9.98453e-06	1.21763e-07	2.78522e-06
GOTERM_BP_ALL	GO:0023056~positive regulation of signaling	126	13.4904	1.9364e-09	3725, 3087, 3084, 10892, 26160, 8743, 117854, 7349, 8740, 154, 4824, 4616, 6352, 2297, 80833, 114899, 8326, 3486, 9148, 253260, 4920, 8877, 2150, 6498, 7161, 2152, 57162, 57161, 5743, 57216, 3552, 5366, 200958, 79899, 3491, 54795, 10912, 6367, 1490, 1491, 2843, 7078, 1815, 8412, 161742, 1437, 9982, 6809, 8651, 8764, 43847, 728, 6375, 7422, 1647, 1649, 7049, 1646, 1847, 1848, 392255, 55107, 6764, …	793	1563	16792	1.70703	1.36922e-05	1.55594e-07	3.8195e-06
GOTERM_BP_FAT	GO:0051240~positive regulation of multicellular organismal process	126	13.4904	8.51207e-12	133308, 3725, 3084, 5734, 10892, 9241, 117854, 8744, 7349, 154, 4824, 2296, 2297, 114899, 8326, 9148, 7162, 8877, 2150, 7161, 6498, 2152, 5228, 6615, 604, 9655, 4921, 57162, 6095, 204851, 9447, 5743, 284207, 9353, 3552, 3491, 54795, 1490, 1491, 10810, 7732, 1437, 10221, 192683, 8764, 728, 6375, 7422, 1131, 7424, 1649, 7049, 392255, 5152, 694, 2303, 26050, 5054, 182, 6386, 116039, 1839, 7057, 7056…	790	1431	16650	1.85574	5.94994e-08	2.37998e-09	1.67702e-08
GOTERM_BP_FAT	GO:0010647~positive regulation of cell communication	126	13.4904	1.82395e-09	3725, 3087, 3084, 10892, 26160, 8743, 117854, 7349, 8740, 154, 4824, 4616, 6352, 2297, 80833, 114899, 8326, 3486, 9148, 253260, 4920, 8877, 2150, 6498, 7161, 2152, 57162, 57161, 5743, 57216, 3552, 5366, 200958, 79899, 3491, 54795, 10912, 6367, 1490, 1491, 2843, 7078, 1815, 8412, 161742, 1437, 9982, 6809, 8651, 8764, 43847, 728, 6375, 7422, 1647, 1649, 7049, 1646, 1847, 1848, 392255, 55107, 6764, …	790	1555	16650	1.70776	1.27493e-05	2.19818e-07	3.59349e-06
GOTERM_BP_FAT	GO:0023056~positive regulation of signaling	126	13.4904	2.52758e-09	3725, 3087, 3084, 10892, 26160, 8743, 117854, 7349, 8740, 154, 4824, 4616, 6352, 2297, 80833, 114899, 8326, 3486, 9148, 253260, 4920, 8877, 2150, 6498, 7161, 2152, 57162, 57161, 5743, 57216, 3552, 5366, 200958, 79899, 3491, 54795, 10912, 6367, 1490, 1491, 2843, 7078, 1815, 8412, 161742, 1437, 9982, 6809, 8651, 8764, 43847, 728, 6375, 7422, 1647, 1649, 7049, 1646, 1847, 1848, 392255, 55107, 6764, …	790	1563	16650	1.69902	1.76677e-05	2.7606e-07	4.97976e-06
GOTERM_BP_3	GO:0045595~regulation of cell differentiation	124	13.2762	3.92482e-09	133308, 3725, 688, 3084, 9241, 117854, 8744, 8740, 55435, 8320, 2296, 3486, 144165, 25791, 2294, 9148, 4211, 122953, 7161, 6498, 6615, 604, 9655, 4921, 678, 6095, 5744, 5743, 284207, 9353, 3299, 3718, 3491, 54795, 1490, 1491, 7732, 1437, 8864, 9572, 10221, 7422, 7424, 1649, 1848, 392255, 694, 57688, 85458, 81575, 54206, 182, 6383, 10938, 6386, 4773, 112755, 79633, 4856, 284358, 23236, 11221, 5333…	789	1544	16663	1.6961	4.74902e-06	1.05534e-07	6.35168e-06
GOTERM_BP_3	GO:0044093~positive regulation of molecular function	124	13.2762	4.01901e-05	3725, 9649, 3084, 10892, 8743, 117854, 7349, 154, 4824, 4616, 6352, 9048, 4929, 481, 3486, 25791, 9148, 8877, 253260, 7161, 2152, 4921, 57568, 7546, 9447, 23645, 57216, 3718, 5366, 9744, 89846, 200958, 125058, 3491, 10912, 6367, 1490, 1491, 10811, 1815, 8412, 112399, 1612, 1437, 55160, 8651, 9901, 256987, 728, 83464, 6375, 7422, 1647, 389337, 5347, 1847, 1848, 84904, 6004, 84722, 6764, 55200, 866…	789	1840	16663	1.42325	0.0474674	0.000501225	0.0650213
GOTERM_BP_ALL	GO:0045595~regulation of cell differentiation	124	13.2762	3.44809e-09	133308, 3725, 688, 3084, 9241, 117854, 8744, 8740, 55435, 8320, 2296, 3486, 144165, 25791, 2294, 9148, 4211, 122953, 7161, 6498, 6615, 604, 9655, 4921, 678, 6095, 5744, 5743, 284207, 9353, 3299, 3718, 3491, 54795, 1490, 1491, 7732, 1437, 8864, 9572, 10221, 7422, 7424, 1649, 1848, 392255, 694, 57688, 85458, 81575, 54206, 182, 6383, 10938, 6386, 4773, 112755, 79633, 4856, 284358, 23236, 11221, 5333…	793	1544	16792	1.70061	2.43812e-05	2.59377e-07	6.80127e-06
GOTERM_BP_ALL	GO:0044093~positive regulation of molecular function	124	13.2762	3.5991e-05	3725, 9649, 3084, 10892, 8743, 117854, 7349, 154, 4824, 4616, 6352, 9048, 4929, 481, 3486, 25791, 9148, 8877, 253260, 7161, 2152, 4921, 57568, 7546, 9447, 23645, 57216, 3718, 5366, 9744, 89846, 200958, 125058, 3491, 10912, 6367, 1490, 1491, 10811, 1815, 8412, 112399, 1612, 1437, 55160, 8651, 9901, 256987, 728, 83464, 6375, 7422, 1647, 389337, 5347, 1847, 1848, 84904, 6004, 84722, 6764, 55200, 866…	793	1840	16792	1.42703	0.224694	0.000942138	0.0709674
GOTERM_BP_FAT	GO:0045595~regulation of cell differentiation	124	13.2762	4.54954e-09	133308, 3725, 688, 3084, 9241, 117854, 8744, 8740, 55435, 8320, 2296, 3486, 144165, 25791, 2294, 9148, 4211, 122953, 7161, 6498, 6615, 604, 9655, 4921, 678, 6095, 5744, 5743, 284207, 9353, 3299, 3718, 3491, 54795, 1490, 1491, 7732, 1437, 8864, 9572, 10221, 7422, 7424, 1649, 1848, 392255, 694, 57688, 85458, 81575, 54206, 182, 6383, 10938, 6386, 4773, 112755, 79633, 4856, 284358, 23236, 11221, 5333…	790	1544	16650	1.69263	3.18008e-05	4.67666e-07	8.96334e-06
GOTERM_BP_FAT	GO:0044093~positive regulation of molecular function	124	13.2762	4.45764e-05	3725, 9649, 3084, 10892, 8743, 117854, 7349, 154, 4824, 4616, 6352, 9048, 4929, 481, 3486, 25791, 9148, 8877, 253260, 7161, 2152, 4921, 57568, 7546, 9447, 23645, 57216, 3718, 5366, 9744, 89846, 200958, 125058, 3491, 10912, 6367, 1490, 1491, 10811, 1815, 8412, 112399, 1612, 1437, 55160, 8651, 9901, 256987, 728, 83464, 6375, 7422, 1647, 389337, 5347, 1847, 1848, 84904, 6004, 84722, 6764, 55200, 866…	790	1840	16650	1.42034	0.267722	0.00136571	0.0877862
GOTERM_BP_3	GO:0033554~cellular response to stress	122	13.0621	1.80664e-05	3725, 132864, 252969, 5734, 55432, 23710, 10202, 4824, 4616, 7060, 4929, 23135, 4920, 2150, 7161, 6498, 6615, 604, 8681, 3099, 8493, 6095, 204851, 4194, 5743, 23645, 3552, 57216, 5366, 79899, 10912, 79094, 83667, 1490, 1491, 112399, 161742, 5252, 4189, 55160, 10221, 192683, 493861, 1788, 27315, 144455, 4638, 7422, 1647, 1649, 5347, 7049, 10114, 51514, 392255, 55107, 1263, 83734, 54541, 4439, 5440…	789	1773	16663	1.45321	0.0216233	0.000242865	0.0292335
GOTERM_BP_ALL	GO:0033554~cellular response to stress	122	13.0621	1.62736e-05	3725, 132864, 252969, 5734, 55432, 23710, 10202, 4824, 4616, 7060, 4929, 23135, 4920, 2150, 7161, 6498, 6615, 604, 8681, 3099, 8493, 6095, 204851, 4194, 5743, 23645, 3552, 57216, 5366, 79899, 10912, 79094, 83667, 1490, 1491, 112399, 161742, 5252, 4189, 55160, 10221, 192683, 493861, 1788, 27315, 144455, 4638, 7422, 1647, 1649, 5347, 7049, 10114, 51514, 392255, 55107, 1263, 83734, 54541, 4439, 5440…	793	1773	16792	1.45707	0.108698	0.00046389	0.0320943
GOTERM_BP_FAT	GO:0033554~cellular response to stress	122	13.0621	2.0199e-05	3725, 132864, 252969, 5734, 55432, 23710, 10202, 4824, 4616, 7060, 4929, 23135, 4920, 2150, 7161, 6498, 6615, 604, 8681, 3099, 8493, 6095, 204851, 4194, 5743, 23645, 3552, 57216, 5366, 79899, 10912, 79094, 83667, 1490, 1491, 112399, 161742, 5252, 4189, 55160, 10221, 192683, 493861, 1788, 27315, 144455, 4638, 7422, 1647, 1649, 5347, 7049, 10114, 51514, 392255, 55107, 1263, 83734, 54541, 4439, 5440…	790	1773	16650	1.45023	0.131678	0.00067858	0.0397879
GOTERM_BP_3	GO:1901700~response to oxygen-containing compound	119	12.7409	4.77999e-09	3725, 132864, 3087, 688, 5734, 8743, 117854, 7296, 7349, 10481, 4824, 6352, 4519, 4929, 9148, 10135, 1723, 23135, 3155, 11093, 57162, 678, 6095, 5743, 9353, 5031, 3718, 10628, 54795, 83667, 1490, 1815, 1437, 9572, 389692, 114881, 8651, 10221, 8764, 1788, 1843, 28999, 728, 1131, 7049, 1646, 1645, 3795, 55107, 694, 1263, 116372, 2303, 9563, 8660, 54541, 5054, 182, 54206, 84919, 7057, 7056, 23236, 1…	789	1466	16663	1.71431	5.78377e-06	1.23059e-07	7.73563e-06
GOTERM_BP_3	GO:0044281~small molecule metabolic process	119	12.7409	0.00275523	64802, 252969, 10797, 64801, 7296, 7349, 2744, 154, 747, 4519, 114899, 481, 10135, 1723, 57571, 3155, 9651, 8877, 6615, 8681, 3099, 6095, 5744, 5743, 6785, 3293, 5366, 275, 4508, 9057, 79896, 83667, 1491, 1815, 112399, 8864, 9572, 55163, 23539, 1788, 7422, 1646, 3795, 1645, 123688, 728294, 220, 5152, 81537, 9563, 8660, 54541, 28234, 51380, 7057, 5330, 64900, 23236, 1571, 253430, 384, 200895, 6591…	789	1951	16663	1.28815	0.964507	0.0193336	4.36683
GOTERM_BP_ALL	GO:1901700~response to oxygen-containing compound	119	12.7409	4.06648e-09	3725, 132864, 3087, 688, 5734, 8743, 117854, 7296, 7349, 10481, 4824, 6352, 4519, 4929, 9148, 10135, 1723, 23135, 3155, 11093, 57162, 678, 6095, 5743, 9353, 5031, 3718, 10628, 54795, 83667, 1490, 1815, 1437, 9572, 389692, 114881, 8651, 10221, 8764, 1788, 1843, 28999, 728, 1131, 7049, 1646, 1645, 3795, 55107, 694, 1263, 116372, 2303, 9563, 8660, 54541, 5054, 182, 54206, 84919, 7057, 7056, 23236, 1…	793	1466	16792	1.71887	2.87537e-05	2.96434e-07	8.02102e-06
GOTERM_BP_ALL	GO:0044281~small molecule metabolic process	119	12.7409	0.00243972	64802, 252969, 10797, 64801, 7296, 7349, 2744, 154, 747, 4519, 114899, 481, 10135, 1723, 57571, 3155, 9651, 8877, 6615, 8681, 3099, 6095, 5744, 5743, 6785, 3293, 5366, 275, 4508, 9057, 79896, 83667, 1491, 1815, 112399, 8864, 9572, 55163, 23539, 1788, 7422, 1646, 3795, 1645, 123688, 728294, 220, 5152, 81537, 9563, 8660, 54541, 28234, 51380, 7057, 5330, 64900, 23236, 1571, 253430, 384, 200895, 6591…	793	1951	16792	1.29157	1	0.0333003	4.70393
GOTERM_BP_FAT	GO:1901700~response to oxygen-containing compound	119	12.7409	5.38423e-09	3725, 132864, 3087, 688, 5734, 8743, 117854, 7296, 7349, 10481, 4824, 6352, 4519, 4929, 9148, 10135, 1723, 23135, 3155, 11093, 57162, 678, 6095, 5743, 9353, 5031, 3718, 10628, 54795, 83667, 1490, 1815, 1437, 9572, 389692, 114881, 8651, 10221, 8764, 1788, 1843, 28999, 728, 1131, 7049, 1646, 1645, 3795, 55107, 694, 1263, 116372, 2303, 9563, 8660, 54541, 5054, 182, 54206, 84919, 7057, 7056, 23236, 1…	790	1466	16650	1.7108	3.7635e-05	5.37653e-07	1.06078e-05
GOTERM_BP_1	GO:0040011~locomotion	118	12.6338	8.34571e-08	3725, 3084, 5734, 9241, 23657, 8740, 55435, 7060, 2296, 6352, 2297, 9048, 4929, 481, 2294, 3486, 9148, 4920, 8877, 2150, 2152, 5228, 6615, 4921, 79582, 5743, 9353, 5031, 3552, 57216, 3718, 6404, 79899, 3491, 9057, 54795, 6367, 1490, 9051, 221692, 10678, 6809, 10221, 8764, 9901, 23539, 338879, 728, 285966, 6375, 7422, 4638, 7424, 7049, 84904, 694, 2303, 2637, 57688, 8660, 54541, 5054, 85458, 182, …	793	1530	16792	1.63313	2.08642e-06	2.98061e-07	6.77105e-05
GOTERM_BP_4	GO:0051254~positive regulation of RNA metabolic process	118	12.6338	1.38174e-09	3725, 2145, 3087, 688, 3084, 9241, 7349, 154, 4824, 2296, 8320, 2297, 4929, 2294, 10135, 4211, 23135, 4920, 2150, 7161, 6615, 678, 7546, 6095, 23645, 3552, 3344, 3299, 126626, 4603, 26257, 79899, 3491, 6875, 83667, 8538, 387496, 2020, 10620, 4778, 3215, 9572, 55729, 389692, 55160, 2313, 28999, 144455, 7422, 2274, 81566, 1649, 84722, 392255, 4010, 58476, 2303, 2637, 285704, 136259, 80853, 5054, 18…	780	1415	16415	1.75498	4.00427e-06	1.4301e-07	2.47847e-06
GOTERM_BP_5	GO:0051254~positive regulation of RNA metabolic process	118	12.6338	2.78119e-09	3725, 2145, 3087, 688, 3084, 9241, 7349, 154, 4824, 2296, 8320, 2297, 4929, 2294, 10135, 4211, 23135, 4920, 2150, 7161, 6615, 678, 7546, 6095, 23645, 3552, 3344, 3299, 126626, 4603, 26257, 79899, 3491, 6875, 83667, 8538, 387496, 2020, 10620, 4778, 3215, 9572, 55729, 389692, 55160, 2313, 28999, 144455, 7422, 2274, 81566, 1649, 84722, 392255, 4010, 58476, 2303, 2637, 285704, 136259, 80853, 5054, 18…	776	1415	16130	1.7334	1.18812e-05	5.16576e-07	5.20508e-06
GOTERM_BP_ALL	GO:0042325~regulation of phosphorylation	118	12.6338	3.88903e-10	3725, 3087, 10892, 3084, 9241, 117854, 7349, 154, 7060, 4616, 4824, 6352, 3486, 9148, 253260, 8877, 2150, 7161, 9655, 4921, 57161, 9353, 23645, 3552, 81848, 57216, 200958, 79899, 3491, 10912, 6367, 83667, 1490, 7078, 1815, 8412, 161742, 1437, 285464, 8651, 10221, 8764, 1843, 728, 6375, 7422, 1647, 7424, 5347, 7049, 1847, 442590, 1848, 10114, 1846, 84722, 392255, 6764, 8660, 54541, 1062, 285955, 1…	793	1393	16792	1.79374	2.74993e-06	4.16657e-08	7.67101e-07
GOTERM_BP_ALL	GO:0051254~positive regulation of RNA metabolic process	118	12.6338	9.8133e-10	3725, 2145, 3087, 688, 3084, 9241, 7349, 154, 4824, 2296, 8320, 2297, 4929, 2294, 10135, 4211, 23135, 4920, 2150, 7161, 6615, 678, 7546, 6095, 23645, 3552, 3344, 3299, 126626, 4603, 26257, 79899, 3491, 6875, 83667, 8538, 387496, 2020, 10620, 4778, 3215, 9572, 55729, 389692, 55160, 2313, 28999, 144455, 7422, 2274, 81566, 1649, 84722, 392255, 4010, 58476, 2303, 2637, 285704, 136259, 80853, 5054, 18…	793	1415	16792	1.76585	6.93896e-06	9.01167e-08	1.93565e-06
GOTERM_BP_ALL	GO:0040011~locomotion	118	12.6338	8.34571e-08	3725, 3084, 5734, 9241, 23657, 8740, 55435, 7060, 2296, 6352, 2297, 9048, 4929, 481, 2294, 3486, 9148, 4920, 8877, 2150, 2152, 5228, 6615, 4921, 79582, 5743, 9353, 5031, 3552, 57216, 3718, 6404, 79899, 3491, 9057, 54795, 6367, 1490, 9051, 221692, 10678, 6809, 10221, 8764, 9901, 23539, 338879, 728, 285966, 6375, 7422, 4638, 7424, 7049, 84904, 694, 2303, 2637, 57688, 8660, 54541, 5054, 85458, 182, …	793	1530	16792	1.63313	0.000589951	4.12674e-06	0.000164617
GOTERM_BP_FAT	GO:0042325~regulation of phosphorylation	118	12.6338	5.11707e-10	3725, 3087, 10892, 3084, 9241, 117854, 7349, 154, 7060, 4616, 4824, 6352, 3486, 9148, 253260, 8877, 2150, 7161, 9655, 4921, 57161, 9353, 23645, 3552, 81848, 57216, 200958, 79899, 3491, 10912, 6367, 83667, 1490, 7078, 1815, 8412, 161742, 1437, 285464, 8651, 10221, 8764, 1843, 728, 6375, 7422, 1647, 7424, 5347, 7049, 1847, 442590, 1848, 10114, 1846, 84722, 392255, 6764, 8660, 54541, 1062, 285955, 1…	790	1393	16650	1.78533	3.57683e-06	8.31822e-08	1.00815e-06
GOTERM_BP_FAT	GO:0051254~positive regulation of RNA metabolic process	118	12.6338	1.29428e-09	3725, 2145, 3087, 688, 3084, 9241, 7349, 154, 4824, 2296, 8320, 2297, 4929, 2294, 10135, 4211, 23135, 4920, 2150, 7161, 6615, 678, 7546, 6095, 23645, 3552, 3344, 3299, 126626, 4603, 26257, 79899, 3491, 6875, 83667, 8538, 387496, 2020, 10620, 4778, 3215, 9572, 55729, 389692, 55160, 2313, 28999, 144455, 7422, 2274, 81566, 1649, 84722, 392255, 4010, 58476, 2303, 2637, 285704, 136259, 80853, 5054, 18…	790	1415	16650	1.75757	9.04697e-06	1.73981e-07	2.54994e-06
GOTERM_BP_FAT	GO:0040011~locomotion	118	12.6338	1.0807e-07	3725, 3084, 5734, 9241, 23657, 8740, 55435, 7060, 2296, 6352, 2297, 9048, 4929, 481, 2294, 3486, 9148, 4920, 8877, 2150, 2152, 5228, 6615, 4921, 79582, 5743, 9353, 5031, 3552, 57216, 3718, 6404, 79899, 3491, 9057, 54795, 6367, 1490, 9051, 221692, 10678, 6809, 10221, 8764, 9901, 23539, 338879, 728, 285966, 6375, 7422, 4638, 7424, 7049, 84904, 694, 2303, 2637, 57688, 8660, 54541, 5054, 85458, 182, …	790	1530	16650	1.62547	0.000755124	6.86734e-06	0.000212916
GOTERM_BP_3	GO:0009967~positive regulation of signal transduction	116	12.4197	7.60097e-09	3725, 3087, 3084, 10892, 26160, 8743, 117854, 8740, 154, 4616, 4824, 6352, 2297, 80833, 3486, 8326, 9148, 253260, 4920, 8877, 2150, 7161, 6498, 2152, 57162, 57161, 5743, 3552, 57216, 5366, 200958, 79899, 3491, 10912, 54795, 6367, 1490, 1491, 2843, 1815, 7078, 8412, 161742, 1437, 9982, 8651, 8764, 43847, 728, 6375, 7422, 1647, 1649, 7049, 1646, 1847, 1848, 392255, 6764, 136259, 85458, 182, 6386, 8…	789	1428	16663	1.71556	9.19713e-06	1.83943e-07	1.23009e-05
GOTERM_BP_4	GO:0009967~positive regulation of signal transduction	116	12.4197	8.93082e-09	3725, 3087, 3084, 10892, 26160, 8743, 117854, 8740, 154, 4616, 4824, 6352, 2297, 80833, 3486, 8326, 9148, 253260, 4920, 8877, 2150, 7161, 6498, 2152, 57162, 57161, 5743, 3552, 57216, 5366, 200958, 79899, 3491, 10912, 54795, 6367, 1490, 1491, 2843, 1815, 7078, 8412, 161742, 1437, 9982, 8651, 8764, 43847, 728, 6375, 7422, 1647, 1649, 7049, 1646, 1847, 1848, 392255, 6764, 136259, 85458, 182, 6386, 8…	780	1428	16415	1.70953	2.58812e-05	6.16227e-07	1.60195e-05
GOTERM_BP_5	GO:0045893~positive regulation of transcription, DNA-templated	116	12.4197	6.58055e-10	3725, 2145, 3087, 688, 3084, 9241, 7349, 154, 4824, 2296, 8320, 2297, 4929, 2294, 10135, 4211, 23135, 4920, 2150, 7161, 6615, 7546, 6095, 23645, 3552, 3344, 3299, 126626, 4603, 26257, 3491, 6875, 83667, 8538, 387496, 2020, 10620, 4778, 3215, 9572, 55729, 389692, 55160, 2313, 28999, 144455, 7422, 2274, 81566, 1649, 84722, 392255, 4010, 58476, 2303, 2637, 285704, 136259, 80853, 5054, 182, 116039, 4…	776	1349	16130	1.78739	2.81121e-06	1.75701e-07	1.23157e-06
GOTERM_BP_5	GO:1902680~positive regulation of RNA biosynthetic process	116	12.4197	1.56634e-09	3725, 2145, 3087, 688, 3084, 9241, 7349, 154, 4824, 2296, 8320, 2297, 4929, 2294, 10135, 4211, 23135, 4920, 2150, 7161, 6615, 7546, 6095, 23645, 3552, 3344, 3299, 126626, 4603, 26257, 3491, 6875, 83667, 8538, 387496, 2020, 10620, 4778, 3215, 9572, 55729, 389692, 55160, 2313, 28999, 144455, 7422, 2274, 81566, 1649, 84722, 392255, 4010, 58476, 2303, 2637, 285704, 136259, 80853, 5054, 182, 116039, 4…	776	1369	16130	1.76128	6.69139e-06	3.71745e-07	2.93145e-06
GOTERM_BP_5	GO:0009967~positive regulation of signal transduction	116	12.4197	1.70637e-08	3725, 3087, 3084, 10892, 26160, 8743, 117854, 8740, 154, 4616, 4824, 6352, 2297, 80833, 3486, 8326, 9148, 253260, 4920, 8877, 2150, 7161, 6498, 2152, 57162, 57161, 5743, 3552, 57216, 5366, 200958, 79899, 3491, 10912, 54795, 6367, 1490, 1491, 2843, 1815, 7078, 8412, 161742, 1437, 9982, 8651, 8764, 43847, 728, 6375, 7422, 1647, 1649, 7049, 1646, 1847, 1848, 392255, 6764, 136259, 85458, 182, 6386, 8…	776	1428	16130	1.68851	7.28934e-05	2.144e-06	3.19352e-05
GOTERM_BP_ALL	GO:0045893~positive regulation of transcription, DNA-templated	116	12.4197	2.29478e-10	3725, 2145, 3087, 688, 3084, 9241, 7349, 154, 4824, 2296, 8320, 2297, 4929, 2294, 10135, 4211, 23135, 4920, 2150, 7161, 6615, 7546, 6095, 23645, 3552, 3344, 3299, 126626, 4603, 26257, 3491, 6875, 83667, 8538, 387496, 2020, 10620, 4778, 3215, 9572, 55729, 389692, 55160, 2313, 28999, 144455, 7422, 2274, 81566, 1649, 84722, 392255, 4010, 58476, 2303, 2637, 285704, 136259, 80853, 5054, 182, 116039, 4…	793	1349	16792	1.82085	1.62264e-06	2.66006e-08	4.52639e-07
GOTERM_BP_ALL	GO:1903508~positive regulation of nucleic acid-templated transcription	116	12.4197	2.29478e-10	3725, 2145, 3087, 688, 3084, 9241, 7349, 154, 4824, 2296, 8320, 2297, 4929, 2294, 10135, 4211, 23135, 4920, 2150, 7161, 6615, 7546, 6095, 23645, 3552, 3344, 3299, 126626, 4603, 26257, 3491, 6875, 83667, 8538, 387496, 2020, 10620, 4778, 3215, 9572, 55729, 389692, 55160, 2313, 28999, 144455, 7422, 2274, 81566, 1649, 84722, 392255, 4010, 58476, 2303, 2637, 285704, 136259, 80853, 5054, 182, 116039, 4…	793	1349	16792	1.82085	1.62264e-06	2.66006e-08	4.52639e-07
GOTERM_BP_ALL	GO:1902680~positive regulation of RNA biosynthetic process	116	12.4197	5.72298e-10	3725, 2145, 3087, 688, 3084, 9241, 7349, 154, 4824, 2296, 8320, 2297, 4929, 2294, 10135, 4211, 23135, 4920, 2150, 7161, 6615, 7546, 6095, 23645, 3552, 3344, 3299, 126626, 4603, 26257, 3491, 6875, 83667, 8538, 387496, 2020, 10620, 4778, 3215, 9572, 55729, 389692, 55160, 2313, 28999, 144455, 7422, 2274, 81566, 1649, 84722, 392255, 4010, 58476, 2303, 2637, 285704, 136259, 80853, 5054, 182, 116039, 4…	793	1369	16792	1.79425	4.04671e-06	5.69961e-08	1.12884e-06
GOTERM_BP_ALL	GO:0009967~positive regulation of signal transduction	116	12.4197	6.59763e-09	3725, 3087, 3084, 10892, 26160, 8743, 117854, 8740, 154, 4616, 4824, 6352, 2297, 80833, 3486, 8326, 9148, 253260, 4920, 8877, 2150, 7161, 6498, 2152, 57162, 57161, 5743, 3552, 57216, 5366, 200958, 79899, 3491, 10912, 54795, 6367, 1490, 1491, 2843, 1815, 7078, 8412, 161742, 1437, 9982, 8651, 8764, 43847, 728, 6375, 7422, 1647, 1649, 7049, 1646, 1847, 1848, 392255, 6764, 136259, 85458, 182, 6386, 8…	793	1428	16792	1.72012	4.66507e-05	4.5293e-07	1.30136e-05
GOTERM_BP_FAT	GO:0045893~positive regulation of transcription, DNA-templated	116	12.4197	3.01976e-10	3725, 2145, 3087, 688, 3084, 9241, 7349, 154, 4824, 2296, 8320, 2297, 4929, 2294, 10135, 4211, 23135, 4920, 2150, 7161, 6615, 7546, 6095, 23645, 3552, 3344, 3299, 126626, 4603, 26257, 3491, 6875, 83667, 8538, 387496, 2020, 10620, 4778, 3215, 9572, 55729, 389692, 55160, 2313, 28999, 144455, 7422, 2274, 81566, 1649, 84722, 392255, 4010, 58476, 2303, 2637, 285704, 136259, 80853, 5054, 182, 116039, 4…	790	1349	16650	1.81231	2.11081e-06	5.7049e-08	5.94943e-07
GOTERM_BP_FAT	GO:1903508~positive regulation of nucleic acid-templated transcription	116	12.4197	3.01976e-10	3725, 2145, 3087, 688, 3084, 9241, 7349, 154, 4824, 2296, 8320, 2297, 4929, 2294, 10135, 4211, 23135, 4920, 2150, 7161, 6615, 7546, 6095, 23645, 3552, 3344, 3299, 126626, 4603, 26257, 3491, 6875, 83667, 8538, 387496, 2020, 10620, 4778, 3215, 9572, 55729, 389692, 55160, 2313, 28999, 144455, 7422, 2274, 81566, 1649, 84722, 392255, 4010, 58476, 2303, 2637, 285704, 136259, 80853, 5054, 182, 116039, 4…	790	1349	16650	1.81231	2.11081e-06	5.7049e-08	5.94943e-07
GOTERM_BP_FAT	GO:1902680~positive regulation of RNA biosynthetic process	116	12.4197	7.27897e-10	3725, 2145, 3087, 688, 3084, 9241, 7349, 154, 4824, 2296, 8320, 2297, 4929, 2294, 10135, 4211, 23135, 4920, 2150, 7161, 6615, 7546, 6095, 23645, 3552, 3344, 3299, 126626, 4603, 26257, 3491, 6875, 83667, 8538, 387496, 2020, 10620, 4778, 3215, 9572, 55729, 389692, 55160, 2313, 28999, 144455, 7422, 2274, 81566, 1649, 84722, 392255, 4010, 58476, 2303, 2637, 285704, 136259, 80853, 5054, 182, 116039, 4…	790	1369	16650	1.78584	5.08799e-06	1.08255e-07	1.43408e-06
GOTERM_BP_FAT	GO:0009967~positive regulation of signal transduction	116	12.4197	8.45186e-09	3725, 3087, 3084, 10892, 26160, 8743, 117854, 8740, 154, 4616, 4824, 6352, 2297, 80833, 3486, 8326, 9148, 253260, 4920, 8877, 2150, 7161, 6498, 2152, 57162, 57161, 5743, 3552, 57216, 5366, 200958, 79899, 3491, 10912, 54795, 6367, 1490, 1491, 2843, 1815, 7078, 8412, 161742, 1437, 9982, 8651, 8764, 43847, 728, 6375, 7422, 1647, 1649, 7049, 1646, 1847, 1848, 392255, 6764, 136259, 85458, 182, 6386, 8…	790	1428	16650	1.71205	5.90767e-05	7.87713e-07	1.66516e-05
GOTERM_BP_2	GO:0023057~negative regulation of signaling	114	12.2056	3.26141e-13	3087, 3084, 9241, 8743, 7349, 59349, 154, 55435, 4824, 147111, 6352, 114899, 4929, 41, 3486, 144165, 8326, 9148, 4920, 2150, 7161, 6498, 6615, 604, 9655, 6095, 5743, 9353, 23645, 3552, 81848, 79899, 79094, 83667, 1491, 7078, 1612, 161742, 1437, 9572, 285464, 8651, 10221, 1843, 27315, 43847, 1649, 7049, 1847, 387914, 1848, 10114, 6004, 1846, 54541, 5054, 150290, 54206, 84919, 7057, 57630, 4856, 67…	793	1186	16766	2.03225	6.0344e-11	5.02864e-12	4.0361e-10
GOTERM_BP_3	GO:0023057~negative regulation of signaling	114	12.2056	3.48899e-13	3087, 3084, 9241, 8743, 7349, 59349, 154, 55435, 4824, 147111, 6352, 114899, 4929, 41, 3486, 144165, 8326, 9148, 4920, 2150, 7161, 6498, 6615, 604, 9655, 6095, 5743, 9353, 23645, 3552, 81848, 79899, 79094, 83667, 1491, 7078, 1612, 161742, 1437, 9572, 285464, 8651, 10221, 1843, 27315, 43847, 1649, 7049, 1847, 387914, 1848, 10114, 6004, 1846, 54541, 5054, 150290, 54206, 84919, 7057, 57630, 4856, 67…	789	1186	16663	2.03	4.22221e-10	4.22221e-11	5.64704e-10
GOTERM_BP_ALL	GO:0023057~negative regulation of signaling	114	12.2056	2.97586e-13	3087, 3084, 9241, 8743, 7349, 59349, 154, 55435, 4824, 147111, 6352, 114899, 4929, 41, 3486, 144165, 8326, 9148, 4920, 2150, 7161, 6498, 6615, 604, 9655, 6095, 5743, 9353, 23645, 3552, 81848, 79899, 79094, 83667, 1491, 7078, 1612, 161742, 1437, 9572, 285464, 8651, 10221, 1843, 27315, 43847, 1649, 7049, 1847, 387914, 1848, 10114, 6004, 1846, 54541, 5054, 150290, 54206, 84919, 7057, 57630, 4856, 67…	793	1186	16792	2.0354	2.1039e-09	1.05195e-10	5.86886e-10
GOTERM_BP_ALL	GO:0001932~regulation of protein phosphorylation	114	12.2056	1.04536e-10	3725, 3087, 10892, 3084, 9241, 117854, 7349, 154, 7060, 4616, 4824, 6352, 3486, 9148, 253260, 8877, 2150, 7161, 9655, 4921, 57161, 9353, 23645, 3552, 81848, 57216, 200958, 79899, 3491, 10912, 6367, 83667, 1490, 7078, 1815, 8412, 161742, 1437, 285464, 8651, 10221, 8764, 1843, 728, 6375, 7422, 1647, 7424, 5347, 7049, 1847, 442590, 1848, 10114, 1846, 84722, 392255, 6764, 54541, 1062, 285955, 150290,…	793	1300	16792	1.85691	7.39176e-07	1.36885e-08	2.06195e-07
GOTERM_BP_FAT	GO:0023057~negative regulation of signaling	114	12.2056	4.1014e-13	3087, 3084, 9241, 8743, 7349, 59349, 154, 55435, 4824, 147111, 6352, 114899, 4929, 41, 3486, 144165, 8326, 9148, 4920, 2150, 7161, 6498, 6615, 604, 9655, 6095, 5743, 9353, 23645, 3552, 81848, 79899, 79094, 83667, 1491, 7078, 1612, 161742, 1437, 9572, 285464, 8651, 10221, 1843, 27315, 43847, 1649, 7049, 1847, 387914, 1848, 10114, 6004, 1846, 54541, 5054, 150290, 54206, 84919, 7057, 57630, 4856, 67…	790	1186	16650	2.02585	2.86671e-09	2.86671e-10	8.07998e-10
GOTERM_BP_FAT	GO:0001932~regulation of protein phosphorylation	114	12.2056	1.39769e-10	3725, 3087, 10892, 3084, 9241, 117854, 7349, 154, 7060, 4616, 4824, 6352, 3486, 9148, 253260, 8877, 2150, 7161, 9655, 4921, 57161, 9353, 23645, 3552, 81848, 57216, 200958, 79899, 3491, 10912, 6367, 83667, 1490, 7078, 1815, 8412, 161742, 1437, 285464, 8651, 10221, 8764, 1843, 728, 6375, 7422, 1647, 7424, 5347, 7049, 1847, 442590, 1848, 10114, 1846, 84722, 392255, 6764, 54541, 1062, 285955, 150290,…	790	1300	16650	1.8482	9.76985e-07	2.87349e-08	2.75368e-07
GOTERM_BP_3	GO:0010648~negative regulation of cell communication	113	12.0985	6.61164e-13	3087, 3084, 9241, 8743, 7349, 59349, 154, 4824, 147111, 6352, 114899, 4929, 41, 3486, 144165, 8326, 9148, 4920, 2150, 7161, 6498, 6615, 604, 9655, 6095, 5743, 9353, 23645, 3552, 81848, 79899, 79094, 83667, 1491, 7078, 1612, 161742, 1437, 9572, 285464, 8651, 10221, 1843, 27315, 43847, 1649, 7049, 1847, 387914, 1848, 10114, 6004, 1846, 54541, 5054, 150290, 54206, 84919, 7057, 57630, 4856, 6725, 112…	789	1182	16663	2.019	7.99977e-10	6.15367e-11	1.06994e-09
GOTERM_BP_4	GO:0010648~negative regulation of cell communication	113	12.0985	7.90365e-13	3087, 3084, 9241, 8743, 7349, 59349, 154, 4824, 147111, 6352, 114899, 4929, 41, 3486, 144165, 8326, 9148, 4920, 2150, 7161, 6498, 6615, 604, 9655, 6095, 5743, 9353, 23645, 3552, 81848, 79899, 79094, 83667, 1491, 7078, 1612, 161742, 1437, 9572, 285464, 8651, 10221, 1843, 27315, 43847, 1649, 7049, 1847, 387914, 1848, 10114, 6004, 1846, 54541, 5054, 150290, 54206, 84919, 7057, 57630, 4856, 6725, 112…	780	1182	16415	2.0119	2.29049e-09	2.86311e-10	1.41771e-09
GOTERM_BP_4	GO:0010629~negative regulation of gene expression	113	12.0985	4.46449e-07	3725, 132864, 3087, 688, 3084, 9242, 9241, 117854, 7349, 4824, 6352, 8320, 2297, 114899, 4929, 2294, 144165, 122953, 7161, 6498, 6615, 604, 678, 7546, 4194, 3096, 23645, 25976, 3299, 10628, 79094, 83667, 8538, 1490, 1612, 5252, 8864, 55061, 8553, 9572, 55729, 1788, 144455, 6375, 7422, 2274, 1649, 5347, 3696, 26149, 49854, 1263, 3224, 2303, 1063, 5054, 23492, 84875, 11022, 116039, 57600, 4773, 794…	780	1485	16415	1.60139	0.00129297	1.77233e-05	0.000800809
GOTERM_BP_5	GO:0010648~negative regulation of cell communication	113	12.0985	1.69537e-12	3087, 3084, 9241, 8743, 7349, 59349, 154, 4824, 147111, 6352, 114899, 4929, 41, 3486, 144165, 8326, 9148, 4920, 2150, 7161, 6498, 6615, 604, 9655, 6095, 5743, 9353, 23645, 3552, 81848, 79899, 79094, 83667, 1491, 7078, 1612, 161742, 1437, 9572, 285464, 8651, 10221, 1843, 27315, 43847, 1649, 7049, 1847, 387914, 1848, 10114, 6004, 1846, 54541, 5054, 150290, 54206, 84919, 7057, 57630, 4856, 6725, 112…	776	1182	16130	1.98716	7.24284e-09	1.44857e-09	3.17303e-09
GOTERM_BP_5	GO:0010629~negative regulation of gene expression	113	12.0985	8.10659e-07	3725, 132864, 3087, 688, 3084, 9242, 9241, 117854, 7349, 4824, 6352, 8320, 2297, 114899, 4929, 2294, 144165, 122953, 7161, 6498, 6615, 604, 678, 7546, 4194, 3096, 23645, 25976, 3299, 10628, 79094, 83667, 8538, 1490, 1612, 5252, 8864, 55061, 8553, 9572, 55729, 1788, 144455, 6375, 7422, 2274, 1649, 5347, 3696, 26149, 49854, 1263, 3224, 2303, 1063, 5054, 23492, 84875, 11022, 116039, 57600, 4773, 794…	776	1485	16130	1.5817	0.00345715	5.24704e-05	0.00151716
GOTERM_BP_ALL	GO:0010648~negative regulation of cell communication	113	12.0985	5.55862e-13	3087, 3084, 9241, 8743, 7349, 59349, 154, 4824, 147111, 6352, 114899, 4929, 41, 3486, 144165, 8326, 9148, 4920, 2150, 7161, 6498, 6615, 604, 9655, 6095, 5743, 9353, 23645, 3552, 81848, 79899, 79094, 83667, 1491, 7078, 1612, 161742, 1437, 9572, 285464, 8651, 10221, 1843, 27315, 43847, 1649, 7049, 1847, 387914, 1848, 10114, 6004, 1846, 54541, 5054, 150290, 54206, 84919, 7057, 57630, 4856, 6725, 112…	793	1182	16792	2.02437	3.93069e-09	1.45581e-10	1.09648e-09
GOTERM_BP_ALL	GO:0010629~negative regulation of gene expression	113	12.0985	3.33654e-07	3725, 132864, 3087, 688, 3084, 9242, 9241, 117854, 7349, 4824, 6352, 8320, 2297, 114899, 4929, 2294, 144165, 122953, 7161, 6498, 6615, 604, 678, 7546, 4194, 3096, 23645, 25976, 3299, 10628, 79094, 83667, 8538, 1490, 1612, 5252, 8864, 55061, 8553, 9572, 55729, 1788, 144455, 6375, 7422, 2274, 1649, 5347, 3696, 26149, 49854, 1263, 3224, 2303, 1063, 5054, 23492, 84875, 11022, 116039, 57600, 4773, 794…	793	1485	16792	1.61132	0.00235648	1.42123e-05	0.00065812
GOTERM_BP_FAT	GO:0010648~negative regulation of cell communication	113	12.0985	7.58083e-13	3087, 3084, 9241, 8743, 7349, 59349, 154, 4824, 147111, 6352, 114899, 4929, 41, 3486, 144165, 8326, 9148, 4920, 2150, 7161, 6498, 6615, 604, 9655, 6095, 5743, 9353, 23645, 3552, 81848, 79899, 79094, 83667, 1491, 7078, 1612, 161742, 1437, 9572, 285464, 8651, 10221, 1843, 27315, 43847, 1649, 7049, 1847, 387914, 1848, 10114, 6004, 1846, 54541, 5054, 150290, 54206, 84919, 7057, 57630, 4856, 6725, 112…	790	1182	16650	2.01488	5.29884e-09	3.78489e-10	1.49351e-09
GOTERM_BP_FAT	GO:0010629~negative regulation of gene expression	113	12.0985	4.25457e-07	3725, 132864, 3087, 688, 3084, 9242, 9241, 117854, 7349, 4824, 6352, 8320, 2297, 114899, 4929, 2294, 144165, 122953, 7161, 6498, 6615, 604, 678, 7546, 4194, 3096, 23645, 25976, 3299, 10628, 79094, 83667, 8538, 1490, 1612, 5252, 8864, 55061, 8553, 9572, 55729, 1788, 144455, 6375, 7422, 2274, 1649, 5347, 3696, 26149, 49854, 1263, 3224, 2303, 1063, 5054, 23492, 84875, 11022, 116039, 57600, 4773, 794…	790	1485	16650	1.60376	0.00296953	2.30536e-05	0.000838218
GOTERM_BP_2	GO:0048646~anatomical structure formation involved in morphogenesis	112	11.9914	2.46987e-13	3725, 150737, 3087, 688, 9241, 3339, 153572, 26160, 7296, 10481, 8740, 7060, 4824, 2296, 8320, 2297, 2294, 144165, 9148, 4211, 23135, 4920, 8877, 6498, 2152, 5228, 6615, 604, 79582, 6095, 204851, 5743, 9353, 3552, 57216, 3491, 1490, 8556, 1843, 728, 144455, 7422, 2274, 7424, 7049, 1847, 1848, 1846, 94137, 220, 694, 2303, 2637, 793, 5054, 84314, 6674, 81575, 182, 10938, 4773, 7057, 4856, 253430, 9…	793	1151	16766	2.05731	4.56996e-11	4.15445e-12	3.05667e-10
GOTERM_BP_3	GO:0048646~anatomical structure formation involved in morphogenesis	112	11.9914	2.65922e-13	3725, 150737, 3087, 688, 9241, 3339, 153572, 26160, 7296, 10481, 8740, 7060, 4824, 2296, 8320, 2297, 2294, 144165, 9148, 4211, 23135, 4920, 8877, 6498, 2152, 5228, 6615, 604, 79582, 6095, 204851, 5743, 9353, 3552, 57216, 3491, 1490, 8556, 1843, 728, 144455, 7422, 2274, 7424, 7049, 1847, 1848, 1846, 94137, 220, 694, 2303, 2637, 793, 5054, 84314, 6674, 81575, 182, 10938, 4773, 7057, 4856, 253430, 9…	789	1151	16663	2.05503	3.21737e-10	3.57485e-11	4.30311e-10
GOTERM_BP_4	GO:0048646~anatomical structure formation involved in morphogenesis	112	11.9914	3.23823e-13	3725, 150737, 3087, 688, 9241, 3339, 153572, 26160, 7296, 10481, 8740, 7060, 4824, 2296, 8320, 2297, 2294, 144165, 9148, 4211, 23135, 4920, 8877, 6498, 2152, 5228, 6615, 604, 79582, 6095, 204851, 5743, 9353, 3552, 57216, 3491, 1490, 8556, 1843, 728, 144455, 7422, 2274, 7424, 7049, 1847, 1848, 1846, 94137, 220, 694, 2303, 2637, 793, 5054, 84314, 6674, 81575, 182, 10938, 4773, 7057, 4856, 253430, 9…	780	1151	16415	2.04781	9.38523e-10	2.34631e-10	5.80902e-10
GOTERM_BP_ALL	GO:0048646~anatomical structure formation involved in morphogenesis	112	11.9914	2.20893e-13	3725, 150737, 3087, 688, 9241, 3339, 153572, 26160, 7296, 10481, 8740, 7060, 4824, 2296, 8320, 2297, 2294, 144165, 9148, 4211, 23135, 4920, 8877, 6498, 2152, 5228, 6615, 604, 79582, 6095, 204851, 5743, 9353, 3552, 57216, 3491, 1490, 8556, 1843, 728, 144455, 7422, 2274, 7424, 7049, 1847, 1848, 1846, 94137, 220, 694, 2303, 2637, 793, 5054, 84314, 6674, 81575, 182, 10938, 4773, 7057, 4856, 253430, 9…	793	1151	16792	2.0605	1.56223e-09	8.22225e-11	4.35785e-10
GOTERM_BP_FAT	GO:0048646~anatomical structure formation involved in morphogenesis	112	11.9914	2.96146e-13	3725, 150737, 3087, 688, 9241, 3339, 153572, 26160, 7296, 10481, 8740, 7060, 4824, 2296, 8320, 2297, 2294, 144165, 9148, 4211, 23135, 4920, 8877, 6498, 2152, 5228, 6615, 604, 79582, 6095, 204851, 5743, 9353, 3552, 57216, 3491, 1490, 8556, 1843, 728, 144455, 7422, 2274, 7424, 7049, 1847, 1848, 1846, 94137, 220, 694, 2303, 2637, 793, 5054, 84314, 6674, 81575, 182, 10938, 4773, 7057, 4856, 253430, 9…	790	1151	16650	2.05083	2.06971e-09	2.58714e-10	5.83356e-10
GOTERM_BP_2	GO:0048870~cell motility	110	11.7773	7.21785e-09	3725, 5734, 3084, 9241, 23657, 8740, 55435, 7060, 6352, 2296, 9048, 4929, 481, 2294, 3486, 9148, 4920, 8877, 2150, 2152, 5228, 6615, 4921, 79582, 5743, 9353, 5031, 3552, 57216, 3718, 6404, 79899, 3491, 9057, 54795, 6367, 1490, 9051, 221692, 10221, 8764, 9901, 23539, 338879, 728, 285966, 6375, 7422, 4638, 7424, 7049, 84904, 694, 2303, 2637, 57688, 8660, 54541, 5054, 85458, 182, 6383, 6386, 1839, 4…	793	1330	16766	1.74863	1.3353e-06	5.13577e-08	8.93124e-06
GOTERM_BP_2	GO:0051674~localization of cell	110	11.7773	7.21785e-09	3725, 5734, 3084, 9241, 23657, 8740, 55435, 7060, 6352, 2296, 9048, 4929, 481, 2294, 3486, 9148, 4920, 8877, 2150, 2152, 5228, 6615, 4921, 79582, 5743, 9353, 5031, 3552, 57216, 3718, 6404, 79899, 3491, 9057, 54795, 6367, 1490, 9051, 221692, 10221, 8764, 9901, 23539, 338879, 728, 285966, 6375, 7422, 4638, 7424, 7049, 84904, 694, 2303, 2637, 57688, 8660, 54541, 5054, 85458, 182, 6383, 6386, 1839, 4…	793	1330	16766	1.74863	1.3353e-06	5.13577e-08	8.93124e-06
GOTERM_BP_3	GO:0048870~cell motility	110	11.7773	7.61813e-09	3725, 5734, 3084, 9241, 23657, 8740, 55435, 7060, 6352, 2296, 9048, 4929, 481, 2294, 3486, 9148, 4920, 8877, 2150, 2152, 5228, 6615, 4921, 79582, 5743, 9353, 5031, 3552, 57216, 3718, 6404, 79899, 3491, 9057, 54795, 6367, 1490, 9051, 221692, 10221, 8764, 9901, 23539, 338879, 728, 285966, 6375, 7422, 4638, 7424, 7049, 84904, 694, 2303, 2637, 57688, 8660, 54541, 5054, 85458, 182, 6383, 6386, 1839, 4…	789	1330	16663	1.7467	9.21789e-06	1.80744e-07	1.23287e-05
GOTERM_BP_4	GO:0048870~cell motility	110	11.7773	9.13382e-09	3725, 5734, 3084, 9241, 23657, 8740, 55435, 7060, 6352, 2296, 9048, 4929, 481, 2294, 3486, 9148, 4920, 8877, 2150, 2152, 5228, 6615, 4921, 79582, 5743, 9353, 5031, 3552, 57216, 3718, 6404, 79899, 3491, 9057, 54795, 6367, 1490, 9051, 221692, 10221, 8764, 9901, 23539, 338879, 728, 285966, 6375, 7422, 4638, 7424, 7049, 84904, 694, 2303, 2637, 57688, 8660, 54541, 5054, 85458, 182, 6383, 6386, 1839, 4…	780	1330	16415	1.74055	2.64695e-05	6.15577e-07	1.63837e-05
GOTERM_BP_4	GO:0051247~positive regulation of protein metabolic process	110	11.7773	4.77245e-06	3725, 54103, 10892, 3084, 8743, 117854, 7349, 154, 7060, 4616, 4824, 6352, 3486, 144165, 9148, 253260, 122953, 8877, 2150, 7161, 2152, 604, 9655, 4921, 57162, 57161, 9447, 23645, 3552, 57216, 25976, 5366, 200958, 79899, 3491, 10912, 6367, 56648, 1490, 1815, 8412, 112399, 1612, 1437, 5252, 114881, 8651, 10221, 8764, 728, 6375, 7422, 1647, 7424, 5347, 1847, 1848, 392255, 84722, 1263, 6764, 83734, 1…	780	1508	16415	1.5351	0.0137354	0.000136927	0.00856017
GOTERM_BP_4	GO:0043085~positive regulation of catalytic activity	110	11.7773	2.09313e-05	3725, 9649, 3084, 10892, 8743, 7349, 154, 4824, 4616, 6352, 9048, 4929, 481, 3486, 25791, 9148, 253260, 7161, 2152, 4921, 57568, 9447, 23645, 57216, 3718, 5366, 9744, 89846, 200958, 3491, 125058, 10912, 6367, 1490, 1815, 8412, 10811, 112399, 1612, 1437, 55160, 8651, 9901, 256987, 728, 83464, 6375, 7422, 1647, 389337, 5347, 1847, 1848, 84904, 6004, 84722, 6764, 55200, 8660, 1062, 10602, 54206, 183…	780	1559	16415	1.48489	0.0588564	0.000518323	0.0375386
GOTERM_BP_5	GO:0051247~positive regulation of protein metabolic process	110	11.7773	8.24954e-06	3725, 54103, 10892, 3084, 8743, 117854, 7349, 154, 7060, 4616, 4824, 6352, 3486, 144165, 9148, 253260, 122953, 8877, 2150, 7161, 2152, 604, 9655, 4921, 57162, 57161, 9447, 23645, 3552, 57216, 25976, 5366, 200958, 79899, 3491, 10912, 6367, 56648, 1490, 1815, 8412, 112399, 1612, 1437, 5252, 114881, 8651, 10221, 8764, 728, 6375, 7422, 1647, 7424, 5347, 1847, 1848, 392255, 84722, 1263, 6764, 83734, 1…	776	1508	16130	1.51623	0.0346284	0.000363256	0.0154381
GOTERM_BP_ALL	GO:0048870~cell motility	110	11.7773	6.53994e-09	3725, 5734, 3084, 9241, 23657, 8740, 55435, 7060, 6352, 2296, 9048, 4929, 481, 2294, 3486, 9148, 4920, 8877, 2150, 2152, 5228, 6615, 4921, 79582, 5743, 9353, 5031, 3552, 57216, 3718, 6404, 79899, 3491, 9057, 54795, 6367, 1490, 9051, 221692, 10221, 8764, 9901, 23539, 338879, 728, 285966, 6375, 7422, 4638, 7424, 7049, 84904, 694, 2303, 2637, 57688, 8660, 54541, 5054, 85458, 182, 6383, 6386, 1839, 4…	793	1330	16792	1.75134	4.62428e-05	4.53371e-07	1.28998e-05
GOTERM_BP_ALL	GO:0051674~localization of cell	110	11.7773	6.53994e-09	3725, 5734, 3084, 9241, 23657, 8740, 55435, 7060, 6352, 2296, 9048, 4929, 481, 2294, 3486, 9148, 4920, 8877, 2150, 2152, 5228, 6615, 4921, 79582, 5743, 9353, 5031, 3552, 57216, 3718, 6404, 79899, 3491, 9057, 54795, 6367, 1490, 9051, 221692, 10221, 8764, 9901, 23539, 338879, 728, 285966, 6375, 7422, 4638, 7424, 7049, 84904, 694, 2303, 2637, 57688, 8660, 54541, 5054, 85458, 182, 6383, 6386, 1839, 4…	793	1330	16792	1.75134	4.62428e-05	4.53371e-07	1.28998e-05
GOTERM_BP_ALL	GO:0051247~positive regulation of protein metabolic process	110	11.7773	3.78993e-06	3725, 54103, 10892, 3084, 8743, 117854, 7349, 154, 7060, 4616, 4824, 6352, 3486, 144165, 9148, 253260, 122953, 8877, 2150, 7161, 2152, 604, 9655, 4921, 57162, 57161, 9447, 23645, 3552, 57216, 25976, 5366, 200958, 79899, 3491, 10912, 6367, 56648, 1490, 1815, 8412, 112399, 1612, 1437, 5252, 114881, 8651, 10221, 8764, 728, 6375, 7422, 1647, 7424, 5347, 1847, 1848, 392255, 84722, 1263, 6764, 83734, 1…	793	1508	16792	1.54462	0.0264428	0.000124637	0.00747528
GOTERM_BP_ALL	GO:0043085~positive regulation of catalytic activity	110	11.7773	1.59132e-05	3725, 9649, 3084, 10892, 8743, 7349, 154, 4824, 4616, 6352, 9048, 4929, 481, 3486, 25791, 9148, 253260, 7161, 2152, 4921, 57568, 9447, 23645, 57216, 3718, 5366, 9744, 89846, 200958, 3491, 125058, 10912, 6367, 1490, 1815, 8412, 10811, 112399, 1612, 1437, 55160, 8651, 9901, 256987, 728, 83464, 6375, 7422, 1647, 389337, 5347, 1847, 1848, 84904, 6004, 84722, 6764, 55200, 8660, 1062, 10602, 54206, 183…	793	1559	16792	1.49409	0.106424	0.000455456	0.0313837
GOTERM_BP_FAT	GO:0051674~localization of cell	110	11.7773	8.40365e-09	3725, 5734, 3084, 9241, 23657, 8740, 55435, 7060, 6352, 2296, 9048, 4929, 481, 2294, 3486, 9148, 4920, 8877, 2150, 2152, 5228, 6615, 4921, 79582, 5743, 9353, 5031, 3552, 57216, 3718, 6404, 79899, 3491, 9057, 54795, 6367, 1490, 9051, 221692, 10221, 8764, 9901, 23539, 338879, 728, 285966, 6375, 7422, 4638, 7424, 7049, 84904, 694, 2303, 2637, 57688, 8660, 54541, 5054, 85458, 182, 6383, 6386, 1839, 4…	790	1330	16650	1.74312	5.87398e-05	7.93804e-07	1.65566e-05
GOTERM_BP_FAT	GO:0048870~cell motility	110	11.7773	8.40365e-09	3725, 5734, 3084, 9241, 23657, 8740, 55435, 7060, 6352, 2296, 9048, 4929, 481, 2294, 3486, 9148, 4920, 8877, 2150, 2152, 5228, 6615, 4921, 79582, 5743, 9353, 5031, 3552, 57216, 3718, 6404, 79899, 3491, 9057, 54795, 6367, 1490, 9051, 221692, 10221, 8764, 9901, 23539, 338879, 728, 285966, 6375, 7422, 4638, 7424, 7049, 84904, 694, 2303, 2637, 57688, 8660, 54541, 5054, 85458, 182, 6383, 6386, 1839, 4…	790	1330	16650	1.74312	5.87398e-05	7.93804e-07	1.65566e-05
GOTERM_BP_FAT	GO:0051247~positive regulation of protein metabolic process	110	11.7773	4.71057e-06	3725, 54103, 10892, 3084, 8743, 117854, 7349, 154, 7060, 4616, 4824, 6352, 3486, 144165, 9148, 253260, 122953, 8877, 2150, 7161, 2152, 604, 9655, 4921, 57162, 57161, 9447, 23645, 3552, 57216, 25976, 5366, 200958, 79899, 3491, 10912, 6367, 56648, 1490, 1815, 8412, 112399, 1612, 1437, 5252, 114881, 8651, 10221, 8764, 728, 6375, 7422, 1647, 7424, 5347, 1847, 1848, 392255, 84722, 1263, 6764, 83734, 1…	790	1508	16650	1.53737	0.0323908	0.000186011	0.00928019
GOTERM_BP_FAT	GO:0043085~positive regulation of catalytic activity	110	11.7773	1.98717e-05	3725, 9649, 3084, 10892, 8743, 7349, 154, 4824, 4616, 6352, 9048, 4929, 481, 3486, 25791, 9148, 253260, 7161, 2152, 4921, 57568, 9447, 23645, 57216, 3718, 5366, 9744, 89846, 200958, 3491, 125058, 10912, 6367, 1490, 1815, 8412, 10811, 112399, 1612, 1437, 55160, 8651, 9901, 256987, 728, 83464, 6375, 7422, 1647, 389337, 5347, 1847, 1848, 84904, 6004, 84722, 6764, 55200, 8660, 1062, 10602, 54206, 183…	790	1559	16650	1.48708	0.129689	0.000674067	0.0391433
GOTERM_BP_4	GO:0032270~positive regulation of cellular protein metabolic process	107	11.4561	1.55165e-06	3725, 10892, 3084, 8743, 117854, 7349, 154, 7060, 4616, 4824, 6352, 3486, 144165, 9148, 253260, 122953, 8877, 2150, 7161, 2152, 604, 9655, 4921, 57162, 57161, 9447, 23645, 3552, 57216, 5366, 200958, 79899, 3491, 10912, 6367, 56648, 1490, 1815, 8412, 112399, 1612, 1437, 5252, 114881, 8651, 10221, 8764, 728, 6375, 7422, 1647, 7424, 5347, 1847, 1848, 392255, 84722, 1263, 6764, 83734, 1062, 6386, 837…	780	1420	16415	1.58578	0.00448658	5.10972e-05	0.00278321
GOTERM_BP_5	GO:0032270~positive regulation of cellular protein metabolic process	107	11.4561	2.7581e-06	3725, 10892, 3084, 8743, 117854, 7349, 154, 7060, 4616, 4824, 6352, 3486, 144165, 9148, 253260, 122953, 8877, 2150, 7161, 2152, 604, 9655, 4921, 57162, 57161, 9447, 23645, 3552, 57216, 5366, 200958, 79899, 3491, 10912, 6367, 56648, 1490, 1815, 8412, 112399, 1612, 1437, 5252, 114881, 8651, 10221, 8764, 728, 6375, 7422, 1647, 7424, 5347, 1847, 1848, 392255, 84722, 1263, 6764, 83734, 1062, 6386, 837…	776	1420	16130	1.56628	0.0117135	0.000135423	0.00516174
GOTERM_BP_ALL	GO:0032270~positive regulation of cellular protein metabolic process	107	11.4561	1.19639e-06	3725, 10892, 3084, 8743, 117854, 7349, 154, 7060, 4616, 4824, 6352, 3486, 144165, 9148, 253260, 122953, 8877, 2150, 7161, 2152, 604, 9655, 4921, 57162, 57161, 9447, 23645, 3552, 57216, 5366, 200958, 79899, 3491, 10912, 6367, 56648, 1490, 1815, 8412, 112399, 1612, 1437, 5252, 114881, 8651, 10221, 8764, 728, 6375, 7422, 1647, 7424, 5347, 1847, 1848, 392255, 84722, 1263, 6764, 83734, 1062, 6386, 837…	793	1420	16792	1.5956	0.00842397	4.38315e-05	0.00235981
GOTERM_BP_FAT	GO:0032270~positive regulation of cellular protein metabolic process	107	11.4561	1.45641e-06	3725, 10892, 3084, 8743, 117854, 7349, 154, 7060, 4616, 4824, 6352, 3486, 144165, 9148, 253260, 122953, 8877, 2150, 7161, 2152, 604, 9655, 4921, 57162, 57161, 9447, 23645, 3552, 57216, 5366, 200958, 79899, 3491, 10912, 6367, 56648, 1490, 1815, 8412, 112399, 1612, 1437, 5252, 114881, 8651, 10221, 8764, 728, 6375, 7422, 1647, 7424, 5347, 1847, 1848, 392255, 84722, 1263, 6764, 83734, 1062, 6386, 837…	790	1420	16650	1.58812	0.0101287	6.48406e-05	0.00286933
GOTERM_BP_3	GO:0009968~negative regulation of signal transduction	106	11.349	1.30965e-12	3087, 3084, 9241, 8743, 59349, 154, 4824, 6352, 147111, 114899, 4929, 3486, 144165, 8326, 9148, 4920, 2150, 7161, 6498, 6615, 604, 9655, 6095, 9353, 23645, 3552, 81848, 79899, 79094, 83667, 1491, 7078, 1612, 161742, 1437, 9572, 285464, 8651, 10221, 1843, 27315, 43847, 1649, 7049, 1847, 387914, 1848, 10114, 6004, 1846, 54541, 5054, 150290, 54206, 84919, 7057, 57630, 4856, 6725, 11221, 84959, 9283,…	789	1089	16663	2.05567	1.58464e-09	9.90399e-11	2.1194e-09
GOTERM_BP_4	GO:0009968~negative regulation of signal transduction	106	11.349	1.57394e-12	3087, 3084, 9241, 8743, 59349, 154, 4824, 6352, 147111, 114899, 4929, 3486, 144165, 8326, 9148, 4920, 2150, 7161, 6498, 6615, 604, 9655, 6095, 9353, 23645, 3552, 81848, 79899, 79094, 83667, 1491, 7078, 1612, 161742, 1437, 9572, 285464, 8651, 10221, 1843, 27315, 43847, 1649, 7049, 1847, 387914, 1848, 10114, 6004, 1846, 54541, 5054, 150290, 54206, 84919, 7057, 57630, 4856, 6725, 11221, 84959, 9283,…	780	1089	16415	2.04844	4.56135e-09	4.14668e-10	2.82327e-09
GOTERM_BP_5	GO:0009968~negative regulation of signal transduction	106	11.349	3.21732e-12	3087, 3084, 9241, 8743, 59349, 154, 4824, 6352, 147111, 114899, 4929, 3486, 144165, 8326, 9148, 4920, 2150, 7161, 6498, 6615, 604, 9655, 6095, 9353, 23645, 3552, 81848, 79899, 79094, 83667, 1491, 7078, 1612, 161742, 1437, 9572, 285464, 8651, 10221, 1843, 27315, 43847, 1649, 7049, 1847, 387914, 1848, 10114, 6004, 1846, 54541, 5054, 150290, 54206, 84919, 7057, 57630, 4856, 6725, 11221, 84959, 9283,…	776	1089	16130	2.02326	1.37444e-08	1.24949e-09	6.02129e-09
GOTERM_BP_ALL	GO:0009968~negative regulation of signal transduction	106	11.349	1.1388e-12	3087, 3084, 9241, 8743, 59349, 154, 4824, 6352, 147111, 114899, 4929, 3486, 144165, 8326, 9148, 4920, 2150, 7161, 6498, 6615, 604, 9655, 6095, 9353, 23645, 3552, 81848, 79899, 79094, 83667, 1491, 7078, 1612, 161742, 1437, 9572, 285464, 8651, 10221, 1843, 27315, 43847, 1649, 7049, 1847, 387914, 1848, 10114, 6004, 1846, 54541, 5054, 150290, 54206, 84919, 7057, 57630, 4856, 6725, 11221, 84959, 9283,…	793	1089	16792	2.06114	8.05214e-09	2.36828e-10	2.24617e-09
GOTERM_BP_FAT	GO:0009968~negative regulation of signal transduction	106	11.349	1.47224e-12	3087, 3084, 9241, 8743, 59349, 154, 4824, 6352, 147111, 114899, 4929, 3486, 144165, 8326, 9148, 4920, 2150, 7161, 6498, 6615, 604, 9655, 6095, 9353, 23645, 3552, 81848, 79899, 79094, 83667, 1491, 7078, 1612, 161742, 1437, 9572, 285464, 8651, 10221, 1843, 27315, 43847, 1649, 7049, 1847, 387914, 1848, 10114, 6004, 1846, 54541, 5054, 150290, 54206, 84919, 7057, 57630, 4856, 6725, 11221, 84959, 9283,…	790	1089	16650	2.05147	1.02911e-08	5.41639e-10	2.90061e-09
GOTERM_BP_1	GO:0022610~biological adhesion	105	11.242	0.00351218	10205, 5734, 10892, 3084, 8744, 23657, 83604, 8740, 55435, 7060, 6352, 8320, 481, 2294, 253260, 7162, 2150, 11093, 604, 9655, 4921, 57162, 678, 6095, 3718, 6404, 3491, 1490, 9051, 6809, 8764, 924, 338879, 6375, 7422, 7424, 3696, 2303, 285704, 5054, 57608, 10938, 6386, 421, 4004, 79633, 7057, 4856, 84959, 10397, 6591, 57530, 8639, 7122, 1051, 4070, 4254, 2196, 283234, 575, 6662, 5328, 639, 3038, 2…	793	1705	16792	1.30405	0.0842017	0.00548236	2.81417
GOTERM_BP_2	GO:0007155~cell adhesion	105	11.242	0.00319297	10205, 5734, 10892, 3084, 8744, 23657, 83604, 8740, 55435, 7060, 6352, 8320, 481, 2294, 253260, 7162, 2150, 11093, 604, 9655, 4921, 57162, 678, 6095, 3718, 6404, 3491, 1490, 9051, 6809, 8764, 924, 338879, 6375, 7422, 7424, 3696, 2303, 285704, 5054, 57608, 10938, 6386, 421, 4004, 79633, 7057, 4856, 84959, 10397, 6591, 57530, 8639, 7122, 1051, 4070, 4254, 2196, 283234, 575, 6662, 5328, 639, 3038, 2…	793	1699	16766	1.30663	0.446583	0.00965219	3.87996
GOTERM_BP_3	GO:0051049~regulation of transport	105	11.242	0.0166246	5734, 3084, 117854, 55432, 7349, 8740, 154, 4824, 6352, 114899, 41, 481, 2294, 8326, 8877, 7161, 2150, 30819, 3099, 9447, 5743, 3552, 5366, 79899, 125058, 25837, 54795, 1815, 1612, 8864, 9572, 22994, 8651, 192683, 8764, 79628, 285966, 6375, 4638, 7422, 9196, 7424, 55107, 1263, 8660, 55733, 5054, 84875, 10938, 6386, 112755, 6755, 54800, 7057, 79774, 7220, 4856, 23237, 84959, 6591, 6513, 55503, 100…	789	1796	16663	1.23469	1	0.0804048	23.7615
GOTERM_BP_ALL	GO:0007155~cell adhesion	105	11.242	0.0031639	10205, 5734, 10892, 3084, 8744, 23657, 83604, 8740, 55435, 7060, 6352, 8320, 481, 2294, 253260, 7162, 2150, 11093, 604, 9655, 4921, 57162, 678, 6095, 3718, 6404, 3491, 1490, 9051, 6809, 8764, 924, 338879, 6375, 7422, 7424, 3696, 2303, 285704, 5054, 57608, 10938, 6386, 421, 4004, 79633, 7057, 4856, 84959, 10397, 6591, 57530, 8639, 7122, 1051, 4070, 4254, 2196, 283234, 575, 6662, 5328, 639, 3038, 2…	793	1699	16792	1.30865	1	0.0407199	6.05925
GOTERM_BP_ALL	GO:0022610~biological adhesion	105	11.242	0.00351218	10205, 5734, 10892, 3084, 8744, 23657, 83604, 8740, 55435, 7060, 6352, 8320, 481, 2294, 253260, 7162, 2150, 11093, 604, 9655, 4921, 57162, 678, 6095, 3718, 6404, 3491, 1490, 9051, 6809, 8764, 924, 338879, 6375, 7422, 7424, 3696, 2303, 285704, 5054, 57608, 10938, 6386, 421, 4004, 79633, 7057, 4856, 84959, 10397, 6591, 57530, 8639, 7122, 1051, 4070, 4254, 2196, 283234, 575, 6662, 5328, 639, 3038, 2…	793	1705	16792	1.30405	1	0.0439911	6.70455
GOTERM_BP_ALL	GO:0051049~regulation of transport	105	11.242	0.0150147	5734, 3084, 117854, 55432, 7349, 8740, 154, 4824, 6352, 114899, 41, 481, 2294, 8326, 8877, 7161, 2150, 30819, 3099, 9447, 5743, 3552, 5366, 79899, 125058, 25837, 54795, 1815, 1612, 8864, 9572, 22994, 8651, 192683, 8764, 79628, 285966, 6375, 4638, 7422, 9196, 7424, 55107, 1263, 8660, 55733, 5054, 84875, 10938, 6386, 112755, 6755, 54800, 7057, 79774, 7220, 4856, 23237, 84959, 6591, 6513, 55503, 100…	793	1796	16792	1.23798	1	0.13878	25.8001
GOTERM_BP_FAT	GO:0007155~cell adhesion	105	11.242	0.00356427	10205, 5734, 10892, 3084, 8744, 23657, 83604, 8740, 55435, 7060, 6352, 8320, 481, 2294, 253260, 7162, 2150, 11093, 604, 9655, 4921, 57162, 678, 6095, 3718, 6404, 3491, 1490, 9051, 6809, 8764, 924, 338879, 6375, 7422, 7424, 3696, 2303, 285704, 5054, 57608, 10938, 6386, 421, 4004, 79633, 7057, 4856, 84959, 10397, 6591, 57530, 8639, 7122, 1051, 4070, 4254, 2196, 283234, 575, 6662, 5328, 639, 3038, 2…	790	1699	16650	1.30252	1	0.0498592	6.79302
GOTERM_BP_FAT	GO:0022610~biological adhesion	105	11.242	0.00407495	10205, 5734, 10892, 3084, 8744, 23657, 83604, 8740, 55435, 7060, 6352, 8320, 481, 2294, 253260, 7162, 2150, 11093, 604, 9655, 4921, 57162, 678, 6095, 3718, 6404, 3491, 1490, 9051, 6809, 8764, 924, 338879, 6375, 7422, 7424, 3696, 2303, 285704, 5054, 57608, 10938, 6386, 421, 4004, 79633, 7057, 4856, 84959, 10397, 6591, 57530, 8639, 7122, 1051, 4070, 4254, 2196, 283234, 575, 6662, 5328, 639, 3038, 2…	790	1705	16650	1.29793	1	0.0549515	7.72965
GOTERM_BP_FAT	GO:0051049~regulation of transport	105	11.242	0.0171578	5734, 3084, 117854, 55432, 7349, 8740, 154, 4824, 6352, 114899, 41, 481, 2294, 8326, 8877, 7161, 2150, 30819, 3099, 9447, 5743, 3552, 5366, 79899, 125058, 25837, 54795, 1815, 1612, 8864, 9572, 22994, 8651, 192683, 8764, 79628, 285966, 6375, 4638, 7422, 9196, 7424, 55107, 1263, 8660, 55733, 5054, 84875, 10938, 6386, 112755, 6755, 54800, 7057, 79774, 7220, 4856, 23237, 84959, 6591, 6513, 55503, 100…	790	1796	16650	1.23217	1	0.165873	28.892
GOTERM_BP_3	GO:0080134~regulation of response to stress	104	11.1349	6.41427e-08	5734, 10892, 117854, 55432, 7349, 4616, 4824, 6352, 114899, 2294, 253260, 2150, 7161, 6498, 2152, 6615, 604, 9655, 57162, 3099, 6095, 9447, 5743, 284207, 23645, 3552, 57216, 5366, 10912, 83667, 1490, 161742, 55061, 9572, 8651, 27315, 728, 6375, 4638, 7422, 1647, 1649, 7049, 10114, 392255, 2303, 5054, 5055, 54206, 6386, 1839, 79444, 84919, 7057, 7056, 57630, 4856, 23236, 11221, 84959, 9283, 6591, …	789	1285	16663	1.70925	7.76097e-05	1.2127e-06	0.000103805
GOTERM_BP_3	GO:0009890~negative regulation of biosynthetic process	104	11.1349	7.26769e-05	3725, 132864, 688, 3087, 9242, 3084, 9241, 117854, 4824, 6352, 8320, 2297, 114899, 4929, 2294, 144165, 122953, 7161, 6498, 6615, 604, 678, 7546, 4194, 3096, 23645, 3299, 3718, 10628, 83667, 8538, 1815, 1612, 8864, 8553, 9572, 55729, 1788, 1843, 144455, 6375, 7422, 2274, 1649, 5347, 26149, 49854, 1263, 3224, 2303, 1063, 23492, 54206, 116039, 1839, 57600, 4773, 4004, 23236, 146198, 53335, 6591, 105…	789	1504	16663	1.46037	0.0841863	0.0008293	0.117551
GOTERM_BP_4	GO:0031327~negative regulation of cellular biosynthetic process	104	11.1349	4.4485e-05	3725, 132864, 688, 3087, 9242, 3084, 9241, 117854, 4824, 6352, 8320, 2297, 114899, 4929, 2294, 144165, 122953, 7161, 6498, 6615, 604, 678, 7546, 4194, 3096, 23645, 3299, 3718, 10628, 83667, 8538, 1815, 1612, 8864, 8553, 9572, 55729, 1788, 1843, 144455, 6375, 7422, 2274, 1649, 5347, 26149, 49854, 1263, 3224, 2303, 1063, 23492, 54206, 116039, 1839, 57600, 4773, 4004, 23236, 146198, 53335, 6591, 105…	780	1480	16415	1.47883	0.120956	0.00103083	0.0797643
GOTERM_BP_4	GO:0009890~negative regulation of biosynthetic process	104	11.1349	8.37541e-05	3725, 132864, 688, 3087, 9242, 3084, 9241, 117854, 4824, 6352, 8320, 2297, 114899, 4929, 2294, 144165, 122953, 7161, 6498, 6615, 604, 678, 7546, 4194, 3096, 23645, 3299, 3718, 10628, 83667, 8538, 1815, 1612, 8864, 8553, 9572, 55729, 1788, 1843, 144455, 6375, 7422, 2274, 1649, 5347, 26149, 49854, 1263, 3224, 2303, 1063, 23492, 54206, 116039, 1839, 57600, 4773, 4004, 23236, 146198, 53335, 6591, 105…	780	1504	16415	1.45523	0.215516	0.00177018	0.150126
GOTERM_BP_5	GO:0031327~negative regulation of cellular biosynthetic process	104	11.1349	7.32942e-05	3725, 132864, 688, 3087, 9242, 3084, 9241, 117854, 4824, 6352, 8320, 2297, 114899, 4929, 2294, 144165, 122953, 7161, 6498, 6615, 604, 678, 7546, 4194, 3096, 23645, 3299, 3718, 10628, 83667, 8538, 1815, 1612, 8864, 8553, 9572, 55729, 1788, 1843, 144455, 6375, 7422, 2274, 1649, 5347, 26149, 49854, 1263, 3224, 2303, 1063, 23492, 54206, 116039, 1839, 57600, 4773, 4004, 23236, 146198, 53335, 6591, 105…	776	1480	16130	1.46064	0.268841	0.00240575	0.137083
GOTERM_BP_ALL	GO:0080134~regulation of response to stress	104	11.1349	5.69741e-08	5734, 10892, 117854, 55432, 7349, 4616, 4824, 6352, 114899, 2294, 253260, 2150, 7161, 6498, 2152, 6615, 604, 9655, 57162, 3099, 6095, 9447, 5743, 284207, 23645, 3552, 57216, 5366, 10912, 83667, 1490, 161742, 55061, 9572, 8651, 27315, 728, 6375, 4638, 7422, 1647, 1649, 7049, 10114, 392255, 2303, 5054, 5055, 54206, 6386, 1839, 79444, 84919, 7057, 7056, 57630, 4856, 23236, 11221, 84959, 9283, 6591, …	793	1285	16792	1.7138	0.000402783	2.8776e-06	0.00011238
GOTERM_BP_ALL	GO:0031327~negative regulation of cellular biosynthetic process	104	11.1349	3.4925e-05	3725, 132864, 688, 3087, 9242, 3084, 9241, 117854, 4824, 6352, 8320, 2297, 114899, 4929, 2294, 144165, 122953, 7161, 6498, 6615, 604, 678, 7546, 4194, 3096, 23645, 3299, 3718, 10628, 83667, 8538, 1815, 1612, 8864, 8553, 9572, 55729, 1788, 1843, 144455, 6375, 7422, 2274, 1649, 5347, 26149, 49854, 1263, 3224, 2303, 1063, 23492, 54206, 116039, 1839, 57600, 4773, 4004, 23236, 146198, 53335, 6591, 105…	793	1480	16792	1.48799	0.218827	0.000917641	0.068866
GOTERM_BP_ALL	GO:0009890~negative regulation of biosynthetic process	104	11.1349	6.624e-05	3725, 132864, 688, 3087, 9242, 3084, 9241, 117854, 4824, 6352, 8320, 2297, 114899, 4929, 2294, 144165, 122953, 7161, 6498, 6615, 604, 678, 7546, 4194, 3096, 23645, 3299, 3718, 10628, 83667, 8538, 1815, 1612, 8864, 8553, 9572, 55729, 1788, 1843, 144455, 6375, 7422, 2274, 1649, 5347, 26149, 49854, 1263, 3224, 2303, 1063, 23492, 54206, 116039, 1839, 57600, 4773, 4004, 23236, 146198, 53335, 6591, 105…	793	1504	16792	1.46425	0.373996	0.00161386	0.130576
GOTERM_BP_FAT	GO:0080134~regulation of response to stress	104	11.1349	7.1751e-08	5734, 10892, 117854, 55432, 7349, 4616, 4824, 6352, 114899, 2294, 253260, 2150, 7161, 6498, 2152, 6615, 604, 9655, 57162, 3099, 6095, 9447, 5743, 284207, 23645, 3552, 57216, 5366, 10912, 83667, 1490, 161742, 55061, 9572, 8651, 27315, 728, 6375, 4638, 7422, 1647, 1649, 7049, 10114, 392255, 2303, 5054, 5055, 54206, 6386, 1839, 79444, 84919, 7057, 7056, 57630, 4856, 23236, 11221, 84959, 9283, 6591, …	790	1285	16650	1.70576	0.000501414	4.68727e-06	0.000141361
GOTERM_BP_FAT	GO:0031327~negative regulation of cellular biosynthetic process	104	11.1349	4.21049e-05	3725, 132864, 688, 3087, 9242, 3084, 9241, 117854, 4824, 6352, 8320, 2297, 114899, 4929, 2294, 144165, 122953, 7161, 6498, 6615, 604, 678, 7546, 4194, 3096, 23645, 3299, 3718, 10628, 83667, 8538, 1815, 1612, 8864, 8553, 9572, 55729, 1788, 1843, 144455, 6375, 7422, 2274, 1649, 5347, 26149, 49854, 1263, 3224, 2303, 1063, 23492, 54206, 116039, 1839, 57600, 4773, 4004, 23236, 146198, 53335, 6591, 105…	790	1480	16650	1.48101	0.254962	0.00129572	0.082921
GOTERM_BP_FAT	GO:0009890~negative regulation of biosynthetic process	104	11.1349	7.89809e-05	3725, 132864, 688, 3087, 9242, 3084, 9241, 117854, 4824, 6352, 8320, 2297, 114899, 4929, 2294, 144165, 122953, 7161, 6498, 6615, 604, 678, 7546, 4194, 3096, 23645, 3299, 3718, 10628, 83667, 8538, 1815, 1612, 8864, 8553, 9572, 55729, 1788, 1843, 144455, 6375, 7422, 2274, 1649, 5347, 26149, 49854, 1263, 3224, 2303, 1063, 23492, 54206, 116039, 1839, 57600, 4773, 4004, 23236, 146198, 53335, 6591, 105…	790	1504	16650	1.45738	0.42426	0.00222373	0.155491
GOTERM_BP_3	GO:0016477~cell migration	103	11.0278	1.86143e-09	3725, 5734, 3084, 9241, 23657, 8740, 7060, 6352, 2296, 9048, 4929, 481, 2294, 3486, 4920, 8877, 2150, 2152, 5228, 6615, 4921, 5743, 9353, 5031, 3552, 57216, 3718, 6404, 79899, 3491, 9057, 54795, 6367, 1490, 9051, 10221, 8764, 9901, 23539, 285966, 728, 6375, 4638, 7422, 7424, 7049, 84904, 694, 2303, 2637, 57688, 8660, 54541, 5054, 85458, 6383, 6386, 1839, 4773, 7057, 7056, 23237, 4856, 23236, 6725…	789	1184	16663	1.83722	2.25232e-06	5.49348e-08	3.01242e-06
GOTERM_BP_3	GO:0007267~cell-cell signaling	103	11.0278	0.000160597	3087, 9241, 8676, 8927, 8743, 8744, 7349, 59349, 2744, 154, 4824, 147111, 6352, 2297, 114899, 4929, 41, 144165, 8326, 10135, 9148, 4920, 30819, 5228, 8541, 5744, 5743, 57216, 3491, 54795, 6367, 1490, 1815, 8864, 9982, 64130, 9572, 389692, 6809, 6375, 1131, 1649, 387914, 55107, 116372, 26050, 8660, 2300, 793, 85458, 6386, 112755, 6755, 5330, 4856, 23237, 23236, 2700, 6591, 6513, 2247, 6662, 83849,…	789	1517	16663	1.43393	0.176621	0.00160481	0.259584
GOTERM_BP_4	GO:0016477~cell migration	103	11.0278	2.13258e-09	3725, 5734, 3084, 9241, 23657, 8740, 7060, 6352, 2296, 9048, 4929, 481, 2294, 3486, 4920, 8877, 2150, 2152, 5228, 6615, 4921, 5743, 9353, 5031, 3552, 57216, 3718, 6404, 79899, 3491, 9057, 54795, 6367, 1490, 9051, 10221, 8764, 9901, 23539, 285966, 728, 6375, 4638, 7422, 7424, 7049, 84904, 694, 2303, 2637, 57688, 8660, 54541, 5054, 85458, 6383, 6386, 1839, 4773, 7057, 7056, 23237, 4856, 23236, 6725…	780	1184	16415	1.83076	6.18019e-06	1.76577e-07	3.82528e-06
GOTERM_BP_4	GO:0007267~cell-cell signaling	103	11.0278	0.000178363	3087, 9241, 8676, 8927, 8743, 8744, 7349, 59349, 2744, 154, 4824, 147111, 6352, 2297, 114899, 4929, 41, 144165, 8326, 10135, 9148, 4920, 30819, 5228, 8541, 5744, 5743, 57216, 3491, 54795, 6367, 1490, 1815, 8864, 9982, 64130, 9572, 389692, 6809, 6375, 1131, 1649, 387914, 55107, 116372, 26050, 8660, 2300, 793, 85458, 6386, 112755, 6755, 5330, 4856, 23237, 23236, 2700, 6591, 6513, 2247, 6662, 83849,…	780	1517	16415	1.42889	0.403658	0.00330824	0.319453
GOTERM_BP_5	GO:0016477~cell migration	103	11.0278	4.01234e-09	3725, 5734, 3084, 9241, 23657, 8740, 7060, 6352, 2296, 9048, 4929, 481, 2294, 3486, 4920, 8877, 2150, 2152, 5228, 6615, 4921, 5743, 9353, 5031, 3552, 57216, 3718, 6404, 79899, 3491, 9057, 54795, 6367, 1490, 9051, 10221, 8764, 9901, 23539, 285966, 728, 6375, 4638, 7422, 7424, 7049, 84904, 694, 2303, 2637, 57688, 8660, 54541, 5054, 85458, 6383, 6386, 1839, 4773, 7057, 7056, 23237, 4856, 23236, 6725…	776	1184	16130	1.80825	1.71406e-05	6.12168e-07	7.5092e-06
GOTERM_BP_ALL	GO:0016477~cell migration	103	11.0278	1.55078e-09	3725, 5734, 3084, 9241, 23657, 8740, 7060, 6352, 2296, 9048, 4929, 481, 2294, 3486, 4920, 8877, 2150, 2152, 5228, 6615, 4921, 5743, 9353, 5031, 3552, 57216, 3718, 6404, 79899, 3491, 9057, 54795, 6367, 1490, 9051, 10221, 8764, 9901, 23539, 285966, 728, 6375, 4638, 7422, 7424, 7049, 84904, 694, 2303, 2637, 57688, 8660, 54541, 5054, 85458, 6383, 6386, 1839, 4773, 7057, 7056, 23237, 4856, 23236, 6725…	793	1184	16792	1.84211	1.09655e-05	1.30542e-07	3.05887e-06
GOTERM_BP_ALL	GO:0007267~cell-cell signaling	103	11.0278	0.0001442	3087, 9241, 8676, 8927, 8743, 8744, 7349, 59349, 2744, 154, 4824, 147111, 6352, 2297, 114899, 4929, 41, 144165, 8326, 10135, 9148, 4920, 30819, 5228, 8541, 5744, 5743, 57216, 3491, 54795, 6367, 1490, 1815, 8864, 9982, 64130, 9572, 389692, 6809, 6375, 1131, 1649, 387914, 55107, 116372, 26050, 8660, 2300, 793, 85458, 6386, 112755, 6755, 5330, 4856, 23237, 23236, 2700, 6591, 6513, 2247, 6662, 83849,…	793	1517	16792	1.43774	0.639301	0.00305752	0.284047
GOTERM_BP_FAT	GO:0016477~cell migration	103	11.0278	2.04753e-09	3725, 5734, 3084, 9241, 23657, 8740, 7060, 6352, 2296, 9048, 4929, 481, 2294, 3486, 4920, 8877, 2150, 2152, 5228, 6615, 4921, 5743, 9353, 5031, 3552, 57216, 3718, 6404, 79899, 3491, 9057, 54795, 6367, 1490, 9051, 10221, 8764, 9901, 23539, 285966, 728, 6375, 4638, 7422, 7424, 7049, 84904, 694, 2303, 2637, 57688, 8660, 54541, 5054, 85458, 6383, 6386, 1839, 4773, 7057, 7056, 23237, 4856, 23236, 6725…	790	1184	16650	1.83347	1.43121e-05	2.38537e-07	4.03397e-06
GOTERM_BP_FAT	GO:0007267~cell-cell signaling	103	11.0278	0.00017206	3087, 9241, 8676, 8927, 8743, 8744, 7349, 59349, 2744, 154, 4824, 147111, 6352, 2297, 114899, 4929, 41, 144165, 8326, 10135, 9148, 4920, 30819, 5228, 8541, 5744, 5743, 57216, 3491, 54795, 6367, 1490, 1815, 8864, 9982, 64130, 9572, 389692, 6809, 6375, 1131, 1649, 387914, 55107, 116372, 26050, 8660, 2300, 793, 85458, 6386, 112755, 6755, 5330, 4856, 23237, 23236, 2700, 6591, 6513, 2247, 6662, 83849,…	790	1517	16650	1.431	0.699649	0.00419677	0.338442
GOTERM_BP_4	GO:0010558~negative regulation of macromolecule biosynthetic process	102	10.9208	2.15019e-05	3725, 132864, 688, 3087, 9242, 3084, 9241, 117854, 4824, 6352, 8320, 2297, 4929, 2294, 144165, 122953, 7161, 6498, 6615, 604, 678, 7546, 4194, 3096, 23645, 3299, 3718, 10628, 83667, 8538, 1612, 8864, 8553, 9572, 55729, 1788, 1843, 144455, 6375, 7422, 2274, 1649, 5347, 26149, 49854, 1263, 3224, 2303, 1063, 23492, 54206, 116039, 1839, 57600, 4773, 4004, 23236, 146198, 53335, 6591, 1051, 80315, 1052…	780	1418	16415	1.51381	0.0604115	0.000527939	0.0385618
GOTERM_BP_5	GO:0010558~negative regulation of macromolecule biosynthetic process	102	10.9208	3.39537e-05	3725, 132864, 688, 3087, 9242, 3084, 9241, 117854, 4824, 6352, 8320, 2297, 4929, 2294, 144165, 122953, 7161, 6498, 6615, 604, 678, 7546, 4194, 3096, 23645, 3299, 3718, 10628, 83667, 8538, 1612, 8864, 8553, 9572, 55729, 1788, 1843, 144455, 6375, 7422, 2274, 1649, 5347, 26149, 49854, 1263, 3224, 2303, 1063, 23492, 54206, 116039, 1839, 57600, 4773, 4004, 23236, 146198, 53335, 6591, 1051, 80315, 1052…	776	1418	16130	1.49519	0.135023	0.00126053	0.0635262
GOTERM_BP_ALL	GO:0010558~negative regulation of macromolecule biosynthetic process	102	10.9208	1.63744e-05	3725, 132864, 688, 3087, 9242, 3084, 9241, 117854, 4824, 6352, 8320, 2297, 4929, 2294, 144165, 122953, 7161, 6498, 6615, 604, 678, 7546, 4194, 3096, 23645, 3299, 3718, 10628, 83667, 8538, 1612, 8864, 8553, 9572, 55729, 1788, 1843, 144455, 6375, 7422, 2274, 1649, 5347, 26149, 49854, 1263, 3224, 2303, 1063, 23492, 54206, 116039, 1839, 57600, 4773, 4004, 23236, 146198, 53335, 6591, 1051, 80315, 1052…	793	1418	16792	1.52319	0.109333	0.000464889	0.0322931
GOTERM_BP_FAT	GO:0010558~negative regulation of macromolecule biosynthetic process	102	10.9208	1.94877e-05	3725, 132864, 688, 3087, 9242, 3084, 9241, 117854, 4824, 6352, 8320, 2297, 4929, 2294, 144165, 122953, 7161, 6498, 6615, 604, 678, 7546, 4194, 3096, 23645, 3299, 3718, 10628, 83667, 8538, 1612, 8864, 8553, 9572, 55729, 1788, 1843, 144455, 6375, 7422, 2274, 1649, 5347, 26149, 49854, 1263, 3224, 2303, 1063, 23492, 54206, 116039, 1839, 57600, 4773, 4004, 23236, 146198, 53335, 6591, 1051, 80315, 1052…	790	1418	16650	1.51604	0.12735	0.00066427	0.038387
GOTERM_BP_1	GO:0022414~reproductive process	101	10.8137	7.03481e-06	9241, 8743, 7349, 10481, 4824, 2296, 8320, 5016, 63894, 10135, 9148, 4920, 1723, 6498, 604, 6615, 5228, 79582, 8681, 5744, 5743, 9353, 3293, 3552, 25976, 9918, 3491, 6875, 56648, 1437, 22994, 1788, 338879, 1843, 43847, 144455, 7422, 55521, 5347, 3696, 694, 81539, 4439, 54407, 6674, 899, 11022, 995, 151246, 7056, 148229, 23236, 646, 9510, 2709, 2707, 1051, 55818, 4254, 54760, 23617, 5268, 54852, 6…	793	1373	16792	1.55769	0.000175855	1.9541e-05	0.00570735
GOTERM_BP_1	GO:0000003~reproduction	101	10.8137	7.43996e-06	9241, 8743, 7349, 10481, 4824, 2296, 8320, 5016, 63894, 10135, 9148, 4920, 1723, 6498, 604, 6615, 5228, 79582, 8681, 5744, 5743, 9353, 3293, 3552, 25976, 9918, 3491, 6875, 56648, 1437, 22994, 1788, 338879, 1843, 43847, 144455, 7422, 55521, 5347, 3696, 694, 81539, 4439, 54407, 6674, 899, 11022, 995, 151246, 7056, 148229, 23236, 646, 9510, 2709, 2707, 1051, 55818, 4254, 54760, 23617, 5268, 54852, 6…	793	1375	16792	1.55542	0.000185982	1.85998e-05	0.00603605
GOTERM_BP_2	GO:0022414~reproductive process	101	10.8137	7.8413e-06	9241, 8743, 7349, 10481, 4824, 2296, 8320, 5016, 63894, 10135, 9148, 4920, 1723, 6498, 604, 6615, 5228, 79582, 8681, 5744, 5743, 9353, 3293, 3552, 25976, 9918, 3491, 6875, 56648, 1437, 22994, 1788, 338879, 1843, 43847, 144455, 7422, 55521, 5347, 3696, 694, 81539, 4439, 54407, 6674, 899, 11022, 995, 151246, 7056, 148229, 23236, 646, 9510, 2709, 2707, 1051, 55818, 4254, 54760, 23617, 5268, 54852, 6…	793	1373	16766	1.55527	0.00144959	3.62655e-05	0.00970226
GOTERM_BP_ALL	GO:0022414~reproductive process	101	10.8137	7.03481e-06	9241, 8743, 7349, 10481, 4824, 2296, 8320, 5016, 63894, 10135, 9148, 4920, 1723, 6498, 604, 6615, 5228, 79582, 8681, 5744, 5743, 9353, 3293, 3552, 25976, 9918, 3491, 6875, 56648, 1437, 22994, 1788, 338879, 1843, 43847, 144455, 7422, 55521, 5347, 3696, 694, 81539, 4439, 54407, 6674, 899, 11022, 995, 151246, 7056, 148229, 23236, 646, 9510, 2709, 2707, 1051, 55818, 4254, 54760, 23617, 5268, 54852, 6…	793	1373	16792	1.55769	0.0485264	0.000218149	0.0138751
GOTERM_BP_ALL	GO:0000003~reproduction	101	10.8137	7.43996e-06	9241, 8743, 7349, 10481, 4824, 2296, 8320, 5016, 63894, 10135, 9148, 4920, 1723, 6498, 604, 6615, 5228, 79582, 8681, 5744, 5743, 9353, 3293, 3552, 25976, 9918, 3491, 6875, 56648, 1437, 22994, 1788, 338879, 1843, 43847, 144455, 7422, 55521, 5347, 3696, 694, 81539, 4439, 54407, 6674, 899, 11022, 995, 151246, 7056, 148229, 23236, 646, 9510, 2709, 2707, 1051, 55818, 4254, 54760, 23617, 5268, 54852, 6…	793	1375	16792	1.55542	0.0512483	0.000228705	0.0146741
GOTERM_BP_FAT	GO:0022414~reproductive process	101	10.8137	8.58084e-06	9241, 8743, 7349, 10481, 4824, 2296, 8320, 5016, 63894, 10135, 9148, 4920, 1723, 6498, 604, 6615, 5228, 79582, 8681, 5744, 5743, 9353, 3293, 3552, 25976, 9918, 3491, 6875, 56648, 1437, 22994, 1788, 338879, 1843, 43847, 144455, 7422, 55521, 5347, 3696, 694, 81539, 4439, 54407, 6674, 899, 11022, 995, 151246, 7056, 148229, 23236, 646, 9510, 2709, 2707, 1051, 55818, 4254, 54760, 23617, 5268, 54852, 6…	790	1373	16650	1.55038	0.0582169	0.000318993	0.0169043
GOTERM_BP_FAT	GO:0000003~reproduction	101	10.8137	9.33717e-06	9241, 8743, 7349, 10481, 4824, 2296, 8320, 5016, 63894, 10135, 9148, 4920, 1723, 6498, 604, 6615, 5228, 79582, 8681, 5744, 5743, 9353, 3293, 3552, 25976, 9918, 3491, 6875, 56648, 1437, 22994, 1788, 338879, 1843, 43847, 144455, 7422, 55521, 5347, 3696, 694, 81539, 4439, 54407, 6674, 899, 11022, 995, 151246, 7056, 148229, 23236, 646, 9510, 2709, 2707, 1051, 55818, 4254, 54760, 23617, 5268, 54852, 6…	790	1375	16650	1.54812	0.0631828	0.000345269	0.0183942
GOTERM_BP_3	GO:0051172~negative regulation of nitrogen compound metabolic process	100	10.7066	0.000434828	3725, 132864, 23236, 3087, 688, 146198, 3084, 9242, 9241, 53335, 117854, 6591, 4824, 8320, 1051, 6352, 2297, 80315, 4929, 1052, 144165, 2294, 122953, 6498, 7161, 127343, 604, 10062, 6615, 9975, 23034, 6662, 678, 7546, 639, 54567, 4194, 3096, 64783, 23645, 25937, 3299, 55806, 2886, 10628, 283248, 4261, 80139, 83667, 8538, 23028, 9314, 1815, 4084, 1612, 23411, 8864, 1956, 9572, 8553, 2354, 55729, 1…	789	1506	16663	1.40233	0.409187	0.00372535	0.70138
GOTERM_BP_4	GO:0072359~circulatory system development	100	10.7066	4.82216e-14	3725, 688, 3087, 3084, 9241, 3339, 26160, 10481, 7060, 4824, 2296, 8320, 2294, 144165, 4211, 23135, 8877, 7161, 2152, 5228, 6615, 6095, 204851, 5743, 9353, 3552, 57216, 25976, 3491, 1490, 1491, 728, 144455, 4638, 7422, 2274, 7424, 1649, 3696, 7049, 694, 2303, 2637, 26050, 2300, 5054, 27295, 81575, 54206, 182, 79633, 7057, 4856, 57538, 221322, 9510, 6591, 7122, 2247, 575, 3576, 6662, 639, 60485, 7…	780	945	16415	2.22697	1.39636e-10	4.65454e-11	8.64309e-11
GOTERM_BP_4	GO:0072358~cardiovascular system development	100	10.7066	4.82216e-14	3725, 688, 3087, 3084, 9241, 3339, 26160, 10481, 7060, 4824, 2296, 8320, 2294, 144165, 4211, 23135, 8877, 7161, 2152, 5228, 6615, 6095, 204851, 5743, 9353, 3552, 57216, 25976, 3491, 1490, 1491, 728, 144455, 4638, 7422, 2274, 7424, 1649, 3696, 7049, 694, 2303, 2637, 26050, 2300, 5054, 27295, 81575, 54206, 182, 79633, 7057, 4856, 57538, 221322, 9510, 6591, 7122, 2247, 575, 3576, 6662, 639, 60485, 7…	780	945	16415	2.22697	1.39636e-10	4.65454e-11	8.64309e-11
GOTERM_BP_4	GO:0051172~negative regulation of nitrogen compound metabolic process	100	10.7066	0.000494149	3725, 132864, 23236, 3087, 688, 146198, 3084, 9242, 9241, 53335, 117854, 6591, 4824, 8320, 1051, 6352, 2297, 80315, 4929, 1052, 144165, 2294, 122953, 6498, 7161, 127343, 604, 10062, 6615, 9975, 23034, 6662, 678, 7546, 639, 54567, 4194, 3096, 64783, 23645, 25937, 3299, 55806, 2886, 10628, 283248, 4261, 80139, 83667, 8538, 23028, 9314, 1815, 4084, 1612, 23411, 8864, 1956, 9572, 8553, 2354, 55729, 1…	780	1506	16415	1.3974	0.761264	0.00779675	0.882673
GOTERM_BP_5	GO:0072359~circulatory system development	100	10.7066	1.0055e-13	3725, 688, 3087, 3084, 9241, 3339, 26160, 10481, 7060, 4824, 2296, 8320, 2294, 144165, 4211, 23135, 8877, 7161, 2152, 5228, 6615, 6095, 204851, 5743, 9353, 3552, 57216, 25976, 3491, 1490, 1491, 728, 144455, 4638, 7422, 2274, 7424, 1649, 3696, 7049, 694, 2303, 2637, 26050, 2300, 5054, 27295, 81575, 54206, 182, 79633, 7057, 4856, 57538, 221322, 9510, 6591, 7122, 2247, 575, 3576, 6662, 639, 60485, 7…	776	945	16130	2.19959	4.29704e-10	1.43235e-10	1.88249e-10
GOTERM_BP_5	GO:0072358~cardiovascular system development	100	10.7066	1.0055e-13	3725, 688, 3087, 3084, 9241, 3339, 26160, 10481, 7060, 4824, 2296, 8320, 2294, 144165, 4211, 23135, 8877, 7161, 2152, 5228, 6615, 6095, 204851, 5743, 9353, 3552, 57216, 25976, 3491, 1490, 1491, 728, 144455, 4638, 7422, 2274, 7424, 1649, 3696, 7049, 694, 2303, 2637, 26050, 2300, 5054, 27295, 81575, 54206, 182, 79633, 7057, 4856, 57538, 221322, 9510, 6591, 7122, 2247, 575, 3576, 6662, 639, 60485, 7…	776	945	16130	2.19959	4.29704e-10	1.43235e-10	1.88249e-10
GOTERM_BP_ALL	GO:0072359~circulatory system development	100	10.7066	3.44634e-14	3725, 688, 3087, 3084, 9241, 3339, 26160, 10481, 7060, 4824, 2296, 8320, 2294, 144165, 4211, 23135, 8877, 7161, 2152, 5228, 6615, 6095, 204851, 5743, 9353, 3552, 57216, 25976, 3491, 1490, 1491, 728, 144455, 4638, 7422, 2274, 7424, 1649, 3696, 7049, 694, 2303, 2637, 26050, 2300, 5054, 27295, 81575, 54206, 182, 79633, 7057, 4856, 57538, 221322, 9510, 6591, 7122, 2247, 575, 3576, 6662, 639, 60485, 7…	793	945	16792	2.24077	2.43362e-10	1.62241e-11	6.78901e-11
GOTERM_BP_ALL	GO:0072358~cardiovascular system development	100	10.7066	3.44634e-14	3725, 688, 3087, 3084, 9241, 3339, 26160, 10481, 7060, 4824, 2296, 8320, 2294, 144165, 4211, 23135, 8877, 7161, 2152, 5228, 6615, 6095, 204851, 5743, 9353, 3552, 57216, 25976, 3491, 1490, 1491, 728, 144455, 4638, 7422, 2274, 7424, 1649, 3696, 7049, 694, 2303, 2637, 26050, 2300, 5054, 27295, 81575, 54206, 182, 79633, 7057, 4856, 57538, 221322, 9510, 6591, 7122, 2247, 575, 3576, 6662, 639, 60485, 7…	793	945	16792	2.24077	2.43362e-10	1.62241e-11	6.78901e-11
GOTERM_BP_ALL	GO:0051172~negative regulation of nitrogen compound metabolic process	100	10.7066	0.000424815	3725, 132864, 23236, 3087, 688, 146198, 3084, 9242, 9241, 53335, 117854, 6591, 4824, 8320, 1051, 6352, 2297, 80315, 4929, 1052, 144165, 2294, 122953, 6498, 7161, 127343, 604, 10062, 6615, 9975, 23034, 6662, 678, 7546, 639, 54567, 4194, 3096, 64783, 23645, 25937, 3299, 55806, 2886, 10628, 283248, 4261, 80139, 83667, 8538, 23028, 9314, 1815, 4084, 1612, 23411, 8864, 1956, 9572, 8553, 2354, 55729, 1…	793	1506	16792	1.40606	0.950437	0.00769391	0.834611
GOTERM_BP_FAT	GO:0072358~cardiovascular system development	100	10.7066	4.56275e-14	3725, 688, 3087, 3084, 9241, 3339, 26160, 10481, 7060, 4824, 2296, 8320, 2294, 144165, 4211, 23135, 8877, 7161, 2152, 5228, 6615, 6095, 204851, 5743, 9353, 3552, 57216, 25976, 3491, 1490, 1491, 728, 144455, 4638, 7422, 2274, 7424, 1649, 3696, 7049, 694, 2303, 2637, 26050, 2300, 5054, 27295, 81575, 54206, 182, 79633, 7057, 4856, 57538, 221322, 9510, 6591, 7122, 2247, 575, 3576, 6662, 639, 60485, 7…	790	945	16650	2.23026	3.18955e-10	4.5565e-11	8.98948e-11
GOTERM_BP_FAT	GO:0072359~circulatory system development	100	10.7066	4.56275e-14	3725, 688, 3087, 3084, 9241, 3339, 26160, 10481, 7060, 4824, 2296, 8320, 2294, 144165, 4211, 23135, 8877, 7161, 2152, 5228, 6615, 6095, 204851, 5743, 9353, 3552, 57216, 25976, 3491, 1490, 1491, 728, 144455, 4638, 7422, 2274, 7424, 1649, 3696, 7049, 694, 2303, 2637, 26050, 2300, 5054, 27295, 81575, 54206, 182, 79633, 7057, 4856, 57538, 221322, 9510, 6591, 7122, 2247, 575, 3576, 6662, 639, 60485, 7…	790	945	16650	2.23026	3.18955e-10	4.5565e-11	8.98948e-11
GOTERM_BP_FAT	GO:0051172~negative regulation of nitrogen compound metabolic process	100	10.7066	0.000479798	3725, 132864, 23236, 3087, 688, 146198, 3084, 9242, 9241, 53335, 117854, 6591, 4824, 8320, 1051, 6352, 2297, 80315, 4929, 1052, 144165, 2294, 122953, 6498, 7161, 127343, 604, 10062, 6615, 9975, 23034, 6662, 678, 7546, 639, 54567, 4194, 3096, 64783, 23645, 25937, 3299, 55806, 2886, 10628, 283248, 4261, 80139, 83667, 8538, 23028, 9314, 1815, 4084, 1612, 23411, 8864, 1956, 9572, 8553, 2354, 55729, 1…	790	1506	16650	1.39947	0.965076	0.00996373	0.941051
GOTERM_BP_3	GO:0042592~homeostatic process	98	10.4925	0.0126578	6558, 5734, 7296, 117854, 8740, 154, 6352, 2296, 114899, 8326, 481, 6498, 2150, 604, 3099, 6549, 6095, 4688, 5743, 284207, 3552, 3718, 282679, 5366, 54795, 83667, 56648, 1490, 2843, 1815, 9572, 924, 728, 6375, 7422, 1649, 7049, 1645, 94137, 55107, 58476, 8660, 793, 9187, 10938, 4004, 6755, 7220, 4856, 84959, 65012, 4254, 9696, 55503, 2247, 55812, 10062, 9975, 6662, 56262, 9501, 56261, 84649, 5670…	789	1645	16663	1.25816	1	0.0648199	18.6292
GOTERM_BP_5	GO:2000113~negative regulation of cellular macromolecule biosynthetic process	98	10.4925	1.647e-05	3725, 132864, 23236, 3087, 688, 146198, 3084, 9242, 9241, 53335, 117854, 6591, 4824, 8320, 1051, 2297, 80315, 4929, 1052, 144165, 2294, 122953, 6498, 7161, 127343, 604, 10062, 6615, 9975, 23034, 6662, 678, 7546, 639, 54567, 4194, 3096, 64783, 23645, 25937, 3299, 3718, 55806, 2886, 10628, 283248, 4261, 80139, 83667, 8538, 23028, 9314, 4084, 1612, 23411, 8864, 1956, 9572, 8553, 2354, 55729, 1746, 2…	776	1324	16130	1.53855	0.0679422	0.0006453	0.0308196
GOTERM_BP_ALL	GO:2000113~negative regulation of cellular macromolecule biosynthetic process	98	10.4925	7.9379e-06	3725, 132864, 23236, 3087, 688, 146198, 3084, 9242, 9241, 53335, 117854, 6591, 4824, 8320, 1051, 2297, 80315, 4929, 1052, 144165, 2294, 122953, 6498, 7161, 127343, 604, 10062, 6615, 9975, 23034, 6662, 678, 7546, 639, 54567, 4194, 3096, 64783, 23645, 25937, 3299, 3718, 55806, 2886, 10628, 283248, 4261, 80139, 83667, 8538, 23028, 9314, 4084, 1612, 23411, 8864, 1956, 9572, 8553, 2354, 55729, 1746, 2…	793	1324	16792	1.56735	0.054583	0.000242954	0.0156561
GOTERM_BP_ALL	GO:0042592~homeostatic process	98	10.4925	0.0118244	6558, 5734, 7296, 117854, 8740, 154, 6352, 2296, 114899, 8326, 481, 6498, 2150, 604, 3099, 6549, 6095, 4688, 5743, 284207, 3552, 3718, 282679, 5366, 54795, 83667, 56648, 1490, 2843, 1815, 9572, 924, 728, 6375, 7422, 1649, 7049, 1645, 94137, 55107, 58476, 8660, 793, 9187, 10938, 4004, 6755, 7220, 4856, 84959, 65012, 4254, 9696, 55503, 2247, 55812, 10062, 9975, 6662, 56262, 9501, 56261, 84649, 5670…	793	1645	16792	1.26151	1	0.115866	20.9132
GOTERM_BP_FAT	GO:2000113~negative regulation of cellular macromolecule biosynthetic process	98	10.4925	9.54571e-06	3725, 132864, 23236, 3087, 688, 146198, 3084, 9242, 9241, 53335, 117854, 6591, 4824, 8320, 1051, 2297, 80315, 4929, 1052, 144165, 2294, 122953, 6498, 7161, 127343, 604, 10062, 6615, 9975, 23034, 6662, 678, 7546, 639, 54567, 4194, 3096, 64783, 23645, 25937, 3299, 3718, 55806, 2886, 10628, 283248, 4261, 80139, 83667, 8538, 23028, 9314, 4084, 1612, 23411, 8864, 1956, 9572, 8553, 2354, 55729, 1746, 2…	790	1324	16650	1.56	0.0645474	0.000347465	0.018805
GOTERM_BP_FAT	GO:0042592~homeostatic process	98	10.4925	0.0135117	6558, 5734, 7296, 117854, 8740, 154, 6352, 2296, 114899, 8326, 481, 6498, 2150, 604, 3099, 6549, 6095, 4688, 5743, 284207, 3552, 3718, 282679, 5366, 54795, 83667, 56648, 1490, 2843, 1815, 9572, 924, 728, 6375, 7422, 1649, 7049, 1645, 94137, 55107, 58476, 8660, 793, 9187, 10938, 4004, 6755, 7220, 4856, 84959, 65012, 4254, 9696, 55503, 2247, 55812, 10062, 9975, 6662, 56262, 9501, 56261, 84649, 5670…	790	1645	16650	1.25559	1	0.139076	23.5105
GOTERM_BP_4	GO:0060429~epithelium development	97	10.3854	5.06905e-10	3725, 3087, 688, 253430, 221322, 3084, 9241, 384, 26160, 153572, 60529, 170690, 23657, 6591, 10481, 56963, 7122, 4824, 2296, 1051, 2297, 4070, 2247, 2294, 144165, 4920, 23135, 2150, 6498, 122786, 6615, 5268, 94234, 5228, 79955, 6662, 639, 60485, 1948, 54567, 9353, 64783, 113263, 25937, 57216, 282679, 90102, 157506, 10628, 3491, 374, 80139, 9314, 56603, 133, 3215, 1956, 7476, 1954, 1026, 360, 7475…	780	1060	16415	1.9258	1.46901e-06	6.38701e-08	9.09254e-07
GOTERM_BP_4	GO:0051336~regulation of hydrolase activity	97	10.3854	2.4507e-05	3725, 132864, 57630, 5330, 23236, 9649, 3084, 8743, 8740, 4824, 84033, 23179, 6352, 9048, 4254, 57139, 2247, 481, 23550, 25791, 253260, 2152, 604, 10062, 5268, 57568, 9447, 9353, 23645, 5924, 9814, 23229, 51232, 3718, 5366, 9744, 89846, 51332, 3491, 125058, 115703, 9709, 51129, 163882, 6367, 55616, 1490, 58504, 153769, 9314, 8412, 7078, 112399, 1612, 161742, 23411, 1437, 135, 10044, 1956, 55160, …	780	1337	16415	1.52682	0.0685587	0.000596646	0.0439499
GOTERM_BP_ALL	GO:0060429~epithelium development	97	10.3854	3.68025e-10	3725, 3087, 688, 253430, 221322, 3084, 9241, 384, 26160, 153572, 60529, 170690, 23657, 6591, 10481, 56963, 7122, 4824, 2296, 1051, 2297, 4070, 2247, 2294, 144165, 4920, 23135, 2150, 6498, 122786, 6615, 5268, 94234, 5228, 79955, 6662, 639, 60485, 1948, 54567, 9353, 64783, 113263, 25937, 57216, 282679, 90102, 157506, 10628, 3491, 374, 80139, 9314, 56603, 133, 3215, 1956, 7476, 1954, 1026, 360, 7475…	793	1060	16792	1.93774	2.6023e-06	4.00354e-08	7.25918e-07
GOTERM_BP_ALL	GO:0051336~regulation of hydrolase activity	97	10.3854	1.95835e-05	3725, 132864, 57630, 5330, 23236, 9649, 3084, 8743, 8740, 4824, 84033, 23179, 6352, 9048, 4254, 57139, 2247, 481, 23550, 25791, 253260, 2152, 604, 10062, 5268, 57568, 9447, 9353, 23645, 5924, 9814, 23229, 51232, 3718, 5366, 9744, 89846, 51332, 3491, 125058, 115703, 9709, 51129, 163882, 6367, 55616, 1490, 58504, 153769, 9314, 8412, 7078, 112399, 1612, 161742, 23411, 1437, 135, 10044, 1956, 55160, …	793	1337	16792	1.53628	0.129316	0.000547188	0.0386209
GOTERM_BP_FAT	GO:0060429~epithelium development	97	10.3854	4.74247e-10	3725, 3087, 688, 253430, 221322, 3084, 9241, 384, 26160, 153572, 60529, 170690, 23657, 6591, 10481, 56963, 7122, 4824, 2296, 1051, 2297, 4070, 2247, 2294, 144165, 4920, 23135, 2150, 6498, 122786, 6615, 5268, 94234, 5228, 79955, 6662, 639, 60485, 1948, 54567, 9353, 64783, 113263, 25937, 57216, 282679, 90102, 157506, 10628, 3491, 374, 80139, 9314, 56603, 133, 3215, 1956, 7476, 1954, 1026, 360, 7475…	790	1060	16650	1.92865	3.31498e-06	7.89283e-08	9.34346e-07
GOTERM_BP_FAT	GO:0051336~regulation of hydrolase activity	97	10.3854	2.3606e-05	3725, 132864, 57630, 5330, 23236, 9649, 3084, 8743, 8740, 4824, 84033, 23179, 6352, 9048, 4254, 57139, 2247, 481, 23550, 25791, 253260, 2152, 604, 10062, 5268, 57568, 9447, 9353, 23645, 5924, 9814, 23229, 51232, 3718, 5366, 9744, 89846, 51332, 3491, 125058, 115703, 9709, 51129, 163882, 6367, 55616, 1490, 58504, 153769, 9314, 8412, 7078, 112399, 1612, 161742, 23411, 1437, 135, 10044, 1956, 55160, …	790	1337	16650	1.52907	0.152113	0.000781721	0.0464974
GOTERM_BP_3	GO:0071495~cellular response to endogenous stimulus	96	10.2784	2.19068e-07	3725, 132864, 688, 5734, 9241, 57530, 6591, 56963, 7122, 4824, 6352, 1051, 2297, 55818, 51274, 2247, 80315, 4929, 10135, 9148, 4920, 6498, 10062, 54852, 5228, 9975, 6662, 3576, 678, 6095, 54567, 5743, 5791, 9353, 5031, 3718, 3491, 80139, 83667, 1490, 9314, 23028, 9315, 161742, 23411, 9982, 9572, 1956, 2354, 7476, 1954, 10979, 285464, 2729, 8651, 1788, 90423, 1843, 28999, 1030, 286204, 4537, 6375,…	789	1185	16663	1.71092	0.000265037	3.9563e-06	0.000354525
GOTERM_BP_3	GO:0007049~cell cycle	96	10.2784	0.0328931	90293, 23236, 3087, 3621, 10403, 11190, 132660, 10397, 83937, 4824, 2296, 9696, 8326, 8877, 7161, 5325, 6498, 6662, 3576, 678, 8493, 7039, 4194, 5743, 23645, 5608, 3552, 9814, 9918, 8061, 10628, 2669, 7128, 1490, 55512, 2113, 9787, 23411, 56603, 7732, 57519, 8556, 1956, 4739, 22994, 51696, 1026, 1788, 6790, 9903, 1843, 8900, 1033, 1030, 144455, 1647, 1649, 5347, 3553, 1543, 10112, 26013, 51514, 8…	789	1672	16663	1.21258	1	0.135024	41.7993
GOTERM_BP_5	GO:0022008~neurogenesis	96	10.2784	0.00100146	3725, 11221, 3084, 9241, 53335, 26160, 9283, 10397, 7349, 56963, 1051, 8320, 747, 2297, 9048, 79885, 2247, 4929, 8326, 25791, 9148, 4211, 575, 7161, 6498, 30819, 65059, 604, 79955, 6662, 639, 6095, 204851, 1948, 54567, 9353, 57216, 57211, 51330, 26257, 51332, 374, 79094, 100170841, 9314, 23028, 2020, 9315, 10810, 2119, 7732, 135, 8864, 10678, 133, 100132074, 1956, 7476, 1954, 1746, 6809, 1788, 74…	776	1447	16130	1.37904	0.986163	0.0214935	1.85773
GOTERM_BP_ALL	GO:0071495~cellular response to endogenous stimulus	96	10.2784	1.96364e-07	3725, 132864, 688, 5734, 9241, 57530, 6591, 56963, 7122, 4824, 6352, 1051, 2297, 55818, 51274, 2247, 80315, 4929, 10135, 9148, 4920, 6498, 10062, 54852, 5228, 9975, 6662, 3576, 678, 6095, 54567, 5743, 5791, 9353, 5031, 3718, 3491, 80139, 83667, 1490, 9314, 23028, 9315, 161742, 23411, 9982, 9572, 1956, 2354, 7476, 1954, 10979, 285464, 2729, 8651, 1788, 90423, 1843, 28999, 1030, 286204, 4537, 6375,…	793	1185	16792	1.71547	0.00138753	9.07505e-06	0.000387321
GOTERM_BP_ALL	GO:0022008~neurogenesis	96	10.2784	0.000547444	3725, 11221, 3084, 9241, 53335, 26160, 9283, 10397, 7349, 56963, 1051, 8320, 747, 2297, 9048, 79885, 2247, 4929, 8326, 25791, 9148, 4211, 575, 7161, 6498, 30819, 65059, 604, 79955, 6662, 639, 6095, 204851, 1948, 54567, 9353, 57216, 57211, 51330, 26257, 51332, 374, 79094, 100170841, 9314, 23028, 2020, 9315, 10810, 2119, 7732, 135, 8864, 10678, 133, 100132074, 1956, 7476, 1954, 1746, 6809, 1788, 74…	793	1447	16792	1.40486	0.979184	0.00949171	1.0743
GOTERM_BP_ALL	GO:0007049~cell cycle	96	10.2784	0.0309732	90293, 23236, 3087, 3621, 10403, 11190, 132660, 10397, 83937, 4824, 2296, 9696, 8326, 8877, 7161, 5325, 6498, 6662, 3576, 678, 8493, 7039, 4194, 5743, 23645, 5608, 3552, 9814, 9918, 8061, 10628, 2669, 7128, 1490, 55512, 2113, 9787, 23411, 56603, 7732, 57519, 8556, 1956, 4739, 22994, 51696, 1026, 1788, 6790, 9903, 1843, 8900, 1033, 1030, 144455, 1647, 1649, 5347, 3553, 1543, 10112, 26013, 51514, 8…	793	1672	16792	1.21581	1	0.234385	46.2377
GOTERM_BP_FAT	GO:0071495~cellular response to endogenous stimulus	96	10.2784	2.45634e-07	3725, 132864, 688, 5734, 9241, 57530, 6591, 56963, 7122, 4824, 6352, 1051, 2297, 55818, 51274, 2247, 80315, 4929, 10135, 9148, 4920, 6498, 10062, 54852, 5228, 9975, 6662, 3576, 678, 6095, 54567, 5743, 5791, 9353, 5031, 3718, 3491, 80139, 83667, 1490, 9314, 23028, 9315, 161742, 23411, 9982, 9572, 1956, 2354, 7476, 1954, 10979, 285464, 2729, 8651, 1788, 90423, 1843, 28999, 1030, 286204, 4537, 6375,…	790	1185	16650	1.70742	0.00171551	1.48015e-05	0.000483939
GOTERM_BP_FAT	GO:0022008~neurogenesis	96	10.2784	0.000662357	3725, 11221, 3084, 9241, 53335, 26160, 9283, 10397, 7349, 56963, 1051, 8320, 747, 2297, 9048, 79885, 2247, 4929, 8326, 25791, 9148, 4211, 575, 7161, 6498, 30819, 65059, 604, 79955, 6662, 639, 6095, 204851, 1948, 54567, 9353, 57216, 57211, 51330, 26257, 51332, 374, 79094, 100170841, 9314, 23028, 2020, 9315, 10810, 2119, 7732, 135, 8864, 10678, 133, 100132074, 1956, 7476, 1954, 1746, 6809, 1788, 74…	790	1447	16650	1.39827	0.990259	0.0129615	1.2969
GOTERM_BP_FAT	GO:0007049~cell cycle	96	10.2784	0.0344654	90293, 23236, 3087, 3621, 10403, 11190, 132660, 10397, 83937, 4824, 2296, 9696, 8326, 8877, 7161, 5325, 6498, 6662, 3576, 678, 8493, 7039, 4194, 5743, 23645, 5608, 3552, 9814, 9918, 8061, 10628, 2669, 7128, 1490, 55512, 2113, 9787, 23411, 56603, 7732, 57519, 8556, 1956, 4739, 22994, 51696, 1026, 1788, 6790, 9903, 1843, 8900, 1033, 1030, 144455, 1647, 1649, 5347, 3553, 1543, 10112, 26013, 51514, 8…	790	1672	16650	1.2101	1	0.266222	49.8927
GOTERM_BP_2	GO:0051094~positive regulation of developmental process	95	10.1713	7.50884e-09	3725, 133308, 284358, 23236, 3084, 9241, 53335, 8744, 9283, 56963, 7122, 154, 8740, 2296, 2297, 4254, 2247, 3486, 8326, 9148, 7162, 575, 8877, 7161, 6498, 2152, 604, 6615, 5228, 9655, 6662, 3576, 639, 204851, 1948, 347902, 5743, 9353, 25937, 3552, 338382, 90102, 51330, 3491, 51129, 54795, 80139, 7128, 23028, 2113, 1491, 10810, 23411, 56603, 2119, 7732, 133, 100132074, 7476, 1954, 10221, 7475, 679…	793	1089	16766	1.84439	1.38913e-06	4.9612e-08	9.2913e-06
GOTERM_BP_3	GO:0051094~positive regulation of developmental process	95	10.1713	7.79365e-09	3725, 133308, 284358, 23236, 3084, 9241, 53335, 8744, 9283, 56963, 7122, 154, 8740, 2296, 2297, 4254, 2247, 3486, 8326, 9148, 7162, 575, 8877, 7161, 6498, 2152, 604, 6615, 5228, 9655, 6662, 3576, 639, 204851, 1948, 347902, 5743, 9353, 25937, 3552, 338382, 90102, 51330, 3491, 51129, 54795, 80139, 7128, 23028, 2113, 1491, 10810, 23411, 56603, 2119, 7732, 133, 100132074, 7476, 1954, 10221, 7475, 679…	789	1089	16663	1.84235	9.43027e-06	1.81352e-07	1.26128e-05
GOTERM_BP_ALL	GO:0051094~positive regulation of developmental process	95	10.1713	6.97716e-09	3725, 133308, 284358, 23236, 3084, 9241, 53335, 8744, 9283, 56963, 7122, 154, 8740, 2296, 2297, 4254, 2247, 3486, 8326, 9148, 7162, 575, 8877, 7161, 6498, 2152, 604, 6615, 5228, 9655, 6662, 3576, 639, 204851, 1948, 347902, 5743, 9353, 25937, 3552, 338382, 90102, 51330, 3491, 51129, 54795, 80139, 7128, 23028, 2113, 1491, 10810, 23411, 56603, 2119, 7732, 133, 100132074, 7476, 1954, 10221, 7475, 679…	793	1089	16792	1.84725	4.93343e-05	4.7438e-07	1.37623e-05
GOTERM_BP_FAT	GO:0051094~positive regulation of developmental process	95	10.1713	8.52497e-09	3725, 133308, 284358, 23236, 3084, 9241, 53335, 8744, 9283, 56963, 7122, 154, 8740, 2296, 2297, 4254, 2247, 3486, 8326, 9148, 7162, 575, 8877, 7161, 6498, 2152, 604, 6615, 5228, 9655, 6662, 3576, 639, 204851, 1948, 347902, 5743, 9353, 25937, 3552, 338382, 90102, 51330, 3491, 51129, 54795, 80139, 7128, 23028, 2113, 1491, 10810, 23411, 56603, 2119, 7732, 133, 100132074, 7476, 1954, 10221, 7475, 679…	790	1089	16650	1.83858	5.95878e-05	7.84072e-07	1.67956e-05
GOTERM_BP_ALL	GO:0045944~positive regulation of transcription from RNA polymerase II promoter	94	10.0642	1.49095e-09	3725, 2145, 284358, 64900, 3087, 688, 3084, 9241, 53335, 60529, 7349, 56963, 154, 4824, 2296, 1051, 8320, 2297, 55818, 2247, 1052, 4929, 2294, 10135, 4211, 23135, 7161, 2150, 5325, 10062, 6662, 6095, 84441, 64783, 7975, 135112, 25937, 3552, 3299, 8061, 126626, 4603, 26257, 3491, 4261, 6875, 83667, 8538, 9314, 23028, 2113, 2020, 10620, 23411, 3589, 2119, 3215, 1956, 2354, 7476, 389692, 55160, 1746…	793	1041	16792	1.91208	1.05424e-05	1.27018e-07	2.94085e-06
GOTERM_BP_FAT	GO:0045944~positive regulation of transcription from RNA polymerase II promoter	94	10.0642	1.8123e-09	3725, 2145, 284358, 64900, 3087, 688, 3084, 9241, 53335, 60529, 7349, 56963, 154, 4824, 2296, 1051, 8320, 2297, 55818, 2247, 1052, 4929, 2294, 10135, 4211, 23135, 7161, 2150, 5325, 10062, 6662, 6095, 84441, 64783, 7975, 135112, 25937, 3552, 3299, 8061, 126626, 4603, 26257, 3491, 4261, 6875, 83667, 8538, 9314, 23028, 2113, 2020, 10620, 23411, 3589, 2119, 3215, 1956, 2354, 7476, 389692, 55160, 1746…	790	1041	16650	1.90311	1.26679e-05	2.22246e-07	3.57054e-06
GOTERM_BP_3	GO:0006952~defense response	92	9.85011	0.0105191	4856, 6725, 11221, 10892, 5734, 4599, 117854, 7349, 8639, 6352, 1051, 80833, 114899, 2294, 283234, 23135, 6397, 8877, 253260, 2150, 2152, 11093, 604, 10062, 9655, 9975, 3576, 57162, 8681, 639, 6095, 9447, 4688, 5743, 284207, 5608, 3552, 10964, 338382, 8061, 3718, 5366, 8784, 4261, 6367, 7128, 9314, 2113, 9051, 1815, 1612, 56603, 9435, 134, 135, 64170, 133, 55061, 9572, 1956, 132014, 8651, 8764, 1…	789	1518	16663	1.27995	0.999997	0.056008	15.7294
GOTERM_BP_ALL	GO:0006952~defense response	92	9.85011	0.00996417	4856, 6725, 11221, 10892, 5734, 4599, 117854, 7349, 8639, 6352, 1051, 80833, 114899, 2294, 283234, 23135, 6397, 8877, 253260, 2150, 2152, 11093, 604, 10062, 9655, 9975, 3576, 57162, 8681, 639, 6095, 9447, 4688, 5743, 284207, 5608, 3552, 10964, 338382, 8061, 3718, 5366, 8784, 4261, 6367, 7128, 9314, 2113, 9051, 1815, 1612, 56603, 9435, 134, 135, 64170, 133, 55061, 9572, 1956, 132014, 8651, 8764, 1…	793	1518	16792	1.28335	1	0.101008	17.9241
GOTERM_BP_FAT	GO:0006952~defense response	92	9.85011	0.0112986	4856, 6725, 11221, 10892, 5734, 4599, 117854, 7349, 8639, 6352, 1051, 80833, 114899, 2294, 283234, 23135, 6397, 8877, 253260, 2150, 2152, 11093, 604, 10062, 9655, 9975, 3576, 57162, 8681, 639, 6095, 9447, 4688, 5743, 284207, 5608, 3552, 10964, 338382, 8061, 3718, 5366, 8784, 4261, 6367, 7128, 9314, 2113, 9051, 1815, 1612, 56603, 9435, 134, 135, 64170, 133, 55061, 9572, 1956, 132014, 8651, 8764, 1…	790	1518	16650	1.27733	1	0.121527	20.0579
GOTERM_BP_2	GO:0002682~regulation of immune system process	91	9.74304	0.000958486	3725, 133308, 4856, 23236, 11221, 10892, 5734, 84959, 117854, 8744, 8740, 7060, 6352, 2296, 1051, 4254, 2294, 283234, 4211, 6397, 253260, 2150, 604, 10062, 5228, 9655, 6662, 3576, 678, 57162, 639, 6095, 2615, 1948, 9447, 9353, 64783, 5608, 3552, 338382, 3718, 8784, 54795, 7128, 23028, 2113, 374383, 23411, 56603, 134, 135, 64170, 55061, 9572, 9846, 8651, 10221, 1026, 8764, 360, 1604, 728, 6375, 74…	793	1378	16766	1.3962	0.162559	0.00316293	1.17957
GOTERM_BP_3	GO:0009887~organ morphogenesis	91	9.74304	1.46922e-09	3725, 3087, 3084, 9241, 9510, 26160, 153572, 60529, 170690, 9245, 6591, 10481, 7122, 4824, 2296, 1051, 2297, 4070, 2247, 2294, 144165, 4211, 4920, 6615, 5268, 5228, 79955, 6662, 639, 60485, 204851, 7039, 1948, 54567, 388591, 64783, 85366, 11181, 25937, 57216, 25976, 157506, 3491, 374, 7128, 1490, 8538, 8412, 56603, 2119, 133, 3215, 1956, 7476, 1954, 1746, 2313, 64651, 360, 7475, 286204, 4638, 742…	789	992	16663	1.93734	1.77776e-06	4.55836e-08	2.3777e-06
GOTERM_BP_4	GO:0009887~organ morphogenesis	91	9.74304	1.71996e-09	3725, 3087, 3084, 9241, 9510, 26160, 153572, 60529, 170690, 9245, 6591, 10481, 7122, 4824, 2296, 1051, 2297, 4070, 2247, 2294, 144165, 4211, 4920, 6615, 5268, 5228, 79955, 6662, 639, 60485, 204851, 7039, 1948, 54567, 388591, 64783, 85366, 11181, 25937, 57216, 25976, 157506, 3491, 374, 7128, 1490, 8538, 8412, 56603, 2119, 133, 3215, 1956, 7476, 1954, 1746, 2313, 64651, 360, 7475, 286204, 4638, 742…	780	992	16415	1.93053	4.98443e-06	1.55764e-07	3.08515e-06
GOTERM_BP_4	GO:0045934~negative regulation of nucleobase-containing compound metabolic process	91	9.74304	0.000955436	3725, 23236, 3087, 688, 146198, 3084, 9242, 9241, 53335, 117854, 6591, 4824, 6352, 1051, 8320, 2297, 1052, 4929, 2294, 144165, 122953, 7161, 6498, 127343, 604, 6615, 10062, 9975, 6662, 639, 7546, 54567, 4194, 64783, 3096, 23645, 25937, 3299, 55806, 10628, 4261, 283248, 80139, 8538, 9314, 23028, 1815, 4084, 23411, 8864, 9572, 8553, 55729, 2354, 1746, 2729, 1748, 1788, 22955, 51655, 80119, 1843, 14…	780	1371	16415	1.39685	0.937349	0.0136201	1.7
GOTERM_BP_5	GO:0009887~organ morphogenesis	91	9.74304	3.11888e-09	3725, 3087, 3084, 9241, 9510, 26160, 153572, 60529, 170690, 9245, 6591, 10481, 7122, 4824, 2296, 1051, 2297, 4070, 2247, 2294, 144165, 4211, 4920, 6615, 5268, 5228, 79955, 6662, 639, 60485, 204851, 7039, 1948, 54567, 388591, 64783, 85366, 11181, 25937, 57216, 25976, 157506, 3491, 374, 7128, 1490, 8538, 8412, 56603, 2119, 133, 3215, 1956, 7476, 1954, 1746, 2313, 64651, 360, 7475, 286204, 4638, 742…	776	992	16130	1.90679	1.33238e-05	5.12456e-07	5.83708e-06
GOTERM_BP_5	GO:0045934~negative regulation of nucleobase-containing compound metabolic process	91	9.74304	0.00138101	3725, 23236, 3087, 688, 146198, 3084, 9242, 9241, 53335, 117854, 6591, 4824, 6352, 1051, 8320, 2297, 1052, 4929, 2294, 144165, 122953, 7161, 6498, 127343, 604, 6615, 10062, 9975, 6662, 639, 7546, 54567, 4194, 64783, 3096, 23645, 25937, 3299, 55806, 10628, 4261, 283248, 80139, 8538, 9314, 23028, 1815, 4084, 23411, 8864, 9572, 8553, 55729, 2354, 1746, 2729, 1748, 1788, 22955, 51655, 80119, 1843, 14…	776	1371	16130	1.37967	0.997271	0.027592	2.55322
GOTERM_BP_ALL	GO:0009887~organ morphogenesis	91	9.74304	1.29924e-09	3725, 3087, 3084, 9241, 9510, 26160, 153572, 60529, 170690, 9245, 6591, 10481, 7122, 4824, 2296, 1051, 2297, 4070, 2247, 2294, 144165, 4211, 4920, 6615, 5268, 5228, 79955, 6662, 639, 60485, 204851, 7039, 1948, 54567, 388591, 64783, 85366, 11181, 25937, 57216, 25976, 157506, 3491, 374, 7128, 1490, 8538, 8412, 56603, 2119, 133, 3215, 1956, 7476, 1954, 1746, 2313, 64651, 360, 7475, 286204, 4638, 742…	793	992	16792	1.94249	9.18688e-06	1.13419e-07	2.56271e-06
GOTERM_BP_ALL	GO:0045934~negative regulation of nucleobase-containing compound metabolic process	91	9.74304	0.000787015	3725, 23236, 3087, 688, 146198, 3084, 9242, 9241, 53335, 117854, 6591, 4824, 6352, 1051, 8320, 2297, 1052, 4929, 2294, 144165, 122953, 7161, 6498, 127343, 604, 6615, 10062, 9975, 6662, 639, 7546, 54567, 4194, 64783, 3096, 23645, 25937, 3299, 55806, 10628, 4261, 283248, 80139, 8538, 9314, 23028, 1815, 4084, 23411, 8864, 9572, 8553, 55729, 2354, 1746, 2729, 1748, 1788, 22955, 51655, 80119, 1843, 14…	793	1371	16792	1.40551	0.996179	0.0132303	1.54098
GOTERM_BP_ALL	GO:0002682~regulation of immune system process	91	9.74304	0.000916255	3725, 133308, 4856, 23236, 11221, 10892, 5734, 84959, 117854, 8744, 8740, 7060, 6352, 2296, 1051, 4254, 2294, 283234, 4211, 6397, 253260, 2150, 604, 10062, 5228, 9655, 6662, 3576, 678, 57162, 639, 6095, 2615, 1948, 9447, 9353, 64783, 5608, 3552, 338382, 3718, 8784, 54795, 7128, 23028, 2113, 374383, 23411, 56603, 134, 135, 64170, 55061, 9572, 9846, 8651, 10221, 1026, 8764, 360, 1604, 728, 6375, 74…	793	1378	16792	1.39837	0.998469	0.014858	1.79187
GOTERM_BP_DIRECT	GO:0045944~positive regulation of transcription from RNA polymerase II promoter	91	9.74304	7.40789e-10	3725, 2145, 64900, 284358, 3087, 688, 3084, 9241, 53335, 60529, 7349, 56963, 154, 4824, 2296, 1051, 8320, 2297, 55818, 2247, 1052, 4929, 2294, 10135, 4211, 23135, 7161, 2150, 5325, 10062, 6662, 6095, 84441, 7975, 135112, 25937, 3552, 3299, 8061, 126626, 4603, 26257, 3491, 4261, 6875, 8538, 9314, 23028, 2113, 2020, 10620, 23411, 3589, 2119, 3215, 1956, 2354, 7476, 389692, 1746, 2313, 64651, 28999,…	793	981	16792	1.96427	2.54313e-06	2.54313e-06	1.35394e-06
GOTERM_BP_FAT	GO:0009887~organ morphogenesis	91	9.74304	1.61623e-09	3725, 3087, 3084, 9241, 9510, 26160, 153572, 60529, 170690, 9245, 6591, 10481, 7122, 4824, 2296, 1051, 2297, 4070, 2247, 2294, 144165, 4211, 4920, 6615, 5268, 5228, 79955, 6662, 639, 60485, 204851, 7039, 1948, 54567, 388591, 64783, 85366, 11181, 25937, 57216, 25976, 157506, 3491, 374, 7128, 1490, 8538, 8412, 56603, 2119, 133, 3215, 1956, 7476, 1954, 1746, 2313, 64651, 360, 7475, 286204, 4638, 742…	790	992	16650	1.93338	1.12974e-05	2.0174e-07	3.18424e-06
GOTERM_BP_FAT	GO:0045934~negative regulation of nucleobase-containing compound metabolic process	91	9.74304	0.000918873	3725, 23236, 3087, 688, 146198, 3084, 9242, 9241, 53335, 117854, 6591, 4824, 6352, 1051, 8320, 2297, 1052, 4929, 2294, 144165, 122953, 7161, 6498, 127343, 604, 6615, 10062, 9975, 6662, 639, 7546, 54567, 4194, 64783, 3096, 23645, 25937, 3299, 55806, 10628, 4261, 283248, 80139, 8538, 9314, 23028, 1815, 4084, 23411, 8864, 9572, 8553, 55729, 2354, 1746, 2729, 1748, 1788, 22955, 51655, 80119, 1843, 14…	790	1371	16650	1.39891	0.998381	0.0172173	1.79486
GOTERM_BP_FAT	GO:0002682~regulation of immune system process	91	9.74304	0.00110342	3725, 133308, 4856, 23236, 11221, 10892, 5734, 84959, 117854, 8744, 8740, 7060, 6352, 2296, 1051, 4254, 2294, 283234, 4211, 6397, 253260, 2150, 604, 10062, 5228, 9655, 6662, 3576, 678, 57162, 639, 6095, 2615, 1948, 9447, 9353, 64783, 5608, 3552, 338382, 3718, 8784, 54795, 7128, 23028, 2113, 374383, 23411, 56603, 134, 135, 64170, 55061, 9572, 9846, 8651, 10221, 1026, 8764, 360, 1604, 728, 6375, 74…	790	1378	16650	1.39181	0.999555	0.0197941	2.15163
GOTERM_BP_2	GO:0009628~response to abiotic stimulus	90	9.63597	1.81537e-08	3725, 132864, 6558, 5734, 10397, 7349, 6591, 6513, 8740, 154, 4824, 4519, 80315, 4929, 41, 481, 7161, 26224, 5228, 79955, 7398, 5328, 6662, 64782, 8493, 56262, 6095, 4194, 6785, 284207, 5743, 9819, 3552, 8061, 5366, 4508, 10628, 51129, 4261, 1490, 23028, 2113, 3310, 112399, 23411, 9311, 134, 133, 1956, 8553, 2354, 54532, 2729, 4540, 8614, 1026, 1788, 1843, 4537, 4638, 7422, 1647, 7424, 7049, 3553…	793	1029	16766	1.8492	3.35842e-06	1.04951e-07	2.2463e-05
GOTERM_BP_3	GO:0022603~regulation of anatomical structure morphogenesis	90	9.63597	4.91067e-08	23237, 3087, 3084, 9241, 53335, 170690, 6591, 56963, 55435, 84630, 8740, 7060, 2296, 4070, 2247, 144165, 25791, 1723, 575, 4920, 8877, 6498, 2152, 604, 6615, 5228, 6662, 3576, 204851, 1948, 54567, 5743, 388591, 9353, 25937, 57216, 3552, 90102, 51330, 89846, 125058, 51129, 80139, 7128, 9314, 2113, 10810, 23411, 2119, 133, 7476, 1954, 10979, 7475, 728, 286204, 7422, 7424, 5797, 3553, 1545, 4131, 18…	789	1051	16663	1.80849	5.94174e-05	9.43161e-07	7.94713e-05
GOTERM_BP_ALL	GO:0009628~response to abiotic stimulus	90	9.63597	1.64433e-08	3725, 132864, 6558, 5734, 10397, 7349, 6591, 6513, 8740, 154, 4824, 4519, 80315, 4929, 41, 481, 7161, 26224, 5228, 79955, 7398, 5328, 6662, 64782, 8493, 56262, 6095, 4194, 6785, 284207, 5743, 9819, 3552, 8061, 5366, 4508, 10628, 51129, 4261, 1490, 23028, 2113, 3310, 112399, 23411, 9311, 134, 133, 1956, 8553, 2354, 54532, 2729, 4540, 8614, 1026, 1788, 1843, 4537, 4638, 7422, 1647, 7424, 7049, 3553…	793	1029	16792	1.85207	0.000116264	9.85345e-07	3.2434e-05
GOTERM_BP_ALL	GO:0022603~regulation of anatomical structure morphogenesis	90	9.63597	4.36637e-08	23237, 3087, 3084, 9241, 53335, 170690, 6591, 56963, 55435, 84630, 8740, 7060, 2296, 4070, 2247, 144165, 25791, 1723, 575, 4920, 8877, 6498, 2152, 604, 6615, 5228, 6662, 3576, 204851, 1948, 54567, 5743, 388591, 9353, 25937, 57216, 3552, 90102, 51330, 89846, 125058, 51129, 80139, 7128, 9314, 2113, 10810, 23411, 2119, 133, 7476, 1954, 10979, 7475, 728, 286204, 7422, 7424, 5797, 3553, 1545, 4131, 18…	793	1051	16792	1.8133	0.000308698	2.27019e-06	8.61254e-05
GOTERM_BP_FAT	GO:0009628~response to abiotic stimulus	90	9.63597	2.02333e-08	3725, 132864, 6558, 5734, 10397, 7349, 6591, 6513, 8740, 154, 4824, 4519, 80315, 4929, 41, 481, 7161, 26224, 5228, 79955, 7398, 5328, 6662, 64782, 8493, 56262, 6095, 4194, 6785, 284207, 5743, 9819, 3552, 8061, 5366, 4508, 10628, 51129, 4261, 1490, 23028, 2113, 3310, 112399, 23411, 9311, 134, 133, 1956, 8553, 2354, 54532, 2729, 4540, 8614, 1026, 1788, 1843, 4537, 4638, 7422, 1647, 7424, 7049, 3553…	790	1029	16650	1.84338	0.00014142	1.5891e-06	3.98628e-05
GOTERM_BP_FAT	GO:0022603~regulation of anatomical structure morphogenesis	90	9.63597	5.45755e-08	23237, 3087, 3084, 9241, 53335, 170690, 6591, 56963, 55435, 84630, 8740, 7060, 2296, 4070, 2247, 144165, 25791, 1723, 575, 4920, 8877, 6498, 2152, 604, 6615, 5228, 6662, 3576, 204851, 1948, 54567, 5743, 388591, 9353, 25937, 57216, 3552, 90102, 51330, 89846, 125058, 51129, 80139, 7128, 9314, 2113, 10810, 23411, 2119, 133, 7476, 1954, 10979, 7475, 728, 286204, 7422, 7424, 5797, 3553, 1545, 4131, 18…	790	1051	16650	1.80479	0.00038141	3.6681e-06	0.000107523
GOTERM_BP_2	GO:0044702~single organism reproductive process	88	9.42184	9.26111e-05	148229, 23236, 646, 9241, 9510, 8743, 2709, 10481, 2707, 4824, 2296, 1051, 8320, 55818, 5016, 4254, 63894, 9148, 54760, 4920, 6498, 23617, 604, 6615, 5268, 54852, 79582, 6662, 639, 5743, 9353, 64783, 3293, 5608, 3552, 25976, 9918, 8061, 84953, 157506, 3491, 374, 6875, 283629, 56648, 2113, 23411, 56603, 2119, 1437, 133, 1956, 7476, 22994, 8614, 1788, 22955, 6790, 338879, 1604, 1843, 8900, 43847, 1…	793	1231	16766	1.51141	0.0169879	0.000349609	0.114535
GOTERM_BP_3	GO:0044702~single organism reproductive process	88	9.42184	9.76381e-05	148229, 23236, 646, 9241, 9510, 8743, 2709, 10481, 2707, 4824, 2296, 1051, 8320, 55818, 5016, 4254, 63894, 9148, 54760, 4920, 6498, 23617, 604, 6615, 5268, 54852, 79582, 6662, 639, 5743, 9353, 64783, 3293, 5608, 3552, 25976, 9918, 8061, 84953, 157506, 3491, 374, 6875, 283629, 56648, 2113, 23411, 56603, 2119, 1437, 133, 1956, 7476, 22994, 8614, 1788, 22955, 6790, 338879, 1604, 1843, 8900, 43847, 1…	789	1231	16663	1.50974	0.111435	0.00105434	0.157894
GOTERM_BP_4	GO:0006811~ion transport	88	9.42184	0.0151059	133308, 23237, 6558, 84959, 23657, 7349, 2744, 6513, 154, 6352, 65012, 3775, 55503, 2247, 41, 481, 6565, 6397, 30819, 8541, 6549, 56262, 5743, 388591, 170850, 5031, 5608, 23229, 282679, 4508, 56704, 9057, 7779, 54795, 1490, 729993, 255189, 1815, 1612, 9311, 152519, 134, 135, 8864, 140738, 606495, 619189, 8614, 23539, 114789, 360, 90423, 6539, 256987, 285966, 1804, 6375, 4638, 9196, 368, 1649, 658…	780	1458	16415	1.2702	1	0.120022	23.8928
GOTERM_BP_5	GO:0007167~enzyme linked receptor protein signaling pathway	88	9.42184	4.53201e-09	3725, 4856, 23236, 3087, 6725, 3084, 9241, 57530, 56963, 7122, 154, 4824, 2296, 2297, 2247, 3486, 25791, 10135, 9148, 4920, 6498, 2152, 9655, 5228, 4921, 6662, 89853, 7039, 1948, 4688, 5791, 25937, 25976, 51232, 3718, 2886, 200958, 10628, 3491, 374, 80139, 1490, 9315, 161742, 23411, 134, 9982, 1956, 9846, 1954, 10979, 8651, 924, 64651, 90423, 1030, 286204, 83464, 7422, 7424, 7049, 3553, 387914, 3…	776	954	16130	1.91737	1.93606e-05	6.45358e-07	8.48179e-06
GOTERM_BP_5	GO:0006811~ion transport	88	9.42184	0.0199186	133308, 23237, 6558, 84959, 23657, 7349, 2744, 6513, 154, 6352, 65012, 3775, 55503, 2247, 41, 481, 6565, 6397, 30819, 8541, 6549, 56262, 5743, 388591, 170850, 5031, 5608, 23229, 282679, 4508, 56704, 9057, 7779, 54795, 1490, 729993, 255189, 1815, 1612, 9311, 152519, 134, 135, 8864, 140738, 606495, 619189, 8614, 23539, 114789, 360, 90423, 6539, 256987, 285966, 1804, 6375, 4638, 9196, 368, 1649, 658…	776	1458	16130	1.25458	1	0.199161	31.3772
GOTERM_BP_ALL	GO:0007167~enzyme linked receptor protein signaling pathway	88	9.42184	1.94186e-09	3725, 4856, 23236, 3087, 6725, 3084, 9241, 57530, 56963, 7122, 154, 4824, 2296, 2297, 2247, 3486, 25791, 10135, 9148, 4920, 6498, 2152, 9655, 5228, 4921, 6662, 89853, 7039, 1948, 4688, 5791, 25937, 25976, 51232, 3718, 2886, 200958, 10628, 3491, 374, 80139, 1490, 9315, 161742, 23411, 134, 9982, 1956, 9846, 1954, 10979, 8651, 924, 64651, 90423, 1030, 286204, 83464, 7422, 7424, 7049, 3553, 387914, 3…	793	954	16792	1.95328	1.37308e-05	1.5428e-07	3.83027e-06
GOTERM_BP_ALL	GO:0044702~single organism reproductive process	88	9.42184	8.47359e-05	148229, 23236, 646, 9241, 9510, 8743, 2709, 10481, 2707, 4824, 2296, 1051, 8320, 55818, 5016, 4254, 63894, 9148, 54760, 4920, 6498, 23617, 604, 6615, 5268, 54852, 79582, 6662, 639, 5743, 9353, 64783, 3293, 5608, 3552, 25976, 9918, 8061, 84953, 157506, 3491, 374, 6875, 283629, 56648, 2113, 23411, 56603, 2119, 1437, 133, 1956, 7476, 22994, 8614, 1788, 22955, 6790, 338879, 1604, 1843, 8900, 43847, 1…	793	1231	16792	1.51375	0.450745	0.00196264	0.167007
GOTERM_BP_ALL	GO:0048699~generation of neurons	88	9.42184	0.00191854	3725, 11221, 3084, 9241, 53335, 26160, 9283, 7349, 56963, 1051, 8320, 747, 2297, 9048, 4929, 8326, 25791, 9148, 4211, 575, 7161, 6498, 30819, 65059, 604, 79955, 6662, 639, 6095, 204851, 1948, 54567, 9353, 57216, 51330, 26257, 51332, 374, 100170841, 9314, 23028, 2020, 9315, 2119, 7732, 135, 8864, 10678, 133, 100132074, 1956, 7476, 1954, 1746, 6809, 1788, 7475, 6790, 7422, 7424, 5797, 4131, 8482, 5…	793	1357	16792	1.37319	0.999999	0.0271135	3.71705
GOTERM_BP_ALL	GO:0006811~ion transport	88	9.42184	0.0127423	133308, 23237, 6558, 84959, 23657, 7349, 2744, 6513, 154, 6352, 65012, 3775, 55503, 2247, 41, 481, 6565, 6397, 30819, 8541, 6549, 56262, 5743, 388591, 170850, 5031, 5608, 23229, 282679, 4508, 56704, 9057, 7779, 54795, 1490, 729993, 255189, 1815, 1612, 9311, 152519, 134, 135, 8864, 140738, 606495, 619189, 8614, 23539, 114789, 360, 90423, 6539, 256987, 285966, 1804, 6375, 4638, 9196, 368, 1649, 658…	793	1458	16792	1.27807	1	0.122818	22.3496
GOTERM_BP_FAT	GO:0007167~enzyme linked receptor protein signaling pathway	88	9.42184	2.44996e-09	3725, 4856, 23236, 3087, 6725, 3084, 9241, 57530, 56963, 7122, 154, 4824, 2296, 2297, 2247, 3486, 25791, 10135, 9148, 4920, 6498, 2152, 9655, 5228, 4921, 6662, 89853, 7039, 1948, 4688, 5791, 25937, 25976, 51232, 3718, 2886, 200958, 10628, 3491, 374, 80139, 1490, 9315, 161742, 23411, 134, 9982, 1956, 9846, 1954, 10979, 8651, 924, 64651, 90423, 1030, 286204, 83464, 7422, 7424, 7049, 3553, 387914, 3…	790	954	16650	1.94411	1.71251e-05	2.71829e-07	4.82682e-06
GOTERM_BP_FAT	GO:0044702~single organism reproductive process	88	9.42184	0.000101133	148229, 23236, 646, 9241, 9510, 8743, 2709, 10481, 2707, 4824, 2296, 1051, 8320, 55818, 5016, 4254, 63894, 9148, 54760, 4920, 6498, 23617, 604, 6615, 5268, 54852, 79582, 6662, 639, 5743, 9353, 64783, 3293, 5608, 3552, 25976, 9918, 8061, 84953, 157506, 3491, 374, 6875, 283629, 56648, 2113, 23411, 56603, 2119, 1437, 133, 1956, 7476, 22994, 8614, 1788, 22955, 6790, 338879, 1604, 1843, 8900, 43847, 1…	790	1231	16650	1.50665	0.506857	0.00272584	0.199061
GOTERM_BP_FAT	GO:0048699~generation of neurons	88	9.42184	0.00224374	3725, 11221, 3084, 9241, 53335, 26160, 9283, 7349, 56963, 1051, 8320, 747, 2297, 9048, 4929, 8326, 25791, 9148, 4211, 575, 7161, 6498, 30819, 65059, 604, 79955, 6662, 639, 6095, 204851, 1948, 54567, 9353, 57216, 51330, 26257, 51332, 374, 100170841, 9314, 23028, 2020, 9315, 2119, 7732, 135, 8864, 10678, 133, 100132074, 1956, 7476, 1954, 1746, 6809, 1788, 7475, 6790, 7422, 7424, 5797, 4131, 8482, 5…	790	1357	16650	1.36675	1	0.0350557	4.32901
GOTERM_BP_FAT	GO:0006811~ion transport	88	9.42184	0.0143211	133308, 23237, 6558, 84959, 23657, 7349, 2744, 6513, 154, 6352, 65012, 3775, 55503, 2247, 41, 481, 6565, 6397, 30819, 8541, 6549, 56262, 5743, 388591, 170850, 5031, 5608, 23229, 282679, 4508, 56704, 9057, 7779, 54795, 1490, 729993, 255189, 1815, 1612, 9311, 152519, 134, 135, 8864, 140738, 606495, 619189, 8614, 23539, 114789, 360, 90423, 6539, 256987, 285966, 1804, 6375, 4638, 9196, 368, 1649, 658…	790	1458	16650	1.27207	1	0.145342	24.7376
GOTERM_BP_4	GO:0051253~negative regulation of RNA metabolic process	87	9.31478	0.000224359	3725, 23236, 3087, 688, 146198, 3084, 9242, 9241, 53335, 117854, 6591, 4824, 6352, 1051, 8320, 2297, 1052, 4929, 2294, 144165, 122953, 7161, 6498, 127343, 604, 6615, 10062, 9975, 6662, 639, 7546, 54567, 4194, 64783, 3096, 23645, 25937, 3299, 55806, 10628, 4261, 283248, 80139, 8538, 9314, 23028, 4084, 23411, 8864, 9572, 8553, 55729, 2354, 1746, 2729, 1748, 1788, 22955, 51655, 144455, 6375, 7422, 2…	780	1240	16415	1.47654	0.478092	0.00386314	0.401677
GOTERM_BP_5	GO:0051253~negative regulation of RNA metabolic process	87	9.31478	0.000345634	3725, 23236, 3087, 688, 146198, 3084, 9242, 9241, 53335, 117854, 6591, 4824, 6352, 1051, 8320, 2297, 1052, 4929, 2294, 144165, 122953, 7161, 6498, 127343, 604, 6615, 10062, 9975, 6662, 639, 7546, 54567, 4194, 64783, 3096, 23645, 25937, 3299, 55806, 10628, 4261, 283248, 80139, 8538, 9314, 23028, 4084, 23411, 8864, 9572, 8553, 55729, 2354, 1746, 2729, 1748, 1788, 22955, 51655, 144455, 6375, 7422, 2…	776	1240	16130	1.45838	0.771633	0.00885694	0.644887
GOTERM_BP_ALL	GO:0051253~negative regulation of RNA metabolic process	87	9.31478	0.000189081	3725, 23236, 3087, 688, 146198, 3084, 9242, 9241, 53335, 117854, 6591, 4824, 6352, 1051, 8320, 2297, 1052, 4929, 2294, 144165, 122953, 7161, 6498, 127343, 604, 6615, 10062, 9975, 6662, 639, 7546, 54567, 4194, 64783, 3096, 23645, 25937, 3299, 55806, 10628, 4261, 283248, 80139, 8538, 9314, 23028, 4084, 23411, 8864, 9572, 8553, 55729, 2354, 1746, 2729, 1748, 1788, 22955, 51655, 144455, 6375, 7422, 2…	793	1240	16792	1.48569	0.737399	0.00382396	0.372298
GOTERM_BP_FAT	GO:0051253~negative regulation of RNA metabolic process	87	9.31478	0.000216289	3725, 23236, 3087, 688, 146198, 3084, 9242, 9241, 53335, 117854, 6591, 4824, 6352, 1051, 8320, 2297, 1052, 4929, 2294, 144165, 122953, 7161, 6498, 127343, 604, 6615, 10062, 9975, 6662, 639, 7546, 54567, 4194, 64783, 3096, 23645, 25937, 3299, 55806, 10628, 4261, 283248, 80139, 8538, 9314, 23028, 4084, 23411, 8864, 9572, 8553, 55729, 2354, 1746, 2729, 1748, 1788, 22955, 51655, 144455, 6375, 7422, 2…	790	1240	16650	1.47872	0.779537	0.00506106	0.425265
GOTERM_BP_4	GO:0051248~negative regulation of protein metabolic process	86	9.20771	7.67949e-07	3725, 132864, 57630, 3087, 11221, 3084, 9241, 84959, 55432, 7349, 8740, 4616, 55818, 80315, 3486, 2150, 7161, 10062, 5268, 9655, 23034, 678, 4194, 9353, 23645, 25937, 81848, 51232, 2886, 79899, 9709, 79094, 7128, 83667, 9314, 23028, 7078, 1612, 161742, 23411, 23410, 5252, 135, 8864, 55061, 1956, 55450, 285464, 2729, 8651, 10221, 1026, 1604, 1843, 28999, 1030, 286204, 7422, 1647, 28951, 5347, 3553…	780	1049	16415	1.72532	0.00222304	2.68131e-05	0.00137749
GOTERM_BP_5	GO:0051248~negative regulation of protein metabolic process	86	9.20771	1.24037e-06	3725, 132864, 57630, 3087, 11221, 3084, 9241, 84959, 55432, 7349, 8740, 4616, 55818, 80315, 3486, 2150, 7161, 10062, 5268, 9655, 23034, 678, 4194, 9353, 23645, 25937, 81848, 51232, 2886, 79899, 9709, 79094, 7128, 83667, 9314, 23028, 7078, 1612, 161742, 23411, 23410, 5252, 135, 8864, 55061, 1956, 55450, 285464, 2729, 8651, 10221, 1026, 1604, 1843, 28999, 1030, 286204, 7422, 1647, 28951, 5347, 3553…	776	1049	16130	1.7041	0.00528486	7.25846e-05	0.00232137
GOTERM_BP_5	GO:1902679~negative regulation of RNA biosynthetic process	86	9.20771	0.000153729	3725, 23236, 3087, 688, 146198, 3084, 9242, 9241, 53335, 117854, 6591, 4824, 6352, 1051, 8320, 2297, 1052, 4929, 2294, 144165, 122953, 7161, 6498, 127343, 604, 6615, 10062, 9975, 6662, 639, 7546, 54567, 4194, 64783, 3096, 23645, 25937, 3299, 55806, 10628, 4261, 283248, 80139, 8538, 9314, 23028, 4084, 23411, 8864, 9572, 8553, 55729, 2354, 1746, 2729, 1748, 1788, 22955, 51655, 144455, 6375, 7422, 2…	776	1194	16130	1.49716	0.481482	0.00448839	0.287317
GOTERM_BP_ALL	GO:0051248~negative regulation of protein metabolic process	86	9.20771	5.97295e-07	3725, 132864, 57630, 3087, 11221, 3084, 9241, 84959, 55432, 7349, 8740, 4616, 55818, 80315, 3486, 2150, 7161, 10062, 5268, 9655, 23034, 678, 4194, 9353, 23645, 25937, 81848, 51232, 2886, 79899, 9709, 79094, 7128, 83667, 9314, 23028, 7078, 1612, 161742, 23411, 23410, 5252, 135, 8864, 55061, 1956, 55450, 285464, 2729, 8651, 10221, 1026, 1604, 1843, 28999, 1030, 286204, 7422, 1647, 28951, 5347, 3553…	793	1049	16792	1.73601	0.00421457	2.38612e-05	0.00117814
GOTERM_BP_ALL	GO:1902679~negative regulation of RNA biosynthetic process	86	9.20771	8.25745e-05	3725, 23236, 3087, 688, 146198, 3084, 9242, 9241, 53335, 117854, 6591, 4824, 6352, 1051, 8320, 2297, 1052, 4929, 2294, 144165, 122953, 7161, 6498, 127343, 604, 6615, 10062, 9975, 6662, 639, 7546, 54567, 4194, 64783, 3096, 23645, 25937, 3299, 55806, 10628, 4261, 283248, 80139, 8538, 9314, 23028, 4084, 23411, 8864, 9572, 8553, 55729, 2354, 1746, 2729, 1748, 1788, 22955, 51655, 144455, 6375, 7422, 2…	793	1194	16792	1.52519	0.442286	0.00192524	0.16275
GOTERM_BP_FAT	GO:0051248~negative regulation of protein metabolic process	86	9.20771	7.24686e-07	3725, 132864, 57630, 3087, 11221, 3084, 9241, 84959, 55432, 7349, 8740, 4616, 55818, 80315, 3486, 2150, 7161, 10062, 5268, 9655, 23034, 678, 4194, 9353, 23645, 25937, 81848, 51232, 2886, 79899, 9709, 79094, 7128, 83667, 9314, 23028, 7078, 1612, 161742, 23411, 23410, 5252, 135, 8864, 55061, 1956, 55450, 285464, 2729, 8651, 10221, 1026, 1604, 1843, 28999, 1030, 286204, 7422, 1647, 28951, 5347, 3553…	790	1049	16650	1.72787	0.00505275	3.64422e-05	0.00142774
GOTERM_BP_FAT	GO:1902679~negative regulation of RNA biosynthetic process	86	9.20771	9.6358e-05	3725, 23236, 3087, 688, 146198, 3084, 9242, 9241, 53335, 117854, 6591, 4824, 6352, 1051, 8320, 2297, 1052, 4929, 2294, 144165, 122953, 7161, 6498, 127343, 604, 6615, 10062, 9975, 6662, 639, 7546, 54567, 4194, 64783, 3096, 23645, 25937, 3299, 55806, 10628, 4261, 283248, 80139, 8538, 9314, 23028, 4084, 23411, 8864, 9572, 8553, 55729, 2354, 1746, 2729, 1748, 1788, 22955, 51655, 144455, 6375, 7422, 2…	790	1194	16650	1.51803	0.490117	0.00262769	0.18967
GOTERM_BP_4	GO:0010562~positive regulation of phosphorus metabolic process	85	9.10064	1.45019e-06	3725, 23236, 10892, 3084, 117854, 7349, 9283, 154, 4824, 7060, 4616, 6352, 4254, 2247, 3486, 9148, 253260, 8877, 7161, 2150, 9590, 4921, 6662, 57161, 7039, 5744, 23645, 3552, 5608, 57216, 8784, 200958, 79899, 3491, 374, 10912, 6367, 1490, 1815, 8412, 23411, 3589, 134, 1437, 135, 64170, 133, 1956, 7476, 8651, 1026, 8764, 728, 6375, 7422, 1647, 7424, 5208, 5347, 3553, 3656, 1847, 3655, 1848, 8482, …	780	1049	16415	1.70526	0.00419384	4.88669e-05	0.00260123
GOTERM_BP_5	GO:0045937~positive regulation of phosphate metabolic process	85	9.10064	2.31126e-06	3725, 23236, 10892, 3084, 117854, 7349, 9283, 154, 4824, 7060, 4616, 6352, 4254, 2247, 3486, 9148, 253260, 8877, 7161, 2150, 9590, 4921, 6662, 57161, 7039, 5744, 23645, 3552, 5608, 57216, 8784, 200958, 79899, 3491, 374, 10912, 6367, 1490, 1815, 8412, 23411, 3589, 134, 1437, 135, 64170, 133, 1956, 7476, 8651, 1026, 8764, 728, 6375, 7422, 1647, 7424, 5208, 5347, 3553, 3656, 1847, 3655, 1848, 8482, …	776	1049	16130	1.68429	0.00982514	0.00012189	0.00432551
GOTERM_BP_5	GO:0010562~positive regulation of phosphorus metabolic process	85	9.10064	2.31126e-06	3725, 23236, 10892, 3084, 117854, 7349, 9283, 154, 4824, 7060, 4616, 6352, 4254, 2247, 3486, 9148, 253260, 8877, 7161, 2150, 9590, 4921, 6662, 57161, 7039, 5744, 23645, 3552, 5608, 57216, 8784, 200958, 79899, 3491, 374, 10912, 6367, 1490, 1815, 8412, 23411, 3589, 134, 1437, 135, 64170, 133, 1956, 7476, 8651, 1026, 8764, 728, 6375, 7422, 1647, 7424, 5208, 5347, 3553, 3656, 1847, 3655, 1848, 8482, …	776	1049	16130	1.68429	0.00982514	0.00012189	0.00432551
GOTERM_BP_5	GO:0045892~negative regulation of transcription, DNA-templated	85	9.10064	3.86224e-05	3725, 23236, 3087, 688, 146198, 3084, 9242, 9241, 53335, 117854, 6591, 4824, 1051, 8320, 2297, 1052, 4929, 2294, 144165, 122953, 7161, 6498, 127343, 604, 6615, 10062, 9975, 6662, 639, 7546, 54567, 4194, 64783, 3096, 23645, 25937, 3299, 55806, 10628, 4261, 283248, 80139, 8538, 9314, 23028, 4084, 23411, 8864, 9572, 8553, 55729, 2354, 1746, 2729, 1748, 1788, 22955, 51655, 144455, 6375, 7422, 2274, 1…	776	1130	16130	1.56355	0.152105	0.00140925	0.0722582
GOTERM_BP_ALL	GO:0010562~positive regulation of phosphorus metabolic process	85	9.10064	1.1342e-06	3725, 23236, 10892, 3084, 117854, 7349, 9283, 154, 4824, 7060, 4616, 6352, 4254, 2247, 3486, 9148, 253260, 8877, 7161, 2150, 9590, 4921, 6662, 57161, 7039, 5744, 23645, 3552, 5608, 57216, 8784, 200958, 79899, 3491, 374, 10912, 6367, 1490, 1815, 8412, 23411, 3589, 134, 1437, 135, 64170, 133, 1956, 7476, 8651, 1026, 8764, 728, 6375, 7422, 1647, 7424, 5208, 5347, 3553, 3656, 1847, 3655, 1848, 8482, …	793	1049	16792	1.71582	0.00798785	4.19882e-05	0.00223715
GOTERM_BP_ALL	GO:0045937~positive regulation of phosphate metabolic process	85	9.10064	1.1342e-06	3725, 23236, 10892, 3084, 117854, 7349, 9283, 154, 4824, 7060, 4616, 6352, 4254, 2247, 3486, 9148, 253260, 8877, 7161, 2150, 9590, 4921, 6662, 57161, 7039, 5744, 23645, 3552, 5608, 57216, 8784, 200958, 79899, 3491, 374, 10912, 6367, 1490, 1815, 8412, 23411, 3589, 134, 1437, 135, 64170, 133, 1956, 7476, 8651, 1026, 8764, 728, 6375, 7422, 1647, 7424, 5208, 5347, 3553, 3656, 1847, 3655, 1848, 8482, …	793	1049	16792	1.71582	0.00798785	4.19882e-05	0.00223715
GOTERM_BP_ALL	GO:0045892~negative regulation of transcription, DNA-templated	85	9.10064	2.03776e-05	3725, 23236, 3087, 688, 146198, 3084, 9242, 9241, 53335, 117854, 6591, 4824, 1051, 8320, 2297, 1052, 4929, 2294, 144165, 122953, 7161, 6498, 127343, 604, 6615, 10062, 9975, 6662, 639, 7546, 54567, 4194, 64783, 3096, 23645, 25937, 3299, 55806, 10628, 4261, 283248, 80139, 8538, 9314, 23028, 4084, 23411, 8864, 9572, 8553, 55729, 2354, 1746, 2729, 1748, 1788, 22955, 51655, 144455, 6375, 7422, 2274, 1…	793	1130	16792	1.59283	0.134192	0.00056713	0.0401867
GOTERM_BP_ALL	GO:1903507~negative regulation of nucleic acid-templated transcription	85	9.10064	8.66041e-05	3725, 23236, 3087, 688, 146198, 3084, 9242, 9241, 53335, 117854, 6591, 4824, 1051, 8320, 2297, 1052, 4929, 2294, 144165, 122953, 7161, 6498, 127343, 604, 6615, 10062, 9975, 6662, 639, 7546, 54567, 4194, 64783, 3096, 23645, 25937, 3299, 55806, 10628, 4261, 283248, 80139, 8538, 9314, 23028, 4084, 23411, 8864, 9572, 8553, 55729, 2354, 1746, 2729, 1748, 1788, 22955, 51655, 144455, 6375, 7422, 2274, 1…	793	1177	16792	1.52923	0.457954	0.00198635	0.170686
GOTERM_BP_FAT	GO:0045937~positive regulation of phosphate metabolic process	85	9.10064	1.36949e-06	3725, 23236, 10892, 3084, 117854, 7349, 9283, 154, 4824, 7060, 4616, 6352, 4254, 2247, 3486, 9148, 253260, 8877, 7161, 2150, 9590, 4921, 6662, 57161, 7039, 5744, 23645, 3552, 5608, 57216, 8784, 200958, 79899, 3491, 374, 10912, 6367, 1490, 1815, 8412, 23411, 3589, 134, 1437, 135, 64170, 133, 1956, 7476, 8651, 1026, 8764, 728, 6375, 7422, 1647, 7424, 5208, 5347, 3553, 3656, 1847, 3655, 1848, 8482, …	790	1049	16650	1.70777	0.0095271	6.17579e-05	0.00269809
GOTERM_BP_FAT	GO:0010562~positive regulation of phosphorus metabolic process	85	9.10064	1.36949e-06	3725, 23236, 10892, 3084, 117854, 7349, 9283, 154, 4824, 7060, 4616, 6352, 4254, 2247, 3486, 9148, 253260, 8877, 7161, 2150, 9590, 4921, 6662, 57161, 7039, 5744, 23645, 3552, 5608, 57216, 8784, 200958, 79899, 3491, 374, 10912, 6367, 1490, 1815, 8412, 23411, 3589, 134, 1437, 135, 64170, 133, 1956, 7476, 8651, 1026, 8764, 728, 6375, 7422, 1647, 7424, 5208, 5347, 3553, 3656, 1847, 3655, 1848, 8482, …	790	1049	16650	1.70777	0.0095271	6.17579e-05	0.00269809
GOTERM_BP_FAT	GO:0045892~negative regulation of transcription, DNA-templated	85	9.10064	2.34749e-05	3725, 23236, 3087, 688, 146198, 3084, 9242, 9241, 53335, 117854, 6591, 4824, 1051, 8320, 2297, 1052, 4929, 2294, 144165, 122953, 7161, 6498, 127343, 604, 6615, 10062, 9975, 6662, 639, 7546, 54567, 4194, 64783, 3096, 23645, 25937, 3299, 55806, 10628, 4261, 283248, 80139, 8538, 9314, 23028, 4084, 23411, 8864, 9572, 8553, 55729, 2354, 1746, 2729, 1748, 1788, 22955, 51655, 144455, 6375, 7422, 2274, 1…	790	1130	16650	1.58536	0.151336	0.000781083	0.0462393
GOTERM_BP_FAT	GO:1903507~negative regulation of nucleic acid-templated transcription	85	9.10064	9.749e-05	3725, 23236, 3087, 688, 146198, 3084, 9242, 9241, 53335, 117854, 6591, 4824, 1051, 8320, 2297, 1052, 4929, 2294, 144165, 122953, 7161, 6498, 127343, 604, 6615, 10062, 9975, 6662, 639, 7546, 54567, 4194, 64783, 3096, 23645, 25937, 3299, 55806, 10628, 4261, 283248, 80139, 8538, 9314, 23028, 4084, 23411, 8864, 9572, 8553, 55729, 2354, 1746, 2729, 1748, 1788, 22955, 51655, 144455, 6375, 7422, 2274, 1…	790	1177	16650	1.52205	0.494136	0.00264819	0.191896
GOTERM_BP_3	GO:0044092~negative regulation of molecular function	84	8.99358	1.42611e-05	3725, 132864, 57630, 3087, 146198, 11221, 9241, 84959, 154, 8740, 4824, 4616, 7161, 5268, 9655, 57162, 9447, 9353, 23645, 25937, 81848, 9814, 51232, 10628, 9709, 163882, 51129, 7128, 153769, 9314, 23028, 1815, 7078, 161742, 23411, 135, 8864, 221692, 8553, 55450, 285464, 8651, 10221, 1026, 80119, 6790, 1843, 1030, 285966, 286204, 6375, 7422, 1647, 28951, 81566, 1649, 5347, 3553, 3656, 1847, 1545, …	789	1100	16663	1.61273	0.0171081	0.000196073	0.0230768
GOTERM_BP_4	GO:0009790~embryo development	84	8.99358	5.11369e-08	23236, 3087, 253430, 221322, 3084, 9241, 153572, 26160, 7296, 60529, 2709, 56963, 2707, 4824, 2296, 1051, 8320, 4254, 7358, 2247, 2294, 144165, 4920, 253260, 23135, 6498, 6615, 79955, 6662, 3576, 639, 204851, 54567, 388591, 57216, 8061, 90102, 157506, 3491, 7779, 9314, 23028, 2020, 56603, 1437, 133, 3215, 1956, 7476, 1954, 1746, 1788, 7475, 1843, 286204, 144455, 7422, 7424, 23059, 1543, 1847, 184…	780	954	16415	1.85301	0.000148184	2.46991e-06	9.1726e-05
GOTERM_BP_5	GO:0031401~positive regulation of protein modification process	84	8.99358	9.07269e-05	3725, 23236, 10892, 3084, 117854, 6591, 7349, 9283, 154, 7060, 4616, 4824, 6352, 4254, 2247, 3486, 144165, 9148, 253260, 122953, 8877, 7161, 2150, 604, 4921, 6662, 57162, 57161, 7039, 23645, 3552, 5608, 57216, 8784, 200958, 79899, 3491, 10912, 6367, 1490, 23028, 1815, 8412, 23411, 3589, 134, 1437, 5252, 64170, 1956, 7476, 8651, 1026, 8764, 728, 6375, 7422, 1647, 7424, 5347, 3553, 3656, 1847, 1848…	776	1143	16130	1.52759	0.321318	0.00284596	0.169662
GOTERM_BP_ALL	GO:0009790~embryo development	84	8.99358	3.98391e-08	23236, 3087, 253430, 221322, 3084, 9241, 153572, 26160, 7296, 60529, 2709, 56963, 2707, 4824, 2296, 1051, 8320, 4254, 7358, 2247, 2294, 144165, 4920, 253260, 23135, 6498, 6615, 79955, 6662, 3576, 639, 204851, 54567, 388591, 57216, 8061, 90102, 157506, 3491, 7779, 9314, 23028, 2020, 56603, 1437, 133, 3215, 1956, 7476, 1954, 1746, 1788, 7475, 1843, 286204, 144455, 7422, 7424, 23059, 1543, 1847, 184…	793	954	16792	1.86449	0.000281663	2.10225e-06	7.85815e-05
GOTERM_BP_ALL	GO:0044092~negative regulation of molecular function	84	8.99358	1.29787e-05	3725, 132864, 57630, 3087, 146198, 11221, 9241, 84959, 154, 8740, 4824, 4616, 7161, 5268, 9655, 57162, 9447, 9353, 23645, 25937, 81848, 9814, 51232, 10628, 9709, 163882, 51129, 7128, 153769, 9314, 23028, 1815, 7078, 161742, 23411, 135, 8864, 221692, 8553, 55450, 285464, 8651, 10221, 1026, 80119, 6790, 1843, 1030, 285966, 286204, 6375, 7422, 1647, 28951, 81566, 1649, 5347, 3553, 3656, 1847, 1545, …	793	1100	16792	1.61702	0.0876879	0.000380729	0.0255971
GOTERM_BP_ALL	GO:0031401~positive regulation of protein modification process	84	8.99358	5.01458e-05	3725, 23236, 10892, 3084, 117854, 6591, 7349, 9283, 154, 7060, 4616, 4824, 6352, 4254, 2247, 3486, 144165, 9148, 253260, 122953, 8877, 7161, 2150, 604, 4921, 6662, 57162, 57161, 7039, 23645, 3552, 5608, 57216, 8784, 200958, 79899, 3491, 10912, 6367, 1490, 23028, 1815, 8412, 23411, 3589, 134, 1437, 5252, 64170, 1956, 7476, 8651, 1026, 8764, 728, 6375, 7422, 1647, 7424, 5347, 3553, 3656, 1847, 1848…	793	1143	16792	1.55619	0.298539	0.00127469	0.0988648
GOTERM_BP_FAT	GO:0009790~embryo development	84	8.99358	4.93352e-08	23236, 3087, 253430, 221322, 3084, 9241, 153572, 26160, 7296, 60529, 2709, 56963, 2707, 4824, 2296, 1051, 8320, 4254, 7358, 2247, 2294, 144165, 4920, 253260, 23135, 6498, 6615, 79955, 6662, 3576, 639, 204851, 54567, 388591, 57216, 8061, 90102, 157506, 3491, 7779, 9314, 23028, 2020, 56603, 1437, 133, 3215, 1956, 7476, 1954, 1746, 1788, 7475, 1843, 286204, 144455, 7422, 7424, 23059, 1543, 1847, 184…	790	954	16650	1.85574	0.000344794	3.41438e-06	9.71985e-05
GOTERM_BP_FAT	GO:0044092~negative regulation of molecular function	84	8.99358	1.52937e-05	3725, 132864, 57630, 3087, 146198, 11221, 9241, 84959, 154, 8740, 4824, 4616, 7161, 5268, 9655, 57162, 9447, 9353, 23645, 25937, 81848, 9814, 51232, 10628, 9709, 163882, 51129, 7128, 153769, 9314, 23028, 1815, 7078, 161742, 23411, 135, 8864, 221692, 8553, 55450, 285464, 8651, 10221, 1026, 80119, 6790, 1843, 1030, 285966, 286204, 6375, 7422, 1647, 28951, 81566, 1649, 5347, 3553, 3656, 1847, 1545, …	790	1100	16650	1.60944	0.101388	0.00053706	0.0301268
GOTERM_BP_FAT	GO:0031401~positive regulation of protein modification process	84	8.99358	6.12675e-05	3725, 23236, 10892, 3084, 117854, 6591, 7349, 9283, 154, 7060, 4616, 4824, 6352, 4254, 2247, 3486, 144165, 9148, 253260, 122953, 8877, 7161, 2150, 604, 4921, 6662, 57162, 57161, 7039, 23645, 3552, 5608, 57216, 8784, 200958, 79899, 3491, 10912, 6367, 1490, 23028, 1815, 8412, 23411, 3589, 134, 1437, 5252, 64170, 1956, 7476, 8651, 1026, 8764, 728, 6375, 7422, 1647, 7424, 5347, 3553, 3656, 1847, 1848…	790	1143	16650	1.54889	0.348367	0.00179785	0.120638
GOTERM_BP_3	GO:0008284~positive regulation of cell proliferation	82	8.77944	1.0315e-09	3725, 688, 646, 3084, 9241, 8744, 9283, 4824, 7060, 6352, 4254, 2247, 2294, 8326, 10135, 283234, 253260, 8877, 2152, 604, 5228, 4921, 6662, 57162, 204851, 7039, 1948, 54567, 5744, 5743, 25937, 3299, 8061, 3718, 3491, 374, 6875, 54795, 80139, 7128, 56648, 1490, 23028, 2113, 23411, 3589, 2119, 1437, 9982, 133, 1956, 9846, 7476, 22994, 6809, 1026, 1604, 728, 6375, 7422, 7424, 7049, 1646, 3553, 3673,…	789	849	16663	2.03978	1.24812e-06	3.28452e-08	1.66932e-06
GOTERM_BP_3	GO:0060548~negative regulation of cell death	82	8.77944	1.31308e-08	3725, 57630, 4856, 10892, 3084, 9241, 8743, 6591, 7349, 9283, 10202, 8740, 6352, 2296, 1051, 4254, 2247, 80315, 4929, 8326, 8877, 7161, 604, 6615, 6662, 7039, 4194, 347902, 3552, 3718, 8784, 3491, 9709, 51129, 7128, 1490, 9314, 23028, 1491, 2020, 1612, 23411, 3589, 1437, 134, 135, 1956, 7476, 2729, 1026, 6790, 27315, 1843, 728, 7422, 2274, 5347, 3553, 8717, 10114, 3655, 1263, 10253, 3572, 4671, 2…	789	897	16663	1.93062	1.58881e-05	2.83719e-07	2.125e-05
GOTERM_BP_4	GO:0008284~positive regulation of cell proliferation	82	8.77944	1.21811e-09	3725, 688, 646, 3084, 9241, 8744, 9283, 4824, 7060, 6352, 4254, 2247, 2294, 8326, 10135, 283234, 253260, 8877, 2152, 604, 5228, 4921, 6662, 57162, 204851, 7039, 1948, 54567, 5744, 5743, 25937, 3299, 8061, 3718, 3491, 374, 6875, 54795, 80139, 7128, 56648, 1490, 23028, 2113, 23411, 3589, 2119, 1437, 9982, 133, 1956, 9846, 7476, 22994, 6809, 1026, 1604, 728, 6375, 7422, 7424, 7049, 1646, 3553, 3673,…	780	849	16415	2.0326	3.53008e-06	1.30744e-07	2.18497e-06
GOTERM_BP_4	GO:0060548~negative regulation of cell death	82	8.77944	1.49894e-08	3725, 57630, 4856, 10892, 3084, 9241, 8743, 6591, 7349, 9283, 10202, 8740, 6352, 2296, 1051, 4254, 2247, 80315, 4929, 8326, 8877, 7161, 604, 6615, 6662, 7039, 4194, 347902, 3552, 3718, 8784, 3491, 9709, 51129, 7128, 1490, 9314, 23028, 1491, 2020, 1612, 23411, 3589, 1437, 134, 135, 1956, 7476, 2729, 1026, 6790, 27315, 1843, 728, 7422, 2274, 5347, 3553, 8717, 10114, 3655, 1263, 10253, 3572, 4671, 2…	780	897	16415	1.92383	4.34384e-05	9.04985e-07	2.6887e-05
GOTERM_BP_4	GO:1902533~positive regulation of intracellular signal transduction	82	8.77944	3.55848e-08	843, 3725, 23236, 10892, 3084, 8743, 9283, 154, 8740, 4616, 4824, 6352, 4254, 80833, 2247, 3486, 253260, 8877, 7161, 2150, 6498, 2152, 9590, 6662, 57162, 57161, 7039, 5743, 3552, 5608, 57216, 5366, 8784, 200958, 79899, 10912, 6367, 1490, 1491, 2843, 1815, 161742, 23411, 642273, 3589, 134, 1437, 64170, 1956, 7476, 8651, 8764, 728, 6375, 7422, 1647, 1649, 3553, 1646, 3656, 1847, 8717, 1545, 1848, 8…	780	915	16415	1.88599	0.000103119	1.77801e-06	6.38297e-05
GOTERM_BP_4	GO:0032269~negative regulation of cellular protein metabolic process	82	8.77944	1.04455e-06	3725, 132864, 57630, 3087, 11221, 9241, 84959, 7349, 8740, 4616, 55818, 80315, 3486, 2150, 7161, 10062, 5268, 9655, 23034, 678, 9353, 23645, 25937, 81848, 51232, 2886, 79899, 9709, 79094, 7128, 83667, 9314, 23028, 7078, 1612, 161742, 23411, 23410, 5252, 135, 8864, 55061, 1956, 55450, 285464, 2729, 8651, 10221, 1026, 1604, 1843, 28999, 1030, 286204, 7422, 1647, 28951, 5347, 3553, 1847, 10114, 1848…	780	992	16415	1.7396	0.00302253	3.56124e-05	0.00187363
GOTERM_BP_5	GO:0060548~negative regulation of cell death	82	8.77944	2.55073e-08	3725, 57630, 4856, 10892, 3084, 9241, 8743, 6591, 7349, 9283, 10202, 8740, 6352, 2296, 1051, 4254, 2247, 80315, 4929, 8326, 8877, 7161, 604, 6615, 6662, 7039, 4194, 347902, 3552, 3718, 8784, 3491, 9709, 51129, 7128, 1490, 9314, 23028, 1491, 2020, 1612, 23411, 3589, 1437, 134, 135, 1956, 7476, 2729, 1026, 6790, 27315, 1843, 728, 7422, 2274, 5347, 3553, 8717, 10114, 3655, 1263, 10253, 3572, 4671, 2…	776	897	16130	1.90018	0.000108961	2.79403e-06	4.77377e-05
GOTERM_BP_5	GO:1902533~positive regulation of intracellular signal transduction	82	8.77944	6.06643e-08	843, 3725, 23236, 10892, 3084, 8743, 9283, 154, 8740, 4616, 4824, 6352, 4254, 80833, 2247, 3486, 253260, 8877, 7161, 2150, 6498, 2152, 9590, 6662, 57162, 57161, 7039, 5743, 3552, 5608, 57216, 5366, 8784, 200958, 79899, 10912, 6367, 1490, 1491, 2843, 1815, 161742, 23411, 642273, 3589, 134, 1437, 64170, 1956, 7476, 8651, 8764, 728, 6375, 7422, 1647, 1649, 3553, 1646, 3656, 1847, 8717, 1545, 1848, 8…	776	915	16130	1.8628	0.000259124	5.51398e-06	0.000113535
GOTERM_BP_5	GO:0032269~negative regulation of cellular protein metabolic process	82	8.77944	1.68336e-06	3725, 132864, 57630, 3087, 11221, 9241, 84959, 7349, 8740, 4616, 55818, 80315, 3486, 2150, 7161, 10062, 5268, 9655, 23034, 678, 9353, 23645, 25937, 81848, 51232, 2886, 79899, 9709, 79094, 7128, 83667, 9314, 23028, 7078, 1612, 161742, 23411, 23410, 5252, 135, 8864, 55061, 1956, 55450, 285464, 2729, 8651, 10221, 1026, 1604, 1843, 28999, 1030, 286204, 7422, 1647, 28951, 5347, 3553, 1847, 10114, 1848…	776	992	16130	1.7182	0.00716551	9.2192e-05	0.00315041
GOTERM_BP_ALL	GO:0008284~positive regulation of cell proliferation	82	8.77944	9.22383e-10	3725, 688, 646, 3084, 9241, 8744, 9283, 4824, 7060, 6352, 4254, 2247, 2294, 8326, 10135, 283234, 253260, 8877, 2152, 604, 5228, 4921, 6662, 57162, 204851, 7039, 1948, 54567, 5744, 5743, 25937, 3299, 8061, 3718, 3491, 374, 6875, 54795, 80139, 7128, 56648, 1490, 23028, 2113, 23411, 3589, 2119, 1437, 9982, 133, 1956, 9846, 7476, 22994, 6809, 1026, 1604, 728, 6375, 7422, 7424, 7049, 1646, 3553, 3673,…	793	849	16792	2.0452	6.52215e-06	8.5818e-08	1.81938e-06
GOTERM_BP_ALL	GO:0060548~negative regulation of cell death	82	8.77944	1.16483e-08	3725, 57630, 4856, 10892, 3084, 9241, 8743, 6591, 7349, 9283, 10202, 8740, 6352, 2296, 1051, 4254, 2247, 80315, 4929, 8326, 8877, 7161, 604, 6615, 6662, 7039, 4194, 347902, 3552, 3718, 8784, 3491, 9709, 51129, 7128, 1490, 9314, 23028, 1491, 2020, 1612, 23411, 3589, 1437, 134, 135, 1956, 7476, 2729, 1026, 6790, 27315, 1843, 728, 7422, 2274, 5347, 3553, 8717, 10114, 3655, 1263, 10253, 3572, 4671, 2…	793	897	16792	1.93576	8.23614e-05	7.42025e-07	2.29759e-05
GOTERM_BP_ALL	GO:1902533~positive regulation of intracellular signal transduction	82	8.77944	2.79996e-08	843, 3725, 23236, 10892, 3084, 8743, 9283, 154, 8740, 4616, 4824, 6352, 4254, 80833, 2247, 3486, 253260, 8877, 7161, 2150, 6498, 2152, 9590, 6662, 57162, 57161, 7039, 5743, 3552, 5608, 57216, 5366, 8784, 200958, 79899, 10912, 6367, 1490, 1491, 2843, 1815, 161742, 23411, 642273, 3589, 134, 1437, 64170, 1956, 7476, 8651, 8764, 728, 6375, 7422, 1647, 1649, 3553, 1646, 3656, 1847, 8717, 1545, 1848, 8…	793	915	16792	1.89768	0.000197966	1.54676e-06	5.52285e-05
GOTERM_BP_ALL	GO:0032269~negative regulation of cellular protein metabolic process	82	8.77944	8.30124e-07	3725, 132864, 57630, 3087, 11221, 9241, 84959, 7349, 8740, 4616, 55818, 80315, 3486, 2150, 7161, 10062, 5268, 9655, 23034, 678, 9353, 23645, 25937, 81848, 51232, 2886, 79899, 9709, 79094, 7128, 83667, 9314, 23028, 7078, 1612, 161742, 23411, 23410, 5252, 135, 8864, 55061, 1956, 55450, 285464, 2729, 8651, 10221, 1026, 1604, 1843, 28999, 1030, 286204, 7422, 1647, 28951, 5347, 3553, 1847, 10114, 1848…	793	992	16792	1.75038	0.00585262	3.17282e-05	0.00163738
GOTERM_BP_FAT	GO:0008284~positive regulation of cell proliferation	82	8.77944	1.14011e-09	3725, 688, 646, 3084, 9241, 8744, 9283, 4824, 7060, 6352, 4254, 2247, 2294, 8326, 10135, 283234, 253260, 8877, 2152, 604, 5228, 4921, 6662, 57162, 204851, 7039, 1948, 54567, 5744, 5743, 25937, 3299, 8061, 3718, 3491, 374, 6875, 54795, 80139, 7128, 56648, 1490, 23028, 2113, 23411, 3589, 2119, 1437, 9982, 133, 1956, 9846, 7476, 22994, 6809, 1026, 1604, 728, 6375, 7422, 7424, 7049, 1646, 3553, 3673,…	790	849	16650	2.0356	7.96935e-06	1.56262e-07	2.24621e-06
GOTERM_BP_FAT	GO:0060548~negative regulation of cell death	82	8.77944	1.42798e-08	3725, 57630, 4856, 10892, 3084, 9241, 8743, 6591, 7349, 9283, 10202, 8740, 6352, 2296, 1051, 4254, 2247, 80315, 4929, 8326, 8877, 7161, 604, 6615, 6662, 7039, 4194, 347902, 3552, 3718, 8784, 3491, 9709, 51129, 7128, 1490, 9314, 23028, 1491, 2020, 1612, 23411, 3589, 1437, 134, 135, 1956, 7476, 2729, 1026, 6790, 27315, 1843, 728, 7422, 2274, 5347, 3553, 8717, 10114, 3655, 1263, 10253, 3572, 4671, 2…	790	897	16650	1.92668	9.98111e-05	1.21727e-06	2.81336e-05
GOTERM_BP_FAT	GO:1902533~positive regulation of intracellular signal transduction	82	8.77944	3.36133e-08	843, 3725, 23236, 10892, 3084, 8743, 9283, 154, 8740, 4616, 4824, 6352, 4254, 80833, 2247, 3486, 253260, 8877, 7161, 2150, 6498, 2152, 9590, 6662, 57162, 57161, 7039, 5743, 3552, 5608, 57216, 5366, 8784, 200958, 79899, 10912, 6367, 1490, 1491, 2843, 1815, 161742, 23411, 642273, 3589, 134, 1437, 64170, 1956, 7476, 8651, 8764, 728, 6375, 7422, 1647, 1649, 3553, 1646, 3656, 1847, 8717, 1545, 1848, 8…	790	915	16650	1.88877	0.000234929	2.39752e-06	6.62237e-05
GOTERM_BP_FAT	GO:0032269~negative regulation of cellular protein metabolic process	82	8.77944	9.87543e-07	3725, 132864, 57630, 3087, 11221, 9241, 84959, 7349, 8740, 4616, 55818, 80315, 3486, 2150, 7161, 10062, 5268, 9655, 23034, 678, 9353, 23645, 25937, 81848, 51232, 2886, 79899, 9709, 79094, 7128, 83667, 9314, 23028, 7078, 1612, 161742, 23411, 23410, 5252, 135, 8864, 55061, 1956, 55450, 285464, 2729, 8651, 10221, 1026, 1604, 1843, 28999, 1030, 286204, 7422, 1647, 28951, 5347, 3553, 1847, 10114, 1848…	790	992	16650	1.74217	0.00687916	4.69576e-05	0.00194561
GOTERM_BP_5	GO:0030182~neuron differentiation	81	8.67238	0.00305555	3725, 3084, 9241, 53335, 26160, 7349, 9283, 56963, 1051, 8320, 2297, 9048, 4929, 25791, 9148, 4211, 575, 7161, 6498, 30819, 65059, 604, 79955, 6662, 639, 6095, 204851, 1948, 54567, 9353, 57216, 51330, 26257, 51332, 374, 100170841, 9314, 23028, 2020, 9315, 2119, 7732, 135, 10678, 133, 100132074, 1956, 7476, 1954, 1746, 6809, 1788, 7475, 6790, 7422, 5797, 4131, 8482, 5864, 392255, 94137, 59277, 322…	776	1226	16130	1.37331	0.999998	0.0519617	5.56638
GOTERM_BP_ALL	GO:0030182~neuron differentiation	81	8.67238	0.00183337	3725, 3084, 9241, 53335, 26160, 7349, 9283, 56963, 1051, 8320, 2297, 9048, 4929, 25791, 9148, 4211, 575, 7161, 6498, 30819, 65059, 604, 79955, 6662, 639, 6095, 204851, 1948, 54567, 9353, 57216, 51330, 26257, 51332, 374, 100170841, 9314, 23028, 2020, 9315, 2119, 7732, 135, 10678, 133, 100132074, 1956, 7476, 1954, 1746, 6809, 1788, 7475, 6790, 7422, 5797, 4131, 8482, 5864, 392255, 94137, 59277, 322…	793	1226	16792	1.39902	0.999998	0.0261334	3.55487
GOTERM_BP_FAT	GO:0030182~neuron differentiation	81	8.67238	0.002068	3725, 3084, 9241, 53335, 26160, 7349, 9283, 56963, 1051, 8320, 2297, 9048, 4929, 25791, 9148, 4211, 575, 7161, 6498, 30819, 65059, 604, 79955, 6662, 639, 6095, 204851, 1948, 54567, 9353, 57216, 51330, 26257, 51332, 374, 100170841, 9314, 23028, 2020, 9315, 2119, 7732, 135, 10678, 133, 100132074, 1956, 7476, 1954, 1746, 6809, 1788, 7475, 6790, 7422, 5797, 4131, 8482, 5864, 392255, 94137, 59277, 322…	790	1226	16650	1.39246	0.999999	0.0327919	3.99646
GOTERM_BP_3	GO:0030030~cell projection organization	80	8.56531	0.0124344	3725, 150737, 688, 221322, 3084, 9241, 53335, 11190, 26160, 170690, 7349, 56963, 2297, 9696, 4070, 9048, 4929, 25791, 2012, 9148, 575, 2150, 6498, 65059, 79955, 79582, 1948, 9353, 25937, 57216, 51330, 89846, 26257, 51332, 125058, 374, 9314, 23028, 9315, 10810, 29070, 642273, 135, 10678, 133, 8556, 100132074, 1956, 7476, 1954, 22994, 6809, 6790, 4638, 7422, 23059, 5797, 4131, 3655, 8482, 5864, 941…	789	1301	16663	1.29864	1	0.0642468	18.3308
GOTERM_BP_4	GO:0014070~response to organic cyclic compound	80	8.56531	1.0425e-07	3725, 688, 23657, 6591, 10481, 7349, 4824, 6352, 1051, 4519, 55818, 3775, 4929, 2294, 10135, 1723, 10062, 54852, 9975, 678, 57162, 6095, 5743, 9353, 5031, 25976, 8061, 5366, 10628, 374, 4261, 80139, 1490, 9314, 23028, 2113, 255189, 1815, 23411, 135, 64170, 133, 9572, 1956, 2354, 7476, 114881, 4541, 285464, 2729, 8614, 1026, 1788, 360, 1843, 4537, 2274, 3553, 1543, 1545, 3655, 1848, 3557, 3673, 11…	780	906	16415	1.85827	0.00030207	4.64793e-06	0.000186997
GOTERM_BP_ALL	GO:0014070~response to organic cyclic compound	80	8.56531	8.13684e-08	3725, 688, 23657, 6591, 10481, 7349, 4824, 6352, 1051, 4519, 55818, 3775, 4929, 2294, 10135, 1723, 10062, 54852, 9975, 678, 57162, 6095, 5743, 9353, 5031, 25976, 8061, 5366, 10628, 374, 4261, 80139, 1490, 9314, 23028, 2113, 255189, 1815, 23411, 135, 64170, 133, 9572, 1956, 2354, 7476, 114881, 4541, 285464, 2729, 8614, 1026, 1788, 360, 1843, 4537, 2274, 3553, 1543, 1545, 3655, 1848, 3557, 3673, 11…	793	906	16792	1.86978	0.000575191	4.0518e-06	0.000160497
GOTERM_BP_ALL	GO:0030030~cell projection organization	80	8.56531	0.0118758	3725, 150737, 688, 221322, 3084, 9241, 53335, 11190, 26160, 170690, 7349, 56963, 2297, 9696, 4070, 9048, 4929, 25791, 2012, 9148, 575, 2150, 6498, 65059, 79955, 79582, 1948, 9353, 25937, 57216, 51330, 89846, 26257, 51332, 125058, 374, 9314, 23028, 9315, 10810, 29070, 642273, 135, 10678, 133, 8556, 100132074, 1956, 7476, 1954, 22994, 6809, 6790, 4638, 7422, 23059, 5797, 4131, 3655, 8482, 5864, 941…	793	1301	16792	1.30209	1	0.116181	20.9942
GOTERM_BP_FAT	GO:0014070~response to organic cyclic compound	80	8.56531	9.87318e-08	3725, 688, 23657, 6591, 10481, 7349, 4824, 6352, 1051, 4519, 55818, 3775, 4929, 2294, 10135, 1723, 10062, 54852, 9975, 678, 57162, 6095, 5743, 9353, 5031, 25976, 8061, 5366, 10628, 374, 4261, 80139, 1490, 9314, 23028, 2113, 255189, 1815, 23411, 135, 64170, 133, 9572, 1956, 2354, 7476, 114881, 4541, 285464, 2729, 8614, 1026, 1788, 360, 1843, 4537, 2274, 3553, 1543, 1545, 3655, 1848, 3557, 3673, 11…	790	906	16650	1.86101	0.000689897	6.3315e-06	0.000194518
GOTERM_BP_FAT	GO:0030030~cell projection organization	80	8.56531	0.0130916	3725, 150737, 688, 221322, 3084, 9241, 53335, 11190, 26160, 170690, 7349, 56963, 2297, 9696, 4070, 9048, 4929, 25791, 2012, 9148, 575, 2150, 6498, 65059, 79955, 79582, 1948, 9353, 25937, 57216, 51330, 89846, 26257, 51332, 125058, 374, 9314, 23028, 9315, 10810, 29070, 642273, 135, 10678, 133, 8556, 100132074, 1956, 7476, 1954, 22994, 6809, 6790, 4638, 7422, 23059, 5797, 4131, 3655, 8482, 5864, 941…	790	1301	16650	1.29598	1	0.135827	22.8663
GOTERM_BP_2	GO:0040012~regulation of locomotion	79	8.45824	1.11839e-10	3725, 4856, 23236, 3084, 5734, 9241, 6591, 55435, 8740, 7060, 6352, 4070, 9048, 4254, 2247, 2294, 3486, 4920, 8877, 2150, 2152, 6615, 5228, 4921, 6662, 5328, 3576, 1948, 54567, 5743, 9353, 5031, 3552, 90102, 8784, 2886, 79899, 3491, 80139, 9314, 2113, 642273, 134, 135, 1956, 7476, 1954, 6809, 10221, 8764, 9901, 338879, 728, 285966, 6375, 4638, 7422, 7424, 5797, 1545, 84904, 3655, 8482, 3673, 1969…	793	768	16766	2.17481	2.06903e-08	9.8525e-10	1.38388e-07
GOTERM_BP_3	GO:0051270~regulation of cellular component movement	79	8.45824	9.03832e-10	3725, 4856, 23236, 3084, 5734, 9241, 6591, 55435, 8740, 7060, 6352, 4070, 4254, 2247, 2294, 3486, 4920, 8877, 2150, 2152, 604, 6615, 5228, 4921, 6662, 5328, 3576, 54567, 5743, 388591, 9353, 85366, 5031, 3552, 90102, 8784, 2886, 79899, 3491, 54795, 80139, 9314, 2113, 642273, 134, 1956, 7476, 1954, 10221, 8764, 9901, 338879, 728, 285966, 6375, 4638, 7422, 7424, 7049, 5797, 1545, 84904, 3655, 8482, …	789	802	16663	2.08031	1.09364e-06	2.95578e-08	1.46271e-06
GOTERM_BP_3	GO:0023014~signal transduction by protein phosphorylation	79	8.45824	4.68815e-08	3725, 57630, 23236, 11221, 5734, 3084, 9283, 154, 4616, 6352, 9048, 4254, 2247, 3486, 4920, 2150, 7161, 6662, 678, 57161, 7039, 5924, 3552, 5608, 81848, 57216, 3718, 200958, 51332, 3491, 10912, 6367, 1490, 9314, 1815, 7078, 161742, 3589, 23410, 134, 1437, 64170, 10044, 1956, 7476, 10221, 8764, 1843, 728, 6375, 7422, 1647, 28951, 7049, 3553, 3656, 1847, 10114, 1848, 8482, 1846, 392255, 64762, 6764…	789	877	16663	1.90241	5.6725e-05	9.14945e-07	7.587e-05
GOTERM_BP_3	GO:1901135~carbohydrate derivative metabolic process	79	8.45824	0.006504	64802, 252969, 644974, 23236, 64772, 3339, 200895, 9245, 221264, 7349, 154, 50614, 2296, 4519, 5016, 7358, 2247, 481, 1723, 11093, 9590, 56474, 3099, 9957, 6095, 3038, 5744, 80235, 57216, 25976, 3718, 4508, 200958, 4121, 200810, 55512, 1815, 23411, 5279, 23410, 9435, 135, 10678, 133, 9945, 64132, 4541, 4540, 114789, 1788, 27315, 4537, 5208, 3696, 2525, 1646, 3553, 2524, 3795, 1645, 4907, 22822, 5…	789	1247	16663	1.33794	0.999628	0.0387087	10.0216
GOTERM_BP_3	GO:0032989~cellular component morphogenesis	79	8.45824	0.0239092	150737, 221322, 3084, 9241, 53335, 11190, 26160, 170690, 6591, 56963, 55435, 84630, 84033, 8320, 2297, 9048, 4070, 4929, 25791, 9148, 575, 6498, 122786, 65059, 604, 6615, 79955, 79582, 6662, 55698, 1948, 9353, 25937, 57216, 90102, 51330, 89846, 26257, 51332, 125058, 80139, 23028, 10810, 29070, 135, 10678, 8556, 1956, 7476, 1954, 10979, 22994, 6790, 286204, 7422, 23059, 7049, 5797, 4131, 114299, 8…	789	1321	16663	1.26299	1	0.106126	32.4048
GOTERM_BP_4	GO:0023014~signal transduction by protein phosphorylation	79	8.45824	5.33871e-08	3725, 57630, 23236, 11221, 5734, 3084, 9283, 154, 4616, 6352, 9048, 4254, 2247, 3486, 4920, 2150, 7161, 6662, 678, 57161, 7039, 5924, 3552, 5608, 81848, 57216, 3718, 200958, 51332, 3491, 10912, 6367, 1490, 9314, 1815, 7078, 161742, 3589, 23410, 134, 1437, 64170, 10044, 1956, 7476, 10221, 8764, 1843, 728, 6375, 7422, 1647, 28951, 7049, 3553, 3656, 1847, 10114, 1848, 8482, 1846, 392255, 64762, 6764…	780	877	16415	1.89572	0.000154704	2.53632e-06	9.57622e-05
GOTERM_BP_4	GO:0046903~secretion	79	8.45824	0.000214443	4856, 3084, 5734, 8676, 117854, 7349, 2744, 6513, 4824, 6352, 2297, 55503, 114899, 41, 2294, 9148, 1723, 2150, 10062, 83849, 3099, 8541, 9501, 2615, 9447, 5608, 3552, 7779, 25837, 54795, 1490, 55512, 255189, 1815, 7078, 91828, 9783, 3589, 23410, 1437, 134, 135, 8864, 133, 64130, 9572, 1956, 9846, 7476, 389692, 6809, 8651, 192683, 8764, 7422, 1131, 7424, 5208, 6583, 3553, 5865, 3557, 5864, 55107, …	780	1098	16415	1.51416	0.462874	0.00373711	0.383957
GOTERM_BP_4	GO:0032989~cellular component morphogenesis	79	8.45824	0.0263386	150737, 221322, 3084, 9241, 53335, 11190, 26160, 170690, 6591, 56963, 55435, 84630, 84033, 8320, 2297, 9048, 4070, 4929, 25791, 9148, 575, 6498, 122786, 65059, 604, 6615, 79955, 79582, 6662, 55698, 1948, 9353, 25937, 57216, 90102, 51330, 89846, 26257, 51332, 125058, 80139, 23028, 10810, 29070, 135, 10678, 8556, 1956, 7476, 1954, 10979, 22994, 6790, 286204, 7422, 23059, 7049, 5797, 4131, 114299, 8…	780	1321	16415	1.25855	1	0.177036	38.046
GOTERM_BP_5	GO:0023014~signal transduction by protein phosphorylation	79	8.45824	8.89662e-08	3725, 57630, 23236, 11221, 5734, 3084, 9283, 154, 4616, 6352, 9048, 4254, 2247, 3486, 4920, 2150, 7161, 6662, 678, 57161, 7039, 5924, 3552, 5608, 81848, 57216, 3718, 200958, 51332, 3491, 10912, 6367, 1490, 9314, 1815, 7078, 161742, 3589, 23410, 134, 1437, 64170, 10044, 1956, 7476, 10221, 8764, 1843, 728, 6375, 7422, 1647, 28951, 7049, 3553, 3656, 1847, 10114, 1848, 8482, 1846, 392255, 64762, 6764…	776	877	16130	1.87241	0.000379991	7.75637e-06	0.000166503
GOTERM_BP_5	GO:0046903~secretion	79	8.45824	0.000314494	4856, 3084, 5734, 8676, 117854, 7349, 2744, 6513, 4824, 6352, 2297, 55503, 114899, 41, 2294, 9148, 1723, 2150, 10062, 83849, 3099, 8541, 9501, 2615, 9447, 5608, 3552, 7779, 25837, 54795, 1490, 55512, 255189, 1815, 7078, 91828, 9783, 3589, 23410, 1437, 134, 135, 8864, 133, 64130, 9572, 1956, 9846, 7476, 389692, 6809, 8651, 192683, 8764, 7422, 1131, 7424, 5208, 6583, 3553, 5865, 3557, 5864, 55107, …	776	1098	16130	1.49554	0.739129	0.00815999	0.586947
GOTERM_BP_ALL	GO:0040012~regulation of locomotion	79	8.45824	1.05855e-10	3725, 4856, 23236, 3084, 5734, 9241, 6591, 55435, 8740, 7060, 6352, 4070, 9048, 4254, 2247, 2294, 3486, 4920, 8877, 2150, 2152, 6615, 5228, 4921, 6662, 5328, 3576, 1948, 54567, 5743, 9353, 5031, 3552, 90102, 8784, 2886, 79899, 3491, 80139, 9314, 2113, 642273, 134, 135, 1956, 7476, 1954, 6809, 10221, 8764, 9901, 338879, 728, 285966, 6375, 4638, 7422, 7424, 5797, 1545, 84904, 3655, 8482, 3673, 1969…	793	768	16792	2.17819	7.48504e-07	1.36092e-08	2.08797e-07
GOTERM_BP_ALL	GO:0051270~regulation of cellular component movement	79	8.45824	8.13832e-10	3725, 4856, 23236, 3084, 5734, 9241, 6591, 55435, 8740, 7060, 6352, 4070, 4254, 2247, 2294, 3486, 4920, 8877, 2150, 2152, 604, 6615, 5228, 4921, 6662, 5328, 3576, 54567, 5743, 388591, 9353, 85366, 5031, 3552, 90102, 8784, 2886, 79899, 3491, 54795, 80139, 9314, 2113, 642273, 134, 1956, 7476, 1954, 10221, 8764, 9901, 338879, 728, 285966, 6375, 4638, 7422, 7424, 7049, 5797, 1545, 84904, 3655, 8482, …	793	802	16792	2.08584	5.75459e-06	7.67281e-08	1.60526e-06
GOTERM_BP_ALL	GO:0023014~signal transduction by protein phosphorylation	79	8.45824	4.18659e-08	3725, 57630, 23236, 11221, 5734, 3084, 9283, 154, 4616, 6352, 9048, 4254, 2247, 3486, 4920, 2150, 7161, 6662, 678, 57161, 7039, 5924, 3552, 5608, 81848, 57216, 3718, 200958, 51332, 3491, 10912, 6367, 1490, 9314, 1815, 7078, 161742, 3589, 23410, 134, 1437, 64170, 10044, 1956, 7476, 10221, 8764, 1843, 728, 6375, 7422, 1647, 28951, 7049, 3553, 3656, 1847, 10114, 1848, 8482, 1846, 392255, 64762, 6764…	793	877	16792	1.90747	0.00029599	2.19284e-06	8.25793e-05
GOTERM_BP_ALL	GO:0042327~positive regulation of phosphorylation	79	8.45824	5.16159e-07	3725, 23236, 10892, 3084, 117854, 7349, 9283, 154, 4616, 7060, 4824, 6352, 4254, 2247, 3486, 9148, 253260, 8877, 7161, 2150, 4921, 6662, 57161, 7039, 23645, 3552, 5608, 57216, 8784, 200958, 79899, 3491, 374, 10912, 6367, 1490, 1815, 8412, 23411, 3589, 134, 1437, 64170, 1956, 7476, 8651, 1026, 8764, 728, 7422, 6375, 1647, 7424, 5208, 5347, 3656, 3553, 1847, 3655, 1848, 8482, 392255, 84722, 64762, …	793	932	16792	1.7949	0.00364311	2.08556e-05	0.0010181
GOTERM_BP_ALL	GO:0046903~secretion	79	8.45824	0.00017629	4856, 3084, 5734, 8676, 117854, 7349, 2744, 6513, 4824, 6352, 2297, 55503, 114899, 41, 2294, 9148, 1723, 2150, 10062, 83849, 3099, 8541, 9501, 2615, 9447, 5608, 3552, 7779, 25837, 54795, 1490, 55512, 255189, 1815, 7078, 91828, 9783, 3589, 23410, 1437, 134, 135, 8864, 133, 64130, 9572, 1956, 9846, 7476, 389692, 6809, 8651, 192683, 8764, 7422, 1131, 7424, 5208, 6583, 3553, 5865, 3557, 5864, 55107, …	793	1098	16792	1.52354	0.712537	0.00361745	0.347155
GOTERM_BP_ALL	GO:1901135~carbohydrate derivative metabolic process	79	8.45824	0.00610556	64802, 252969, 644974, 23236, 64772, 3339, 200895, 9245, 221264, 7349, 154, 50614, 2296, 4519, 5016, 7358, 2247, 481, 1723, 11093, 9590, 56474, 3099, 9957, 6095, 3038, 5744, 80235, 57216, 25976, 3718, 4508, 200958, 4121, 200810, 55512, 1815, 23411, 5279, 23410, 9435, 135, 10678, 133, 9945, 64132, 4541, 4540, 114789, 1788, 27315, 4537, 5208, 3696, 2525, 1646, 3553, 2524, 3795, 1645, 4907, 22822, 5…	793	1247	16792	1.3415	1	0.0684219	11.3789
GOTERM_BP_ALL	GO:0032989~cellular component morphogenesis	79	8.45824	0.022093	150737, 221322, 3084, 9241, 53335, 11190, 26160, 170690, 6591, 56963, 55435, 84630, 84033, 8320, 2297, 9048, 4070, 4929, 25791, 9148, 575, 6498, 122786, 65059, 604, 6615, 79955, 79582, 6662, 55698, 1948, 9353, 25937, 57216, 90102, 51330, 89846, 26257, 51332, 125058, 80139, 23028, 10810, 29070, 135, 10678, 8556, 1956, 7476, 1954, 10979, 22994, 6790, 286204, 7422, 23059, 7049, 5797, 4131, 114299, 8…	793	1321	16792	1.26635	1	0.185916	35.6391
GOTERM_BP_FAT	GO:0040012~regulation of locomotion	79	8.45824	1.28523e-10	3725, 4856, 23236, 3084, 5734, 9241, 6591, 55435, 8740, 7060, 6352, 4070, 9048, 4254, 2247, 2294, 3486, 4920, 8877, 2150, 2152, 6615, 5228, 4921, 6662, 5328, 3576, 1948, 54567, 5743, 9353, 5031, 3552, 90102, 8784, 2886, 79899, 3491, 80139, 9314, 2113, 642273, 134, 135, 1956, 7476, 1954, 6809, 10221, 8764, 9901, 338879, 728, 285966, 6375, 4638, 7422, 7424, 5797, 1545, 84904, 3655, 8482, 3673, 1969…	790	768	16650	2.16797	8.98372e-07	2.72234e-08	2.53211e-07
GOTERM_BP_FAT	GO:0051270~regulation of cellular component movement	79	8.45824	9.66425e-10	3725, 4856, 23236, 3084, 5734, 9241, 6591, 55435, 8740, 7060, 6352, 4070, 4254, 2247, 2294, 3486, 4920, 8877, 2150, 2152, 604, 6615, 5228, 4921, 6662, 5328, 3576, 54567, 5743, 388591, 9353, 85366, 5031, 3552, 90102, 8784, 2886, 79899, 3491, 54795, 80139, 9314, 2113, 642273, 134, 1956, 7476, 1954, 10221, 8764, 9901, 338879, 728, 285966, 6375, 4638, 7422, 7424, 7049, 5797, 1545, 84904, 3655, 8482, …	790	802	16650	2.07606	6.75529e-06	1.35106e-07	1.90402e-06
GOTERM_BP_FAT	GO:0023014~signal transduction by protein phosphorylation	79	8.45824	5.16184e-08	3725, 57630, 23236, 11221, 5734, 3084, 9283, 154, 4616, 6352, 9048, 4254, 2247, 3486, 4920, 2150, 7161, 6662, 678, 57161, 7039, 5924, 3552, 5608, 81848, 57216, 3718, 200958, 51332, 3491, 10912, 6367, 1490, 9314, 1815, 7078, 161742, 3589, 23410, 134, 1437, 64170, 10044, 1956, 7476, 10221, 8764, 1843, 728, 6375, 7422, 1647, 28951, 7049, 3553, 3656, 1847, 10114, 1848, 8482, 1846, 392255, 64762, 6764…	790	877	16650	1.89852	0.000360747	3.50303e-06	0.000101697
GOTERM_BP_FAT	GO:0042327~positive regulation of phosphorylation	79	8.45824	6.12954e-07	3725, 23236, 10892, 3084, 117854, 7349, 9283, 154, 4616, 7060, 4824, 6352, 4254, 2247, 3486, 9148, 253260, 8877, 7161, 2150, 4921, 6662, 57161, 7039, 23645, 3552, 5608, 57216, 8784, 200958, 79899, 3491, 374, 10912, 6367, 1490, 1815, 8412, 23411, 3589, 134, 1437, 64170, 1956, 7476, 8651, 1026, 8764, 728, 7422, 6375, 1647, 7424, 5208, 5347, 3656, 3553, 1847, 3655, 1848, 8482, 392255, 84722, 64762, …	790	932	16650	1.78648	0.00427538	3.12736e-05	0.00120761
GOTERM_BP_FAT	GO:0046903~secretion	79	8.45824	0.000203797	4856, 3084, 5734, 8676, 117854, 7349, 2744, 6513, 4824, 6352, 2297, 55503, 114899, 41, 2294, 9148, 1723, 2150, 10062, 83849, 3099, 8541, 9501, 2615, 9447, 5608, 3552, 7779, 25837, 54795, 1490, 55512, 255189, 1815, 7078, 91828, 9783, 3589, 23410, 1437, 134, 135, 8864, 133, 64130, 9572, 1956, 9846, 7476, 389692, 6809, 8651, 192683, 8764, 7422, 1131, 7424, 5208, 6583, 3553, 5865, 3557, 5864, 55107, …	790	1098	16650	1.51639	0.759417	0.00478544	0.40075
GOTERM_BP_FAT	GO:1901135~carbohydrate derivative metabolic process	79	8.45824	0.0067326	64802, 252969, 644974, 23236, 64772, 3339, 200895, 9245, 221264, 7349, 154, 50614, 2296, 4519, 5016, 7358, 2247, 481, 1723, 11093, 9590, 56474, 3099, 9957, 6095, 3038, 5744, 80235, 57216, 25976, 3718, 4508, 200958, 4121, 200810, 55512, 1815, 23411, 5279, 23410, 9435, 135, 10678, 133, 9945, 64132, 4541, 4540, 114789, 1788, 27315, 4537, 5208, 3696, 2525, 1646, 3553, 2524, 3795, 1645, 4907, 22822, 5…	790	1247	16650	1.3352	1	0.0815622	12.4615
GOTERM_BP_FAT	GO:0032989~cellular component morphogenesis	79	8.45824	0.0250967	150737, 221322, 3084, 9241, 53335, 11190, 26160, 170690, 6591, 56963, 55435, 84630, 84033, 8320, 2297, 9048, 4070, 4929, 25791, 9148, 575, 6498, 122786, 65059, 604, 6615, 79955, 79582, 6662, 55698, 1948, 9353, 25937, 57216, 90102, 51330, 89846, 26257, 51332, 125058, 80139, 23028, 10810, 29070, 135, 10678, 8556, 1956, 7476, 1954, 10979, 22994, 6790, 286204, 7422, 23059, 7049, 5797, 4131, 114299, 8…	790	1321	16650	1.26041	1	0.217338	39.3928
GOTERM_BP_2	GO:0051241~negative regulation of multicellular organismal process	78	8.35118	2.53442e-05	4856, 3087, 11221, 3084, 5734, 9241, 53335, 84959, 6591, 7349, 9283, 56963, 154, 7060, 4824, 2296, 4070, 2247, 114899, 25791, 144165, 4211, 575, 7161, 2150, 604, 6615, 10062, 9655, 6662, 5328, 60485, 2615, 54567, 5744, 5743, 9353, 64783, 3718, 374, 4261, 54795, 7128, 9314, 23028, 134, 133, 1956, 7476, 1746, 8614, 10221, 6375, 28951, 1649, 5797, 3553, 53833, 8482, 9935, 1407, 1969, 2303, 650, 5054…	793	1017	16766	1.62155	0.00467775	0.000106556	0.0313559
GOTERM_BP_3	GO:0051241~negative regulation of multicellular organismal process	78	8.35118	2.64866e-05	4856, 3087, 11221, 3084, 5734, 9241, 53335, 84959, 6591, 7349, 9283, 56963, 154, 7060, 4824, 2296, 4070, 2247, 114899, 25791, 144165, 4211, 575, 7161, 2150, 604, 6615, 10062, 9655, 6662, 5328, 60485, 2615, 54567, 5744, 5743, 9353, 64783, 3718, 374, 4261, 54795, 7128, 9314, 23028, 134, 133, 1956, 7476, 1746, 8614, 10221, 6375, 28951, 1649, 5797, 3553, 53833, 8482, 9935, 1407, 1969, 2303, 650, 5054…	789	1017	16663	1.61976	0.0315411	0.000352127	0.0428557
GOTERM_BP_4	GO:0000165~MAPK cascade	78	8.35118	1.94373e-08	3725, 57630, 23236, 11221, 5734, 3084, 9283, 154, 4616, 6352, 9048, 4254, 2247, 3486, 4920, 2150, 7161, 6662, 678, 57161, 7039, 5924, 3552, 5608, 81848, 57216, 3718, 200958, 51332, 3491, 10912, 6367, 1490, 9314, 1815, 7078, 161742, 3589, 23410, 134, 1437, 64170, 10044, 1956, 7476, 10221, 8764, 1843, 728, 6375, 7422, 1647, 28951, 7049, 3553, 3656, 1847, 10114, 1848, 8482, 1846, 392255, 64762, 6764…	780	841	16415	1.95184	5.63278e-05	1.12659e-06	3.48654e-05
GOTERM_BP_4	GO:0000902~cell morphogenesis	78	8.35118	0.00894075	150737, 221322, 3084, 9241, 53335, 11190, 26160, 170690, 6591, 56963, 55435, 84630, 8320, 2297, 9048, 4070, 4929, 25791, 9148, 575, 6498, 122786, 65059, 604, 6615, 79955, 79582, 6662, 55698, 1948, 9353, 25937, 57216, 90102, 51330, 89846, 26257, 51332, 125058, 80139, 23028, 10810, 29070, 135, 10678, 8556, 1956, 7476, 1954, 10979, 22994, 6790, 286204, 7422, 23059, 7049, 5797, 4131, 114299, 8482, 58…	780	1240	16415	1.32379	1	0.0807794	14.8789
GOTERM_BP_5	GO:0000165~MAPK cascade	78	8.35118	3.30502e-08	3725, 57630, 23236, 11221, 5734, 3084, 9283, 154, 4616, 6352, 9048, 4254, 2247, 3486, 4920, 2150, 7161, 6662, 678, 57161, 7039, 5924, 3552, 5608, 81848, 57216, 3718, 200958, 51332, 3491, 10912, 6367, 1490, 9314, 1815, 7078, 161742, 3589, 23410, 134, 1437, 64170, 10044, 1956, 7476, 10221, 8764, 1843, 728, 6375, 7422, 1647, 28951, 7049, 3553, 3656, 1847, 10114, 1848, 8482, 1846, 392255, 64762, 6764…	776	841	16130	1.92784	0.00014118	3.44366e-06	6.18543e-05
GOTERM_BP_5	GO:0000902~cell morphogenesis	78	8.35118	0.012318	150737, 221322, 3084, 9241, 53335, 11190, 26160, 170690, 6591, 56963, 55435, 84630, 8320, 2297, 9048, 4070, 4929, 25791, 9148, 575, 6498, 122786, 65059, 604, 6615, 79955, 79582, 6662, 55698, 1948, 9353, 25937, 57216, 90102, 51330, 89846, 26257, 51332, 125058, 80139, 23028, 10810, 29070, 135, 10678, 8556, 1956, 7476, 1954, 10979, 22994, 6790, 286204, 7422, 23059, 7049, 5797, 4131, 114299, 8482, 58…	776	1240	16130	1.30751	1	0.141143	20.7028
GOTERM_BP_ALL	GO:0000165~MAPK cascade	78	8.35118	1.54329e-08	3725, 57630, 23236, 11221, 5734, 3084, 9283, 154, 4616, 6352, 9048, 4254, 2247, 3486, 4920, 2150, 7161, 6662, 678, 57161, 7039, 5924, 3552, 5608, 81848, 57216, 3718, 200958, 51332, 3491, 10912, 6367, 1490, 9314, 1815, 7078, 161742, 3589, 23410, 134, 1437, 64170, 10044, 1956, 7476, 10221, 8764, 1843, 728, 6375, 7422, 1647, 28951, 7049, 3553, 3656, 1847, 10114, 1848, 8482, 1846, 392255, 64762, 6764…	793	841	16792	1.96394	0.00010912	9.32701e-07	3.0441e-05
GOTERM_BP_ALL	GO:0051241~negative regulation of multicellular organismal process	78	8.35118	2.50441e-05	4856, 3087, 11221, 3084, 5734, 9241, 53335, 84959, 6591, 7349, 9283, 56963, 154, 7060, 4824, 2296, 4070, 2247, 114899, 25791, 144165, 4211, 575, 7161, 2150, 604, 6615, 10062, 9655, 6662, 5328, 60485, 2615, 54567, 5744, 5743, 9353, 64783, 3718, 374, 4261, 54795, 7128, 9314, 23028, 134, 133, 1956, 7476, 1746, 8614, 10221, 6375, 28951, 1649, 5797, 3553, 53833, 8482, 9935, 1407, 1969, 2303, 650, 5054…	793	1017	16792	1.62406	0.162295	0.000680879	0.0493872
GOTERM_BP_ALL	GO:0000902~cell morphogenesis	78	8.35118	0.00796754	150737, 221322, 3084, 9241, 53335, 11190, 26160, 170690, 6591, 56963, 55435, 84630, 8320, 2297, 9048, 4070, 4929, 25791, 9148, 575, 6498, 122786, 65059, 604, 6615, 79955, 79582, 6662, 55698, 1948, 9353, 25937, 57216, 90102, 51330, 89846, 26257, 51332, 125058, 80139, 23028, 10810, 29070, 135, 10678, 8556, 1956, 7476, 1954, 10979, 22994, 6790, 286204, 7422, 23059, 7049, 5797, 4131, 114299, 8482, 58…	793	1240	16792	1.33199	1	0.0845884	14.5968
GOTERM_BP_FAT	GO:0000165~MAPK cascade	78	8.35118	1.83843e-08	3725, 57630, 23236, 11221, 5734, 3084, 9283, 154, 4616, 6352, 9048, 4254, 2247, 3486, 4920, 2150, 7161, 6662, 678, 57161, 7039, 5924, 3552, 5608, 81848, 57216, 3718, 200958, 51332, 3491, 10912, 6367, 1490, 9314, 1815, 7078, 161742, 3589, 23410, 134, 1437, 64170, 10044, 1956, 7476, 10221, 8764, 1843, 728, 6375, 7422, 1647, 28951, 7049, 3553, 3656, 1847, 10114, 1848, 8482, 1846, 392255, 64762, 6764…	790	841	16650	1.95473	0.000128498	1.51184e-06	3.62201e-05
GOTERM_BP_FAT	GO:0051241~negative regulation of multicellular organismal process	78	8.35118	2.85182e-05	4856, 3087, 11221, 3084, 5734, 9241, 53335, 84959, 6591, 7349, 9283, 56963, 154, 7060, 4824, 2296, 4070, 2247, 114899, 25791, 144165, 4211, 575, 7161, 2150, 604, 6615, 10062, 9655, 6662, 5328, 60485, 2615, 54567, 5744, 5743, 9353, 64783, 3718, 374, 4261, 54795, 7128, 9314, 23028, 134, 133, 1956, 7476, 1746, 8614, 10221, 6375, 28951, 1649, 5797, 3553, 53833, 8482, 9935, 1407, 1969, 2303, 650, 5054…	790	1017	16650	1.61644	0.180733	0.000922468	0.0561706
GOTERM_BP_FAT	GO:0000902~cell morphogenesis	78	8.35118	0.00870718	150737, 221322, 3084, 9241, 53335, 11190, 26160, 170690, 6591, 56963, 55435, 84630, 8320, 2297, 9048, 4070, 4929, 25791, 9148, 575, 6498, 122786, 65059, 604, 6615, 79955, 79582, 6662, 55698, 1948, 9353, 25937, 57216, 90102, 51330, 89846, 26257, 51332, 125058, 80139, 23028, 10810, 29070, 135, 10678, 8556, 1956, 7476, 1954, 10979, 22994, 6790, 286204, 7422, 23059, 7049, 5797, 4131, 114299, 8482, 58…	790	1240	16650	1.32575	1	0.0992209	15.8271
GOTERM_BP_4	GO:0043069~negative regulation of programmed cell death	77	8.24411	2.25566e-08	3725, 57630, 10892, 3084, 9241, 8743, 6591, 7349, 10202, 8740, 6352, 2296, 1051, 4254, 80315, 4929, 8326, 8877, 7161, 604, 6615, 6662, 7039, 4194, 347902, 3552, 3718, 8784, 3491, 9709, 51129, 7128, 9314, 23028, 1491, 2020, 1612, 23411, 3589, 134, 1437, 135, 1956, 7476, 2729, 1026, 6790, 27315, 1843, 728, 7422, 2274, 5347, 3553, 8717, 10114, 3655, 1263, 10253, 3572, 4671, 2730, 2303, 8660, 5054, 4…	780	829	16415	1.95471	6.53669e-05	1.2571e-06	4.04606e-05
GOTERM_BP_5	GO:0043066~negative regulation of apoptotic process	77	8.24411	2.15353e-08	3725, 57630, 10892, 3084, 9241, 8743, 6591, 7349, 10202, 8740, 6352, 2296, 1051, 4254, 80315, 4929, 8326, 8877, 7161, 604, 6615, 6662, 7039, 4194, 347902, 3552, 3718, 8784, 3491, 9709, 51129, 7128, 9314, 23028, 1491, 2020, 1612, 23411, 3589, 134, 1437, 135, 1956, 7476, 2729, 1026, 6790, 27315, 1843, 728, 7422, 2274, 5347, 3553, 8717, 10114, 3655, 1263, 10253, 3572, 4671, 2730, 2303, 8660, 5054, 4…	776	818	16130	1.95664	9.19948e-05	2.48646e-06	4.0304e-05
GOTERM_BP_5	GO:0043069~negative regulation of programmed cell death	77	8.24411	3.75321e-08	3725, 57630, 10892, 3084, 9241, 8743, 6591, 7349, 10202, 8740, 6352, 2296, 1051, 4254, 80315, 4929, 8326, 8877, 7161, 604, 6615, 6662, 7039, 4194, 347902, 3552, 3718, 8784, 3491, 9709, 51129, 7128, 9314, 23028, 1491, 2020, 1612, 23411, 3589, 134, 1437, 135, 1956, 7476, 2729, 1026, 6790, 27315, 1843, 728, 7422, 2274, 5347, 3553, 8717, 10114, 3655, 1263, 10253, 3572, 4671, 2730, 2303, 8660, 5054, 4…	776	829	16130	1.93067	0.000160324	3.56304e-06	7.02424e-05
GOTERM_BP_ALL	GO:0043066~negative regulation of apoptotic process	77	8.24411	1.01427e-08	3725, 57630, 10892, 3084, 9241, 8743, 6591, 7349, 10202, 8740, 6352, 2296, 1051, 4254, 80315, 4929, 8326, 8877, 7161, 604, 6615, 6662, 7039, 4194, 347902, 3552, 3718, 8784, 3491, 9709, 51129, 7128, 9314, 23028, 1491, 2020, 1612, 23411, 3589, 134, 1437, 135, 1956, 7476, 2729, 1026, 6790, 27315, 1843, 728, 7422, 2274, 5347, 3553, 8717, 10114, 3655, 1263, 10253, 3572, 4671, 2730, 2303, 8660, 5054, 4…	793	818	16792	1.99327	7.17161e-05	6.5797e-07	2.00061e-05
GOTERM_BP_ALL	GO:0043069~negative regulation of programmed cell death	77	8.24411	1.7836e-08	3725, 57630, 10892, 3084, 9241, 8743, 6591, 7349, 10202, 8740, 6352, 2296, 1051, 4254, 80315, 4929, 8326, 8877, 7161, 604, 6615, 6662, 7039, 4194, 347902, 3552, 3718, 8784, 3491, 9709, 51129, 7128, 9314, 23028, 1491, 2020, 1612, 23411, 3589, 134, 1437, 135, 1956, 7476, 2729, 1026, 6790, 27315, 1843, 728, 7422, 2274, 5347, 3553, 8717, 10114, 3655, 1263, 10253, 3572, 4671, 2730, 2303, 8660, 5054, 4…	793	829	16792	1.96682	0.000126111	1.0423e-06	3.51811e-05
GOTERM_BP_FAT	GO:0043066~negative regulation of apoptotic process	77	8.24411	1.21425e-08	3725, 57630, 10892, 3084, 9241, 8743, 6591, 7349, 10202, 8740, 6352, 2296, 1051, 4254, 80315, 4929, 8326, 8877, 7161, 604, 6615, 6662, 7039, 4194, 347902, 3552, 3718, 8784, 3491, 9709, 51129, 7128, 9314, 23028, 1491, 2020, 1612, 23411, 3589, 134, 1437, 135, 1956, 7476, 2729, 1026, 6790, 27315, 1843, 728, 7422, 2274, 5347, 3553, 8717, 10114, 3655, 1263, 10253, 3572, 4671, 2730, 2303, 8660, 5054, 4…	790	818	16650	1.98392	8.48725e-05	1.06095e-06	2.39227e-05
GOTERM_BP_FAT	GO:0043069~negative regulation of programmed cell death	77	8.24411	2.19034e-08	3725, 57630, 10892, 3084, 9241, 8743, 6591, 7349, 10202, 8740, 6352, 2296, 1051, 4254, 80315, 4929, 8326, 8877, 7161, 604, 6615, 6662, 7039, 4194, 347902, 3552, 3718, 8784, 3491, 9709, 51129, 7128, 9314, 23028, 1491, 2020, 1612, 23411, 3589, 134, 1437, 135, 1956, 7476, 2729, 1026, 6790, 27315, 1843, 728, 7422, 2274, 5347, 3553, 8717, 10114, 3655, 1263, 10253, 3572, 4671, 2730, 2303, 8660, 5054, 4…	790	829	16650	1.9576	0.000153093	1.70116e-06	4.31533e-05
GOTERM_BP_3	GO:1901698~response to nitrogen compound	76	8.13704	9.05311e-07	3725, 132864, 23236, 3087, 1571, 688, 8743, 23657, 1051, 4519, 51274, 3775, 80315, 4929, 10135, 9148, 1723, 7161, 11093, 6662, 57162, 5743, 5791, 9353, 8061, 3718, 5366, 374, 4261, 7128, 83667, 1490, 9314, 23028, 1815, 23411, 135, 64170, 133, 1956, 2354, 4541, 2729, 4540, 8651, 8614, 1026, 1788, 90423, 1604, 1843, 28999, 728, 1131, 3553, 3795, 3673, 694, 116372, 4671, 2730, 1407, 2303, 9734, 8660…	789	895	16663	1.79336	0.00109483	1.46056e-05	0.00146509
GOTERM_BP_ALL	GO:0001934~positive regulation of protein phosphorylation	76	8.13704	6.69521e-07	3725, 23236, 10892, 3084, 117854, 7349, 9283, 154, 4616, 7060, 4824, 6352, 4254, 2247, 3486, 9148, 253260, 8877, 7161, 2150, 4921, 6662, 57161, 7039, 23645, 3552, 5608, 57216, 8784, 200958, 79899, 3491, 10912, 6367, 1490, 1815, 8412, 23411, 3589, 134, 1437, 64170, 1956, 7476, 8651, 1026, 8764, 728, 7422, 6375, 1647, 7424, 5347, 3656, 3553, 1847, 1848, 8482, 392255, 84722, 64762, 6764, 10253, 3572…	793	890	16792	1.80823	0.004723	2.64476e-05	0.0013206
GOTERM_BP_ALL	GO:1901698~response to nitrogen compound	76	8.13704	8.10477e-07	3725, 132864, 23236, 3087, 1571, 688, 8743, 23657, 1051, 4519, 51274, 3775, 80315, 4929, 10135, 9148, 1723, 7161, 11093, 6662, 57162, 5743, 5791, 9353, 8061, 3718, 5366, 374, 4261, 7128, 83667, 1490, 9314, 23028, 1815, 23411, 135, 64170, 133, 1956, 2354, 4541, 2729, 4540, 8651, 8614, 1026, 1788, 90423, 1604, 1843, 28999, 728, 1131, 3553, 3795, 3673, 694, 116372, 4671, 2730, 1407, 2303, 9734, 8660…	793	895	16792	1.79812	0.00571449	3.11456e-05	0.00159863
GOTERM_BP_FAT	GO:0001934~positive regulation of protein phosphorylation	76	8.13704	7.92135e-07	3725, 23236, 10892, 3084, 117854, 7349, 9283, 154, 4616, 7060, 4824, 6352, 4254, 2247, 3486, 9148, 253260, 8877, 7161, 2150, 4921, 6662, 57161, 7039, 23645, 3552, 5608, 57216, 8784, 200958, 79899, 3491, 10912, 6367, 1490, 1815, 8412, 23411, 3589, 134, 1437, 64170, 1956, 7476, 8651, 1026, 8764, 728, 7422, 6375, 1647, 7424, 5347, 3656, 3553, 1847, 1848, 8482, 392255, 84722, 64762, 6764, 10253, 3572…	790	890	16650	1.79974	0.00552172	3.89924e-05	0.00156062
GOTERM_BP_FAT	GO:1901698~response to nitrogen compound	76	8.13704	1.00029e-06	3725, 132864, 23236, 3087, 1571, 688, 8743, 23657, 1051, 4519, 51274, 3775, 80315, 4929, 10135, 9148, 1723, 7161, 11093, 6662, 57162, 5743, 5791, 9353, 8061, 3718, 5366, 374, 4261, 7128, 83667, 1490, 9314, 23028, 1815, 23411, 135, 64170, 133, 1956, 2354, 4541, 2729, 4540, 8651, 8614, 1026, 1788, 90423, 1604, 1843, 28999, 728, 1131, 3553, 3795, 3673, 694, 116372, 4671, 2730, 1407, 2303, 9734, 8660…	790	895	16650	1.78969	0.00696763	4.72422e-05	0.00197071
GOTERM_BP_DIRECT	GO:0007165~signal transduction	75	8.02998	0.00491066	23236, 53335, 4599, 7296, 8743, 8744, 83937, 8740, 9048, 4254, 80833, 2247, 4929, 41, 10135, 575, 4920, 8877, 30819, 65059, 5228, 4921, 6662, 5328, 3576, 60485, 55698, 54567, 3096, 970, 5608, 8784, 2886, 2669, 115703, 6367, 58504, 9051, 8412, 1612, 9311, 26207, 134, 9982, 133, 1956, 4739, 9901, 57514, 9902, 51655, 728, 6375, 1131, 7424, 5797, 3553, 8717, 57159, 5152, 3431, 285704, 8660, 6236, 272…	793	1161	16792	1.36791	1	0.249066	8.60446
GOTERM_BP_3	GO:0051726~regulation of cell cycle	74	7.92291	6.415e-05	3725, 23236, 3087, 10403, 132660, 10397, 4616, 4824, 2296, 2247, 8326, 8877, 7161, 5325, 6498, 6662, 3576, 678, 7039, 4194, 5743, 23645, 3552, 5608, 8061, 10912, 80139, 7128, 1490, 2113, 9787, 23411, 7732, 8864, 8556, 1956, 22994, 51696, 1026, 6790, 9903, 1843, 1033, 1030, 144455, 55521, 1647, 5347, 1649, 3553, 1543, 26013, 51514, 84722, 1263, 79733, 55771, 1407, 7153, 1063, 650, 1062, 4487, 899,…	789	976	16663	1.60125	0.0746877	0.000753347	0.103766
GOTERM_BP_3	GO:0098609~cell-cell adhesion	74	7.92291	0.00823166	4856, 10205, 10892, 5734, 84959, 23657, 8744, 57530, 10397, 83604, 7122, 8740, 7060, 6352, 8320, 1051, 4070, 2196, 2294, 283234, 253260, 2150, 604, 9655, 6662, 678, 57162, 639, 6095, 2615, 1948, 54567, 347902, 3718, 90102, 3491, 80139, 9314, 2113, 56603, 135, 1956, 8764, 924, 338879, 1604, 6375, 7087, 5797, 3553, 4907, 53833, 1545, 3655, 3557, 23670, 3572, 9935, 1969, 11119, 650, 5724, 1960, 1149…	789	1164	16663	1.34263	0.999955	0.0456608	12.5207
GOTERM_BP_4	GO:0051338~regulation of transferase activity	74	7.92291	3.55322e-05	3087, 11221, 10892, 3084, 84959, 7349, 89801, 154, 4616, 4824, 6352, 4254, 2247, 9148, 7161, 9655, 4921, 7039, 25937, 81848, 5608, 57216, 200958, 3491, 10912, 7128, 83667, 9314, 1815, 161742, 23411, 134, 135, 1956, 55450, 285464, 8651, 10221, 1026, 80119, 1843, 256987, 1033, 728, 1030, 7422, 1647, 28951, 5208, 5347, 3553, 3656, 442590, 1847, 10114, 1848, 1846, 84722, 10253, 650, 8660, 1062, 94030…	780	955	16415	1.6307	0.0978496	0.000836837	0.0637161
GOTERM_BP_ALL	GO:0051338~regulation of transferase activity	74	7.92291	2.87401e-05	3087, 11221, 10892, 3084, 84959, 7349, 89801, 154, 4616, 4824, 6352, 4254, 2247, 9148, 7161, 9655, 4921, 7039, 25937, 81848, 5608, 57216, 200958, 3491, 10912, 7128, 83667, 9314, 1815, 161742, 23411, 134, 135, 1956, 55450, 285464, 8651, 10221, 1026, 80119, 1843, 256987, 1033, 728, 1030, 7422, 1647, 28951, 5208, 5347, 3553, 3656, 442590, 1847, 10114, 1848, 1846, 84722, 10253, 650, 8660, 1062, 94030…	793	955	16792	1.64081	0.183905	0.000775365	0.0566738
GOTERM_BP_ALL	GO:0051726~regulation of cell cycle	74	7.92291	5.86962e-05	3725, 23236, 3087, 10403, 132660, 10397, 4616, 4824, 2296, 2247, 8326, 8877, 7161, 5325, 6498, 6662, 3576, 678, 7039, 4194, 5743, 23645, 3552, 5608, 8061, 10912, 80139, 7128, 1490, 2113, 9787, 23411, 7732, 8864, 8556, 1956, 22994, 51696, 1026, 6790, 9903, 1843, 1033, 1030, 144455, 55521, 1647, 5347, 1649, 3553, 1543, 26013, 51514, 84722, 1263, 79733, 55771, 1407, 7153, 1063, 650, 1062, 4487, 899,…	793	976	16792	1.6055	0.339695	0.00146554	0.115713
GOTERM_BP_ALL	GO:0098609~cell-cell adhesion	74	7.92291	0.00752219	4856, 10205, 10892, 5734, 84959, 23657, 8744, 57530, 10397, 83604, 7122, 8740, 7060, 6352, 8320, 1051, 4070, 2196, 2294, 283234, 253260, 2150, 604, 9655, 6662, 678, 57162, 639, 6095, 2615, 1948, 54567, 347902, 3718, 90102, 3491, 80139, 9314, 2113, 56603, 135, 1956, 8764, 924, 338879, 1604, 6375, 7087, 5797, 3553, 4907, 53833, 1545, 3655, 3557, 23670, 3572, 9935, 1969, 11119, 650, 5724, 1960, 1149…	793	1164	16792	1.3462	1	0.0806418	13.8374
GOTERM_BP_FAT	GO:0051338~regulation of transferase activity	74	7.92291	3.31784e-05	3087, 11221, 10892, 3084, 84959, 7349, 89801, 154, 4616, 4824, 6352, 4254, 2247, 9148, 7161, 9655, 4921, 7039, 25937, 81848, 5608, 57216, 200958, 3491, 10912, 7128, 83667, 9314, 1815, 161742, 23411, 134, 135, 1956, 55450, 285464, 8651, 10221, 1026, 80119, 1843, 256987, 1033, 728, 1030, 7422, 1647, 28951, 5208, 5347, 3553, 3656, 442590, 1847, 10114, 1848, 1846, 84722, 10253, 650, 8660, 1062, 94030…	790	955	16650	1.63311	0.206991	0.00106329	0.0653466
GOTERM_BP_FAT	GO:0051726~regulation of cell cycle	74	7.92291	6.90659e-05	3725, 23236, 3087, 10403, 132660, 10397, 4616, 4824, 2296, 2247, 8326, 8877, 7161, 5325, 6498, 6662, 3576, 678, 7039, 4194, 5743, 23645, 3552, 5608, 8061, 10912, 80139, 7128, 1490, 2113, 9787, 23411, 7732, 8864, 8556, 1956, 22994, 51696, 1026, 6790, 9903, 1843, 1033, 1030, 144455, 55521, 1647, 5347, 1649, 3553, 1543, 26013, 51514, 84722, 1263, 79733, 55771, 1407, 7153, 1063, 650, 1062, 4487, 899,…	790	976	16650	1.59797	0.382939	0.00200959	0.135983
GOTERM_BP_FAT	GO:0098609~cell-cell adhesion	74	7.92291	0.00859242	4856, 10205, 10892, 5734, 84959, 23657, 8744, 57530, 10397, 83604, 7122, 8740, 7060, 6352, 8320, 1051, 4070, 2196, 2294, 283234, 253260, 2150, 604, 9655, 6662, 678, 57162, 639, 6095, 2615, 1948, 54567, 347902, 3718, 90102, 3491, 80139, 9314, 2113, 56603, 135, 1956, 8764, 924, 338879, 1604, 6375, 7087, 5797, 3553, 4907, 53833, 1545, 3655, 3557, 23670, 3572, 9935, 1969, 11119, 650, 5724, 1960, 1149…	790	1164	16650	1.33988	1	0.0984534	15.6349
GOTERM_BP_3	GO:2000145~regulation of cell motility	73	7.81585	3.31291e-09	3725, 4856, 23236, 5734, 3084, 9241, 6591, 55435, 8740, 7060, 6352, 4070, 4254, 2247, 2294, 3486, 4920, 8877, 2150, 2152, 6615, 5228, 4921, 6662, 5328, 3576, 54567, 5743, 9353, 5031, 3552, 90102, 8784, 2886, 79899, 3491, 80139, 9314, 2113, 642273, 134, 1956, 7476, 10221, 8764, 9901, 338879, 728, 285966, 6375, 4638, 7422, 7424, 5797, 1545, 84904, 3655, 8482, 3673, 1969, 2303, 9734, 57688, 8660, 65…	789	736	16663	2.0947	4.00862e-06	9.11051e-08	5.36141e-06
GOTERM_BP_3	GO:0051130~positive regulation of cellular component organization	73	7.81585	0.0161529	3725, 23236, 3084, 53335, 8743, 6591, 56963, 154, 55435, 8740, 2247, 9148, 7162, 253260, 575, 122953, 2150, 7161, 6498, 604, 6615, 4921, 6662, 3099, 3038, 7039, 9447, 347902, 9353, 25937, 3552, 8061, 90102, 5366, 51330, 163882, 80139, 56648, 1490, 23028, 9787, 23411, 1437, 5252, 100132074, 7476, 55160, 1954, 6809, 6790, 285966, 286204, 7422, 3553, 4131, 8482, 84722, 3673, 1969, 650, 26050, 55733,…	789	1183	16663	1.30321	1	0.0788225	23.1675
GOTERM_BP_4	GO:0001944~vasculature development	73	7.81585	6.64232e-13	3725, 4856, 3087, 688, 9241, 3339, 10481, 7060, 4824, 2296, 2247, 2294, 144165, 4211, 575, 8877, 2152, 5228, 3576, 639, 6095, 204851, 7039, 1948, 54567, 5743, 9353, 64783, 3552, 25976, 8061, 51330, 3491, 51129, 7128, 1490, 58504, 9314, 1491, 2113, 23411, 133, 7476, 1954, 728, 144455, 4638, 7422, 7424, 1649, 3696, 7049, 5797, 3553, 1545, 694, 79733, 1969, 2303, 9734, 2637, 7763, 5054, 1960, 51738,…	780	610	16415	2.51848	1.92499e-09	3.20831e-10	1.19148e-09
GOTERM_BP_4	GO:2000145~regulation of cell motility	73	7.81585	3.72719e-09	3725, 4856, 23236, 5734, 3084, 9241, 6591, 55435, 8740, 7060, 6352, 4070, 4254, 2247, 2294, 3486, 4920, 8877, 2150, 2152, 6615, 5228, 4921, 6662, 5328, 3576, 54567, 5743, 9353, 5031, 3552, 90102, 8784, 2886, 79899, 3491, 80139, 9314, 2113, 642273, 134, 1956, 7476, 10221, 8764, 9901, 338879, 728, 285966, 6375, 4638, 7422, 7424, 5797, 1545, 84904, 3655, 8482, 3673, 1969, 2303, 9734, 57688, 8660, 65…	780	736	16415	2.08733	1.08014e-05	2.84248e-07	6.6856e-06
GOTERM_BP_4	GO:0033993~response to lipid	73	7.81585	1.75408e-06	3725, 11221, 5734, 117854, 6591, 10481, 7349, 4824, 6352, 1051, 55818, 4929, 3155, 11093, 10062, 54852, 9975, 6662, 3576, 678, 57162, 639, 6095, 84649, 5743, 9353, 8061, 8784, 10628, 374, 80139, 7128, 1490, 9314, 2113, 23411, 56603, 1437, 133, 9572, 1956, 2354, 7476, 114881, 285464, 8614, 10221, 1026, 8764, 1788, 360, 7475, 1843, 728, 4537, 2274, 3553, 3656, 1543, 3557, 3673, 1407, 54541, 5054, 5…	780	860	16415	1.78637	0.00507043	5.58592e-05	0.00314631
GOTERM_BP_4	GO:0051130~positive regulation of cellular component organization	73	7.81585	0.0169054	3725, 23236, 3084, 53335, 8743, 6591, 56963, 154, 55435, 8740, 2247, 9148, 7162, 253260, 575, 122953, 2150, 7161, 6498, 604, 6615, 4921, 6662, 3099, 3038, 7039, 9447, 347902, 9353, 25937, 3552, 8061, 90102, 5366, 51330, 163882, 80139, 56648, 1490, 23028, 9787, 23411, 1437, 5252, 100132074, 7476, 55160, 1954, 6809, 6790, 285966, 286204, 7422, 3553, 4131, 8482, 84722, 3673, 1969, 650, 26050, 55733,…	780	1183	16415	1.29863	1	0.130619	26.3489
GOTERM_BP_5	GO:0001944~vasculature development	73	7.81585	1.18813e-12	3725, 4856, 3087, 688, 9241, 3339, 10481, 7060, 4824, 2296, 2247, 2294, 144165, 4211, 575, 8877, 2152, 5228, 3576, 639, 6095, 204851, 7039, 1948, 54567, 5743, 9353, 64783, 3552, 25976, 8061, 51330, 3491, 51129, 7128, 1490, 58504, 9314, 1491, 2113, 23411, 133, 7476, 1954, 728, 144455, 4638, 7422, 7424, 1649, 3696, 7049, 5797, 3553, 1545, 694, 79733, 1969, 2303, 9734, 2637, 7763, 5054, 1960, 51738,…	776	610	16130	2.48751	5.07582e-09	1.26896e-09	2.22368e-09
GOTERM_BP_5	GO:2000145~regulation of cell motility	73	7.81585	6.25582e-09	3725, 4856, 23236, 5734, 3084, 9241, 6591, 55435, 8740, 7060, 6352, 4070, 4254, 2247, 2294, 3486, 4920, 8877, 2150, 2152, 6615, 5228, 4921, 6662, 5328, 3576, 54567, 5743, 9353, 5031, 3552, 90102, 8784, 2886, 79899, 3491, 80139, 9314, 2113, 642273, 134, 1956, 7476, 10221, 8764, 9901, 338879, 728, 285966, 6375, 4638, 7422, 7424, 5797, 1545, 84904, 3655, 8482, 3673, 1969, 2303, 9734, 57688, 8660, 65…	776	736	16130	2.06166	2.67245e-05	8.35151e-07	1.17079e-05
GOTERM_BP_ALL	GO:0001944~vasculature development	73	7.81585	5.1329e-13	3725, 4856, 3087, 688, 9241, 3339, 10481, 7060, 4824, 2296, 2247, 2294, 144165, 4211, 575, 8877, 2152, 5228, 3576, 639, 6095, 204851, 7039, 1948, 54567, 5743, 9353, 64783, 3552, 25976, 8061, 51330, 3491, 51129, 7128, 1490, 58504, 9314, 1491, 2113, 23411, 133, 7476, 1954, 728, 144455, 4638, 7422, 7424, 1649, 3696, 7049, 5797, 3553, 1545, 694, 79733, 1969, 2303, 9734, 2637, 7763, 5054, 1960, 51738,…	793	610	16792	2.53409	3.62923e-09	1.51218e-10	1.01238e-09
GOTERM_BP_ALL	GO:2000145~regulation of cell motility	73	7.81585	2.95947e-09	3725, 4856, 23236, 5734, 3084, 9241, 6591, 55435, 8740, 7060, 6352, 4070, 4254, 2247, 2294, 3486, 4920, 8877, 2150, 2152, 6615, 5228, 4921, 6662, 5328, 3576, 54567, 5743, 9353, 5031, 3552, 90102, 8784, 2886, 79899, 3491, 80139, 9314, 2113, 642273, 134, 1956, 7476, 10221, 8764, 9901, 338879, 728, 285966, 6375, 4638, 7422, 7424, 5797, 1545, 84904, 3655, 8482, 3673, 1969, 2303, 9734, 57688, 8660, 65…	793	736	16792	2.10027	2.09262e-05	2.32515e-07	5.83746e-06
GOTERM_BP_ALL	GO:0033993~response to lipid	73	7.81585	1.44237e-06	3725, 11221, 5734, 117854, 6591, 10481, 7349, 4824, 6352, 1051, 55818, 4929, 3155, 11093, 10062, 54852, 9975, 6662, 3576, 678, 57162, 639, 6095, 84649, 5743, 9353, 8061, 8784, 10628, 374, 80139, 7128, 1490, 9314, 2113, 23411, 56603, 1437, 133, 9572, 1956, 2354, 7476, 114881, 285464, 8614, 10221, 1026, 8764, 1788, 360, 7475, 1843, 728, 4537, 2274, 3553, 3656, 1543, 3557, 3673, 1407, 54541, 5054, 5…	793	860	16792	1.79744	0.0101472	5.12501e-05	0.00284501
GOTERM_BP_ALL	GO:0051130~positive regulation of cellular component organization	73	7.81585	0.0149605	3725, 23236, 3084, 53335, 8743, 6591, 56963, 154, 55435, 8740, 2247, 9148, 7162, 253260, 575, 122953, 2150, 7161, 6498, 604, 6615, 4921, 6662, 3099, 3038, 7039, 9447, 347902, 9353, 25937, 3552, 8061, 90102, 5366, 51330, 163882, 80139, 56648, 1490, 23028, 9787, 23411, 1437, 5252, 100132074, 7476, 55160, 1954, 6809, 6790, 285966, 286204, 7422, 3553, 4131, 8482, 84722, 3673, 1969, 650, 26050, 55733,…	793	1183	16792	1.30667	1	0.138851	25.7195
GOTERM_BP_FAT	GO:0001944~vasculature development	73	7.81585	6.29894e-13	3725, 4856, 3087, 688, 9241, 3339, 10481, 7060, 4824, 2296, 2247, 2294, 144165, 4211, 575, 8877, 2152, 5228, 3576, 639, 6095, 204851, 7039, 1948, 54567, 5743, 9353, 64783, 3552, 25976, 8061, 51330, 3491, 51129, 7128, 1490, 58504, 9314, 1491, 2113, 23411, 133, 7476, 1954, 728, 144455, 4638, 7422, 7424, 1649, 3696, 7049, 5797, 3553, 1545, 694, 79733, 1969, 2303, 9734, 2637, 7763, 5054, 1960, 51738,…	790	610	16650	2.5222	4.40328e-09	3.6694e-10	1.24109e-09
GOTERM_BP_FAT	GO:2000145~regulation of cell motility	73	7.81585	3.60605e-09	3725, 4856, 23236, 5734, 3084, 9241, 6591, 55435, 8740, 7060, 6352, 4070, 4254, 2247, 2294, 3486, 4920, 8877, 2150, 2152, 6615, 5228, 4921, 6662, 5328, 3576, 54567, 5743, 9353, 5031, 3552, 90102, 8784, 2886, 79899, 3491, 80139, 9314, 2113, 642273, 134, 1956, 7476, 10221, 8764, 9901, 338879, 728, 285966, 6375, 4638, 7422, 7424, 5797, 1545, 84904, 3655, 8482, 3673, 1969, 2303, 9734, 57688, 8660, 65…	790	736	16650	2.09041	2.5206e-05	3.87789e-07	7.10452e-06
GOTERM_BP_FAT	GO:0033993~response to lipid	73	7.81585	1.68304e-06	3725, 11221, 5734, 117854, 6591, 10481, 7349, 4824, 6352, 1051, 55818, 4929, 3155, 11093, 10062, 54852, 9975, 6662, 3576, 678, 57162, 639, 6095, 84649, 5743, 9353, 8061, 8784, 10628, 374, 80139, 7128, 1490, 9314, 2113, 23411, 56603, 1437, 133, 9572, 1956, 2354, 7476, 114881, 285464, 8614, 10221, 1026, 8764, 1788, 360, 7475, 1843, 728, 4537, 2274, 3553, 3656, 1543, 3557, 3673, 1407, 54541, 5054, 5…	790	860	16650	1.78901	0.0116955	7.35253e-05	0.00331582
GOTERM_BP_FAT	GO:0051130~positive regulation of cellular component organization	73	7.81585	0.0163692	3725, 23236, 3084, 53335, 8743, 6591, 56963, 154, 55435, 8740, 2247, 9148, 7162, 253260, 575, 122953, 2150, 7161, 6498, 604, 6615, 4921, 6662, 3099, 3038, 7039, 9447, 347902, 9353, 25937, 3552, 8061, 90102, 5366, 51330, 163882, 80139, 56648, 1490, 23028, 9787, 23411, 1437, 5252, 100132074, 7476, 55160, 1954, 6809, 6790, 285966, 286204, 7422, 3553, 4131, 8482, 84722, 3673, 1969, 650, 26050, 55733,…	790	1183	16650	1.30054	1	0.160375	27.7595
GOTERM_BP_3	GO:0045597~positive regulation of cell differentiation	71	7.60171	2.6899e-06	3725, 133308, 284358, 688, 23236, 3084, 53335, 8744, 6591, 56963, 7122, 8740, 2296, 8320, 1051, 4070, 4254, 2247, 1052, 3486, 9148, 7161, 6498, 604, 6615, 9655, 4921, 6662, 639, 60485, 1948, 5743, 284207, 9353, 25937, 3299, 338382, 51330, 3491, 54795, 80139, 1490, 23028, 1491, 2113, 56603, 2119, 7732, 1437, 133, 100132074, 1954, 10221, 6790, 286204, 7422, 7424, 4131, 8482, 392255, 694, 3572, 650,…	789	841	16663	1.78295	0.00324949	4.0684e-05	0.00435308
GOTERM_BP_4	GO:0030334~regulation of cell migration	71	7.60171	9.99749e-10	3725, 4856, 23236, 5734, 3084, 9241, 6591, 8740, 7060, 6352, 4070, 4254, 2247, 2294, 3486, 4920, 8877, 2150, 2152, 6615, 5228, 4921, 6662, 5328, 3576, 54567, 5743, 9353, 5031, 3552, 90102, 8784, 2886, 79899, 3491, 80139, 9314, 2113, 642273, 134, 1956, 7476, 10221, 8764, 9901, 728, 285966, 4638, 7422, 6375, 7424, 5797, 1545, 84904, 3655, 8482, 3673, 1969, 2303, 9734, 57688, 8660, 650, 5054, 5724, …	780	685	16415	2.18129	2.89727e-06	1.11434e-07	1.79329e-06
GOTERM_BP_4	GO:0045597~positive regulation of cell differentiation	71	7.60171	3.04546e-06	3725, 133308, 284358, 688, 23236, 3084, 53335, 8744, 6591, 56963, 7122, 8740, 2296, 8320, 1051, 4070, 4254, 2247, 1052, 3486, 9148, 7161, 6498, 604, 6615, 9655, 4921, 6662, 639, 60485, 1948, 5743, 284207, 9353, 25937, 3299, 338382, 51330, 3491, 54795, 80139, 1490, 23028, 1491, 2113, 56603, 2119, 7732, 1437, 133, 100132074, 1954, 10221, 6790, 286204, 7422, 7424, 4131, 8482, 392255, 694, 3572, 650,…	780	841	16415	1.77668	0.00878693	9.00548e-05	0.00546262
GOTERM_BP_5	GO:0030334~regulation of cell migration	71	7.60171	1.66143e-09	3725, 4856, 23236, 5734, 3084, 9241, 6591, 8740, 7060, 6352, 4070, 4254, 2247, 2294, 3486, 4920, 8877, 2150, 2152, 6615, 5228, 4921, 6662, 5328, 3576, 54567, 5743, 9353, 5031, 3552, 90102, 8784, 2886, 79899, 3491, 80139, 9314, 2113, 642273, 134, 1956, 7476, 10221, 8764, 9901, 728, 285966, 4638, 7422, 6375, 7424, 5797, 1545, 84904, 3655, 8482, 3673, 1969, 2303, 9734, 57688, 8660, 650, 5054, 5724, …	776	685	16130	2.15447	7.0976e-06	3.73559e-07	3.10942e-06
GOTERM_BP_5	GO:0043549~regulation of kinase activity	71	7.60171	4.42874e-07	3087, 11221, 10892, 3084, 84959, 7349, 154, 4616, 4824, 6352, 4254, 2247, 9148, 7161, 9655, 4921, 7039, 25937, 81848, 5608, 57216, 200958, 3491, 10912, 83667, 7128, 9314, 1815, 161742, 23411, 134, 135, 1956, 55450, 285464, 8651, 10221, 1026, 1843, 1033, 728, 1030, 7422, 1647, 28951, 5208, 5347, 3656, 3553, 442590, 1847, 10114, 1848, 1846, 84722, 10253, 650, 8660, 1062, 94030, 285955, 51738, 15029…	776	788	16130	1.87286	0.00189017	3.20665e-05	0.000828848
GOTERM_BP_ALL	GO:0030334~regulation of cell migration	71	7.60171	7.77127e-10	3725, 4856, 23236, 5734, 3084, 9241, 6591, 8740, 7060, 6352, 4070, 4254, 2247, 2294, 3486, 4920, 8877, 2150, 2152, 6615, 5228, 4921, 6662, 5328, 3576, 54567, 5743, 9353, 5031, 3552, 90102, 8784, 2886, 79899, 3491, 80139, 9314, 2113, 642273, 134, 1956, 7476, 10221, 8764, 9901, 728, 285966, 4638, 7422, 6375, 7424, 5797, 1545, 84904, 3655, 8482, 3673, 1969, 2303, 9734, 57688, 8660, 650, 5054, 5724, …	793	685	16792	2.19481	5.49505e-06	7.42576e-08	1.53286e-06
GOTERM_BP_ALL	GO:0043549~regulation of kinase activity	71	7.60171	2.3077e-07	3087, 11221, 10892, 3084, 84959, 7349, 154, 4616, 4824, 6352, 4254, 2247, 9148, 7161, 9655, 4921, 7039, 25937, 81848, 5608, 57216, 200958, 3491, 10912, 83667, 7128, 9314, 1815, 161742, 23411, 134, 135, 1956, 55450, 285464, 8651, 10221, 1026, 1843, 1033, 728, 1030, 7422, 1647, 28951, 5208, 5347, 3656, 3553, 442590, 1847, 10114, 1848, 1846, 84722, 10253, 650, 8660, 1062, 94030, 285955, 51738, 15029…	793	788	16792	1.90793	0.00163045	1.05275e-05	0.000455187
GOTERM_BP_ALL	GO:0045597~positive regulation of cell differentiation	71	7.60171	2.52054e-06	3725, 133308, 284358, 688, 23236, 3084, 53335, 8744, 6591, 56963, 7122, 8740, 2296, 8320, 1051, 4070, 4254, 2247, 1052, 3486, 9148, 7161, 6498, 604, 6615, 9655, 4921, 6662, 639, 60485, 1948, 5743, 284207, 9353, 25937, 3299, 338382, 51330, 3491, 54795, 80139, 1490, 23028, 1491, 2113, 56603, 2119, 7732, 1437, 133, 100132074, 1954, 10221, 6790, 286204, 7422, 7424, 4131, 8482, 392255, 694, 3572, 650,…	793	841	16792	1.78769	0.0176648	8.44643e-05	0.00497157
GOTERM_BP_FAT	GO:0030334~regulation of cell migration	71	7.60171	9.32449e-10	3725, 4856, 23236, 5734, 3084, 9241, 6591, 8740, 7060, 6352, 4070, 4254, 2247, 2294, 3486, 4920, 8877, 2150, 2152, 6615, 5228, 4921, 6662, 5328, 3576, 54567, 5743, 9353, 5031, 3552, 90102, 8784, 2886, 79899, 3491, 80139, 9314, 2113, 642273, 134, 1956, 7476, 10221, 8764, 9901, 728, 285966, 4638, 7422, 6375, 7424, 5797, 1545, 84904, 3655, 8482, 3673, 1969, 2303, 9734, 57688, 8660, 650, 5054, 5724, …	790	685	16650	2.18451	6.5178e-06	1.33017e-07	1.83708e-06
GOTERM_BP_FAT	GO:0043549~regulation of kinase activity	71	7.60171	2.7329e-07	3087, 11221, 10892, 3084, 84959, 7349, 154, 4616, 4824, 6352, 4254, 2247, 9148, 7161, 9655, 4921, 7039, 25937, 81848, 5608, 57216, 200958, 3491, 10912, 83667, 7128, 9314, 1815, 161742, 23411, 134, 135, 1956, 55450, 285464, 8651, 10221, 1026, 1843, 1033, 728, 1030, 7422, 1647, 28951, 5208, 5347, 3656, 3553, 442590, 1847, 10114, 1848, 1846, 84722, 10253, 650, 8660, 1062, 94030, 285955, 51738, 15029…	790	788	16650	1.89898	0.00190847	1.61888e-05	0.000538425
GOTERM_BP_FAT	GO:0045597~positive regulation of cell differentiation	71	7.60171	2.89622e-06	3725, 133308, 284358, 688, 23236, 3084, 53335, 8744, 6591, 56963, 7122, 8740, 2296, 8320, 1051, 4070, 4254, 2247, 1052, 3486, 9148, 7161, 6498, 604, 6615, 9655, 4921, 6662, 639, 60485, 1948, 5743, 284207, 9353, 25937, 3299, 338382, 51330, 3491, 54795, 80139, 1490, 23028, 1491, 2113, 56603, 2119, 7732, 1437, 133, 100132074, 1954, 10221, 6790, 286204, 7422, 7424, 4131, 8482, 392255, 694, 3572, 650,…	790	841	16650	1.7793	0.0200411	0.000117694	0.00570589
GOTERM_BP_3	GO:0001568~blood vessel development	70	7.49465	8.96569e-13	3725, 4856, 688, 3087, 9241, 3339, 10481, 7060, 4824, 2296, 2247, 2294, 144165, 575, 8877, 4211, 2152, 5228, 3576, 639, 6095, 204851, 7039, 1948, 54567, 5743, 9353, 64783, 3552, 25976, 8061, 51330, 3491, 51129, 7128, 1490, 58504, 9314, 2113, 23411, 133, 7476, 1954, 728, 144455, 4638, 7422, 7424, 1649, 3696, 7049, 5797, 3553, 1545, 694, 79733, 1969, 2303, 9734, 2637, 5054, 1960, 51738, 81575, 3162…	789	576	16663	2.56656	1.08491e-09	7.74932e-11	1.45103e-09
GOTERM_BP_3	GO:0010243~response to organonitrogen compound	70	7.49465	5.43861e-07	3725, 132864, 3087, 688, 1571, 8743, 23657, 1051, 4519, 51274, 3775, 80315, 4929, 10135, 9148, 1723, 7161, 11093, 6662, 5743, 5791, 9353, 8061, 3718, 374, 7128, 83667, 1490, 9314, 23028, 1815, 23411, 135, 64170, 133, 1956, 2354, 4541, 2729, 4540, 8651, 8614, 1026, 1788, 90423, 1604, 28999, 1843, 728, 3553, 3795, 3673, 694, 116372, 4671, 1407, 2730, 2303, 9734, 8660, 5724, 4487, 51738, 3162, 54206…	789	789	16663	1.87369	0.000657855	9.13984e-06	0.000880146
GOTERM_BP_3	GO:0001775~cell activation	70	7.49465	6.80987e-05	3725, 3087, 23236, 10892, 5734, 84959, 23657, 8744, 10397, 10202, 8740, 6352, 8320, 1051, 2294, 8326, 283234, 253260, 2150, 11093, 604, 10062, 9655, 3576, 678, 57162, 639, 6095, 56262, 2615, 1948, 54567, 3718, 6404, 7128, 1490, 56603, 3589, 1437, 135, 1956, 9846, 7476, 2729, 1026, 8764, 924, 1604, 6375, 3553, 53833, 3572, 116372, 9935, 2730, 11119, 9734, 8660, 5724, 1960, 27242, 55824, 81575, 316…	789	910	16663	1.62455	0.0790985	0.000792015	0.11015
[truncated: 3,080 more rows]

## Sheet: Supplementary Table 4B
Supplementary Table 4B The Gene Ontology (GO)-cellular component assignments and their enrichment
[truncated: 75 more rows]

## Sheet: Supplementary Table 4C
Supplementary Table 4C The Gene Ontology (GO)-molecular function assignments and their enrichment
[truncated: 303 more rows]
