# Supplementary material for: Gene expression profiling and functional analysis reveals that p53 pathway-related gene expression is highly activated in cancer cells treated by cold atmospheric plasma-activated medium
Source: PeerJ. 2017 Aug 25;5:e3751. doi: 10.7717/peerj.3751 (PMC5572956; doi:10.7717/peerj.3751)
Supplement: Table S6 [file peerj-05-3751-s011.xls]

## Sheet: Supplementary table 5
Supplementary table 5: Summary of pathways enriched in KEGG mapping.
#Term	ID	Input number	Background number	Rich Factor	P-Value	Corrected P-Value	Input
p53 signaling pathway	hsa04115	16	69	0.231884	9.23354e-11	2.38225e-08	9133|1647|1026|5366|9134|4194|7161|7057|575|5268|8493|10912|5054|3486|83667|4616
Circadian rhythm	hsa04710	6	31	0.193548	0.000181068	0.00203112	8864|9572|1407|8553|6095|26224
beta-Alanine metabolism	hsa00410	6	31	0.193548	0.000181068	0.00203112	57571|8639|1962|314|54498|220
Hippo signaling pathway -multiple species	hsa04392	5	29	0.172414	0.0010044	0.00692269	79633|60485|83937|122786|25937
Bladder cancer	hsa05219	7	41	0.170732	0.00010571	0.00160053	1026|1839|1612|7057|1956|3576|7422
NOD-like receptor signaling pathway	hsa04621	8	57	0.140351	0.000117869	0.00160053	84674|3553|6352|3576|4671|7128|9051|64170
Steroid hormone biosynthesis	hsa00140	8	58	0.137931	0.000131456	0.00169578	1645|1646|1543|8630|1545|1571|51478|3293
TNF signaling pathway	hsa04668	14	110	0.127273	1.06308e-06	3.91821e-05	1051|3553|468|1437|6352|7424|2353|182|5743|843|7128|8717|3725|5608
Glycine, serine and threonine metabolism	hsa00260	5	40	0.125	0.00358566	0.0176028	1491|314|275|8639|113675
Ovarian steroidogenesis	hsa04913	6	50	0.12	0.00174978	0.0104987	1545|1543|5743|8681|51478|255189
AGE-RAGE signaling pathway in diabetic complications	hsa04933	12	101	0.118812	1.16723e-05	0.000301144	3553|3552|7056|3576|5292|5330|7424|7422|2152|5054|3725|23236
FoxO signaling pathway	hsa04068	15	134	0.11194	1.92196e-06	5.53523e-05	9133|604|1647|1026|10912|1263|8743|8660|1956|23411|100132074|1030|5347|23710|4616
Cysteine and methionine metabolism	hsa00270	5	45	0.111111	0.00566265	0.0235639	1788|1491|2730|2729|113675
Rheumatoid arthritis	hsa05323	10	91	0.10989	0.000112045	0.00160053	90423|3553|3552|1437|3589|3576|2353|7422|6352|3725
ECM-receptor interaction	hsa04512	9	82	0.109756	0.000246493	0.00254381	7148|7057|3696|7060|1299|3655|3673|3339|3161
Cell cycle	hsa04110	13	124	0.104839	1.74242e-05	0.000408677	9133|995|1647|1026|993|9134|5347|23594|10912|1030|8556|8900|4616
Hematopoietic cell lineage	hsa04640	9	88	0.102273	0.000398004	0.00380315	1437|3553|3552|3589|1604|4254|3655|3673|924
Inflammatory mediator regulation of TRP channels	hsa04750	10	98	0.102041	0.000195661	0.00210336	3553|5734|41|5330|8681|2150|255189|5608|9311|23236
Malaria	hsa05144	5	49	0.102041	0.00784422	0.0277234	3576|3553|7057|6383|7060
Transcriptional misregulation in cancer	hsa05202	18	180	0.1	8.45539e-07	3.63582e-05	1051|8864|1026|4211|604|1649|3576|51274|2313|2138|3486|2119|1848|55589|3087|1437|8900|5328
GnRH signaling pathway	hsa04912	9	91	0.0989011	0.000498543	0.00459372	468|1839|5330|1956|8681|3725|255189|5608|23236
Aldosterone synthesis and secretion	hsa04925	8	81	0.0987654	0.00101962	0.00692269	468|747|4929|8912|5330|3164|3991|23236
Osteoclast differentiation	hsa04380	13	132	0.0984848	3.18686e-05	0.000685174	2274|3553|3552|2354|4688|8061|4773|2353|8651|3725|5608|2534|9846
VEGF signaling pathway	hsa04370	6	61	0.0983607	0.00435225	0.0190319	8877|5743|8681|4773|255189|7422
NF-kappa B signaling pathway	hsa04064	9	93	0.0967742	0.000576481	0.00470078	3553|10892|3576|8740|5743|7128|8717|5328|4616
Gastric acid secretion	hsa04971	7	74	0.0945946	0.00260371	0.0146034	1131|340156|5330|4638|85366|481|23236
Cytokine-cytokine receptor interaction	hsa04060	25	265	0.0943396	1.92865e-08	1.65864e-06	8744|8743|8740|8784|53832|53833|3553|3552|970|3576|3572|650|6367|3589|27242|4254|1956|1437|6352|51330|8764|7424|7422|83729|6375
Insulin secretion	hsa04911	8	85	0.0941176	0.00135753	0.00898058	54795|468|1131|6513|5330|5864|481|23236
Progesterone-mediated oocyte maturation	hsa04914	9	98	0.0918367	0.000815703	0.00618975	9133|995|5347|132864|993|80315|285955|8900|442590
Hippo signaling pathway	hsa04390	14	154	0.0909091	3.62949e-05	0.000720314	6591|25937|60485|7161|122786|374|1490|5054|286204|650|392255|8326|7475|7476
MAPK signaling pathway	hsa04010	23	255	0.0901961	1.48738e-07	7.67488e-06	1847|8681|3725|3164|5608|11221|4616|3553|3552|5924|10912|2247|468|1956|3310|1647|1848|1843|1649|1846|8912|2353|255189
Amphetamine addiction	hsa05031	6	67	0.0895522	0.00661789	0.0252609	468|23411|23237|2353|3725|2354
Renal cell carcinoma	hsa05211	6	67	0.0895522	0.00661789	0.0252609	112399|6513|7422|7039|3725|2113
Regulation of lipolysis in adipocytes	hsa04923	5	56	0.0892857	0.0129553	0.0397913	8660|5743|154|3991|134
Complement and coagulation cascades	hsa04610	7	79	0.0886076	0.00364822	0.0176028	7056|1604|728|2152|5054|5055|5328
Fc epsilon RI signaling pathway	hsa04664	6	68	0.0882353	0.00706541	0.0260411	1437|8681|9846|255189|5608|2534
Epithelial cell signaling in Helicobacter pylori infection	hsa05120	6	68	0.0882353	0.00706541	0.0260411	90423|3576|6352|1839|1956|3725
Oxytocin signaling pathway	hsa04921	13	158	0.0822785	0.000172304	0.00203112	1026|340156|5743|5330|1956|8681|4773|2353|3725|255189|4638|85366|23236
Hepatitis B	hsa05161	12	146	0.0821918	0.000305291	0.00302943	1026|843|468|9134|3576|1960|7098|4773|2353|3725|3339|8900
Metabolism of xenobiotics by cytochrome P450	hsa00980	6	73	0.0821918	0.00963622	0.0330142	1645|1545|1543|22977|1571|220
Salmonella infection	hsa05132	7	86	0.0813953	0.00561042	0.0235639	1437|3553|3552|3576|3725|2353|338382
Adherens junction	hsa04520	6	74	0.0810811	0.0102208	0.0330142	6591|5797|1956|10810|6615|2534
Leishmaniasis	hsa05140	6	74	0.0810811	0.0102208	0.0330142	3553|3552|4688|5743|2353|3725
Estrogen signaling pathway	hsa04915	8	99	0.0808081	0.00328893	0.0171211	468|1839|2353|5330|1956|3310|3725|23236
ErbB signaling pathway	hsa04012	7	88	0.0795455	0.00629384	0.0252609	1026|7039|1839|1956|3084|3725|374
Choline metabolism in cancer	hsa05231	8	101	0.0792079	0.00368431	0.0176028	6583|10810|1956|8681|2353|3725|255189|56261
Focal adhesion	hsa04510	16	203	0.0788177	5.19421e-05	0.000957219	7424|5228|7148|340156|7057|3696|7060|1299|1956|7422|3655|3673|3725|4638|85366|2534
Salivary secretion	hsa04970	7	89	0.0786517	0.00665791	0.0252609	55503|1131|6558|5330|154|481|23236
Apoptosis	hsa04210	11	140	0.0785714	0.000760818	0.00594821	1647|5366|468|8743|1649|2353|10912|843|8717|3725|4616
Renin secretion	hsa04924	5	64	0.078125	0.0211075	0.0585562	5330|5734|23236|154|134
HIF-1 signaling pathway	hsa04066	8	103	0.0776699	0.00411548	0.018869	1026|6513|1956|7422|112399|5054|3099|3162
Signaling pathways regulating pluripotency of stem cells	hsa04550	11	142	0.0774648	0.000848183	0.00625232	8326|4211|9314|6498|3718|3572|650|2247|83729|7475|7476
MicroRNAs in cancer	hsa05206	23	299	0.0769231	1.93089e-06	5.53523e-05	1788|5292|5743|10253|3162|1545|7078|7057|2744|8651|995|993|9134|4194|54541|1956|23411|5328|1026|7148|5268|8660|7422
Wnt signaling pathway	hsa04310	11	143	0.0769231	0.000894886	0.00641335	57216|147111|8061|5330|144165|4773|3725|8326|7475|7476|23236
Chagas disease (American trypanosomiasis)	hsa05142	8	104	0.0769231	0.00434512	0.0190319	6352|3576|5330|2353|5054|3725|3553|23236
Retinol metabolism	hsa00830	5	65	0.0769231	0.0223159	0.0606052	157506|56603|1543|8608|8630
Pathways in cancer	hsa05200	30	397	0.0755668	8.02585e-08	5.17667e-06	3576|2247|5330|5743|7039|3655|8326|4824|6513|1612|650|1030|2113|7475|7476|112399|9134|4254|79444|5734|1956|3725|23236|1026|8900|7424|7422|3673|2353|5228
Central carbon metabolism in cancer	hsa05230	5	67	0.0746269	0.024865	0.0661357	1956|3099|23410|6513|2744
Platelet activation	hsa04611	9	122	0.0737705	0.00331804	0.0171211	340156|5330|8681|3673|255189|4638|85366|2534|23236
Measles	hsa05162	10	136	0.0735294	0.00206132	0.0120868	3553|3552|9134|7161|8743|3718|7128|3310|4599|2534
Oocyte meiosis	hsa04114	9	123	0.0731707	0.00349013	0.0176028	9133|995|5347|132864|6790|9134|80315|285955|442590
Chemical carcinogenesis	hsa05204	6	82	0.0731707	0.0158317	0.046433	1545|1543|1646|5743|1571|220
Calcium signaling pathway	hsa04020	13	180	0.0722222	0.000555251	0.00470078	154|8877|1131|340156|5724|3363|8912|5330|1956|135|4638|85366|23236
Endocrine resistance	hsa01522	7	97	0.0721649	0.0101572	0.0330142	1026|1839|54567|182|1956|2353|3725
Serotonergic synapse	hsa04726	8	112	0.0714286	0.00655489	0.0252609	7220|1843|3363|5330|5743|8681|255189|23236
TGF-beta signaling pathway	hsa04350	6	84	0.0714286	0.0175119	0.0502008	9241|7057|650|392255|1030|83729
Glutamatergic synapse	hsa04724	8	114	0.0701754	0.00722073	0.0262387	81539|5330|8681|7220|2744|255189|54407|23236
Amoebiasis	hsa05146	7	100	0.07	0.0117633	0.0371527	1437|3553|338382|3576|5330|384|23236
Small cell lung cancer	hsa05222	6	86	0.0697674	0.0193106	0.0547487	9134|79444|5743|3655|3673|1030
HTLV-I infection	hsa05166	18	259	0.0694981	8.3645e-05	0.00143869	9133|1437|1026|468|2113|467|6513|3718|4603|8061|4487|4773|2353|3725|1030|8326|7475|7476
Phospholipase D signaling pathway	hsa04072	10	144	0.0694444	0.00303867	0.0163329	8877|3576|4254|5330|1956|8681|9846|255189|2534|23236
B cell receptor signaling pathway	hsa04662	5	73	0.0684932	0.0336032	0.0815622	3725|10892|118788|4773|2353
Proteoglycans in cancer	hsa05205	14	205	0.0682927	0.000583043	0.00470078	1026|7078|1839|7057|2247|1956|7476|6383|3673|3339|8326|7475|5328|7422
Influenza A	hsa05164	12	176	0.0681818	0.0014191	0.00915318	4261|3553|3552|79671|6352|3576|8743|7098|3310|3725|4599|5608
Prostate cancer	hsa05215	6	89	0.0674157	0.0222382	0.0606052	1026|468|9134|4824|1956|7039
Tuberculosis	hsa05152	12	179	0.0670391	0.00162254	0.0102101	1051|3553|3552|8877|4261|1263|10892|843|8717|9902|3656|64170
Vascular smooth muscle contraction	hsa04270	8	120	0.0666667	0.00952556	0.0330142	340156|5330|8681|135|255189|4638|85366|23236
Pertussis	hsa05133	5	75	0.0666667	0.0368894	0.0849773	3725|3576|3553|3552|2353
Non-alcoholic fatty liver disease (NAFLD)	hsa04932	10	151	0.0662252	0.00416873	0.018869	10062|4519|3553|3552|3576|1649|8660|3725|1571|468
Sphingolipid signaling pathway	hsa04071	8	121	0.0661157	0.0099574	0.0330142	8877|81537|134|5330|9846|8717|2534|23236
Toll-like receptor signaling pathway	hsa04620	7	106	0.0660377	0.0155124	0.046433	3553|6352|3576|7098|2353|3725|5608
cGMP-PKG signaling pathway	hsa04022	11	167	0.0658683	0.00283349	0.0155541	154|468|340156|8660|5330|4773|134|4638|85366|481|23236
Ras signaling pathway	hsa04014	15	228	0.0657895	0.000543797	0.00470078	23179|1969|283455|4254|3363|5924|2247|1956|8681|9846|7424|255189|2113|5228|7422
Viral carcinogenesis	hsa05203	13	205	0.0634146	0.00169099	0.0103875	79885|1026|5366|9734|9134|1960|3718|3572|8717|3725|1030|8900|468
Jak-STAT signaling pathway	hsa04630	10	158	0.0632911	0.00560704	0.0235639	1437|53832|1026|3589|5292|3718|3572|53833|9655|8651
Circadian entrainment	hsa04713	6	95	0.0631579	0.0289581	0.0749062	8864|8912|5330|51655|2353|23236
Axon guidance	hsa04360	11	176	0.0625	0.00412127	0.018869	9353|84448|1948|1969|9901|7220|8482|4773|59277|25791|2534
Pancreatic secretion	hsa04972	6	96	0.0625	0.0301943	0.0763738	5330|1131|6558|7220|481|23236
EGFR tyrosine kinase inhibitor resistance	hsa01521	5	81	0.0617284	0.047897	0.103844	7039|1956|7422|2247|3084
Rap1 signaling pathway	hsa04015	13	211	0.0616114	0.00214731	0.0123112	5228|1969|4254|57568|7057|5330|1956|7422|135|7424|2247|5608|23236
PI3K-Akt signaling pathway	hsa04151	21	342	0.0614035	0.000117488	0.00160053	7424|1026|7148|1969|118788|9134|4254|54541|3718|3696|7060|1299|1956|7422|3673|3655|3164|2247|5228|7057|468
Melanogenesis	hsa04916	6	100	0.06	0.0354821	0.0847627	4254|5330|8326|7475|7476|23236
T cell receptor signaling pathway	hsa04660	6	105	0.0571429	0.0428824	0.0955446	1437|10892|4773|3725|2353|2534
Pyrimidine metabolism	hsa00240	6	105	0.0571429	0.0428824	0.0955446	7296|1723|4907|221264|84265|56474
Metabolic pathways	hsa01100	69	1243	0.0555109	2.05842e-10	2.65536e-08	123688|1788|8608|10678|2730|1962|84649|9245|83594|314|5330|9651|1491|275|4540|51478|10797|3293|2525|2524|4519|1543|3795|64802|157506|4537|5279|4907|6713|56603|2744|113675|200895|23236|84265|10135|11181|9331|2875|55512|64132|51380|2729|8630|9563|384|3155|4541|7358|4508|220|253430|3099|8877|55163|84803|8639|1723|50614|5743|8681|64900|9945|221264|1571|90423|255189|4121|56474
Protein processing in endoplasmic reticulum	hsa04141	9	166	0.0542169	0.0201108	0.0563978	468|4121|1649|23645|55432|9709|56605|3310|25956
Cholinergic synapse	hsa04725	6	111	0.0540541	0.0529538	0.111984	468|1131|5330|2353|2534|23236
Fc gamma R-mediated phagocytosis	hsa04666	5	93	0.0537634	0.0751407	0.142134	55616|255189|10810|9846|8877
Carbon metabolism	hsa01200	6	113	0.0530973	0.056604	0.116493	2875|1962|9563|275|113675|3099
Hepatitis C	hsa05160	7	133	0.0526316	0.042958	0.0955446	10062|1026|3576|7098|1956|8717|7122
Glycerophospholipid metabolism	hsa00564	5	95	0.0526316	0.0803533	0.14808	84803|56261|8681|255189|64900
mTOR signaling pathway	hsa04150	8	154	0.0519481	0.0338262	0.0815622	90423|83667|54541|57600|253260|8326|7475|7476
Regulation of actin cytoskeleton	hsa04810	11	215	0.0511628	0.0158376	0.046433	2247|1730|1131|340156|89846|3696|1956|3673|3655|4638|85366
Toxoplasmosis	hsa05145	6	119	0.0504202	0.0684408	0.133771	4261|79444|3655|8651|3310|5608
cAMP signaling pathway	hsa04024	10	199	0.0502513	0.0231086	0.0621043	2353|154|6662|6755|51738|3991|135|134|3725|481
Glucagon signaling pathway	hsa04922	5	102	0.0490196	0.10006	0.174428	5330|6513|23411|468|23236
Herpes simplex infection	hsa05168	9	186	0.0483871	0.0367106	0.0849773	8864|3553|6352|7098|8740|8764|2353|3725|6875
Cell adhesion molecules (CAMs)	hsa04514	7	146	0.0479452	0.0633023	0.126605	6404|94030|3696|5797|6383|3655|7122
Phagosome	hsa04145	7	155	0.0451613	0.0803106	0.14808	90423|9902|338382|7057|4688|7060|3673
Oxidative phosphorylation	hsa00190	6	133	0.0451128	0.101185	0.175207	90423|4519|4537|4541|4540|4508
Epstein-Barr virus infection	hsa05169	9	204	0.0441176	0.0580808	0.117991	1026|8717|3718|8900|7128|3310|3725|84265|5608
Neuroactive ligand-receptor interaction	hsa04080	12	278	0.0431655	0.0366742	0.0849773	5031|1815|154|1131|5724|6755|5734|2150|135|134|3363|728
Chemokine signaling pathway	hsa04062	8	187	0.0427807	0.0813408	0.148836	6352|2868|3576|3718|5330|6367|6375|23236
Thyroid hormone signaling pathway	hsa04919	5	118	0.0423729	0.153016	0.239262	5330|23236|6513|481|5208
Parkinson's disease	hsa05012	6	142	0.0422535	0.12588	0.205529	4519|4537|135|4541|4540|4508
AMPK signaling pathway	hsa04152	5	125	0.04	0.179217	0.270398	8660|5208|23411|8900|3991
Endocytosis	hsa04144	10	260	0.0384615	0.0944979	0.166989	23550|154|2868|89853|55040|9744|55616|1956|10938|3310
Dopaminergic synapse	hsa04728	5	130	0.0384615	0.198884	0.293212	2353|1815|23236|468|5330
Insulin signaling pathway	hsa04910	5	139	0.0359712	0.235972	0.329085	8651|8660|3099|3991|89801
Alzheimer's disease	hsa05010	6	168	0.0357143	0.211028	0.304163	4519|3553|5330|83464|4508|23236
Adrenergic signaling in cardiomyocytes	hsa04261	5	149	0.033557	0.279172	0.371269	5330|468|154|481|23236
Purine metabolism	hsa00230	5	176	0.0284091	0.400815	0.483225	221264|5152|84265|131870|4907
Alcoholism	hsa05034	5	179	0.027933	0.414383	0.491677	468|79885|9734|135|2354
Huntington's disease	hsa05016	5	193	0.0259067	0.476837	0.545432	5330|6875|4519|4508|23236
