# Supplementary material for: Gene expression profiling and functional analysis reveals that p53 pathway-related gene expression is highly activated in cancer cells treated by cold atmospheric plasma-activated medium
Source: PeerJ. 2017 Aug 25;5:e3751. doi: 10.7717/peerj.3751 (PMC5572956; doi:10.7717/peerj.3751)
Supplement: Supplemental Information 1 — Genes of “p53 pathway”, apoptosis pathway and hypoxia pathway were identified by GSEA analysis. [file peerj-05-3751-s012.xls]

## Sheet: Sheet1
Supplementary table 6: Genes identified by GSEA analysis.
P53_PATHWAY			Apoptosis			HYPOXIA
EntrezID	Gene Name		EntrezID	Gene Name		EntrezID	Gene Name
3725	Jun proto-oncogene, AP-1 transcription factor subunit(JUN)		3725	Jun proto-oncogene, AP-1 transcription factor subunit(JUN)		3725	Jun proto-oncogene, AP-1 transcription factor subunit(JUN)
127544	ring finger protein 19B(RNF19B)		10950	BTG anti-proliferation factor 3(BTG3)		6518	solute carrier family 2 member 5(SLC2A5)
23657	solute carrier family 7 member 11(SLC7A11)		2643	GTP cyclohydrolase 1(GCH1)		10397	N-myc downstream regulated 1(NDRG1)
8744	tumor necrosis factor superfamily member 9(TNFSF9)		3005	H1 histone family member 0(H1F0)		6513	solute carrier family 2 member 1(SLC2A1)
10397	N-myc downstream regulated 1(NDRG1)		8743	tumor necrosis factor superfamily member 10(TNFSF10)		55818	lysine demethylase 3A(KDM3A)
51278	immediate early response 5(IER5)		330	baculoviral IAP repeat containing 3(BIRC3)		3486	insulin like growth factor binding protein 3(IGFBP3)
4071	transmembrane 4 L six family member 1(TM4SF1)		5534	protein phosphatase 3 regulatory subunit B, alpha(PPP3R1)		7162	trophoblast glycoprotein(TPBG)
55270	nudix hydrolase 15(NUDT15)		4616	growth arrest and DNA damage inducible beta(GADD45B)		2152	coagulation factor III, tissue factor(F3)
7062	trichohyalin(TCHH)		5327	plasminogen activator, tissue type(PLAT)		5228	placental growth factor(PGF)
55602	CDKN2A interacting protein(CDKN2AIP)		2012	epithelial membrane protein 1(EMP1)		9590	A-kinase anchoring protein 12(AKAP12)
8877	sphingosine kinase 1(SPHK1)		8878	sequestosome 1(SQSTM1)		5329	plasminogen activator, urokinase receptor(PLAUR)
55332	DNA damage regulated autophagy modulator 1(DRAM1)		2107	eukaryotic translation termination factor 1(ETF1)		3099	hexokinase 2(HK2)
5268	serpin family B member 5(SERPINB5)		2064	erb-b2 receptor tyrosine kinase 2(ERBB2)		9957	heparan sulfate-glucosamine 3-sulfotransferase 1(HS3ST1)
57761	tribbles pseudokinase 3(TRIB3)		7832	BTG anti-proliferation factor 2(BTG2)		6095	RAR related orphan receptor A(RORA)
64782	apoptosis enhancing nuclease(AEN)		637	BH3 interacting domain death agonist(BID)		23645	protein phosphatase 1 regulatory subunit 15A(PPP1R15A)
677	ZFP36 ring finger protein like 1(ZFP36L1)		10059	dynamin 1 like(DNM1L)		25976	TCDD inducible poly(ADP-ribose) polymerase(TIPARP)
10140	transducer of ERBB2, 1(TOB1)		3552	interleukin 1 alpha(IL1A)		3491	cysteine rich angiogenic inducer 61(CYR61)
8493	protein phosphatase, Mg2+/Mn2+ dependent 1D(PPM1D)		834	caspase 1(CASP1)		51129	angiopoietin like 4(ANGPTL4)
3714	jagged 2(JAG2)		836	caspase 3(CASP3)		7128	TNF alpha induced protein 3(TNFAIP3)
7832	BTG anti-proliferation factor 2(BTG2)		5366	phorbol-12-myristate-13-acetate-induced protein 1(PMAIP1)		1490	connective tissue growth factor(CTGF)
7039	transforming growth factor alpha(TGFA)		8682	phosphoprotein enriched in astrocytes 15(PEA15)		2113	ETS proto-oncogene 1, transcription factor(ETS1)
5791	protein tyrosine phosphatase, receptor type E(PTPRE)		51330	TNF receptor superfamily member 12A(TNFRSF12A)		9435	carbohydrate sulfotransferase 2(CHST2)
23645	protein phosphatase 1 regulatory subunit 15A(PPP1R15A)		842	caspase 9(CASP9)		133	adrenomedullin(ADM)
8626	tumor protein p63(TP63)		840	caspase 7(CASP7)		8553	basic helix-loop-helix family member e40(BHLHE40)
4193	MDM2 proto-oncogene(MDM2)		929	CD14 molecule(CD14)		136	adenosine A2b receptor(ADORA2B)
3691	integrin subunit beta 4(ITGB4)		10628	thioredoxin interacting protein(TXNIP)		1956	epidermal growth factor receptor(EGFR)
3552	interleukin 1 alpha(IL1A)		6309	sterol-C5-desaturase(SC5D)		8614	stanniocalcin 2(STC2)
834	caspase 1(CASP1)		6303	spermidine/spermine N1-acetyltransferase 1(SAT1)		1026	cyclin dependent kinase inhibitor 1A(CDKN1A)
9738	centriolar coiled-coil protein 110(CCP110)		1491	cystathionine gamma-lyase(CTH)		665	BCL2 interacting protein 3 like(BNIP3L)
50619	DEF6, guanine nucleotide exchange factor(DEF6)		7078	TIMP metallopeptidase inhibitor 3(TIMP3)		1843	dual specificity phosphatase 1(DUSP1)
10769	polo like kinase 2(PLK2)		4739	neural precursor cell expressed, developmentally down-regulated 9(NEDD9)		7422	vascular endothelial growth factor A(VEGFA)
10628	thioredoxin interacting protein(TXNIP)		3606	interleukin 18(IL18)		1649	DNA damage inducible transcript 3(DDIT3)
64065	PERP, TP53 apoptosis effector(PERP)		2769	G protein subunit alpha 15(GNA15)		4783	nuclear factor, interleukin 3 regulated(NFIL3)
6303	spermidine/spermine N1-acetyltransferase 1(SAT1)		5970	RELA proto-oncogene, NF-kB subunit(RELA)		23327	neural precursor cell expressed, developmentally down-regulated 4-like, E3 ubiquitin protein ligase(NEDD4L)
9314	Kruppel like factor 4(KLF4)		5664	presenilin 2(PSEN2)		6478	siah E3 ubiquitin protein ligase 2(SIAH2)
4084	MAX dimerization protein 1(MXD1)		1027	cyclin dependent kinase inhibitor 1B(CDKN1B)		694	BTG anti-proliferation factor 1(BTG1)
26207	phosphatidylinositol transfer protein, cytoplasmic 1(PITPNC1)		960	CD44 molecule (Indian blood group)(CD44)		2309	forkhead box O3(FOXO3)
317	apoptotic peptidase activating factor 1(APAF1)		2232	ferredoxin reductase(FDXR)		8609	Kruppel like factor 7(KLF7)
8651	suppressor of cytokine signaling 1(SOCS1)		1026	cyclin dependent kinase inhibitor 1A(CDKN1A)		8660	insulin receptor substrate 2(IRS2)
1026	cyclin dependent kinase inhibitor 1A(CDKN1A)		665	BCL2 interacting protein 3 like(BNIP3L)		54541	DNA damage inducible transcript 4(DDIT4)
10560	solute carrier family 19 member 2(SLC19A2)		3315	heat shock protein family B (small) member 1(HSPB1)		5054	serpin family E member 1(SERPINE1)
7040	transforming growth factor beta 1(TGFB1)		7042	transforming growth factor beta 2(TGFB2)		23764	MAF bZIP transcription factor F(MAFF)
1030	cyclin dependent kinase inhibitor 2B(CDKN2B)		8900	cyclin A1(CCNA1)		3162	heme oxygenase 1(HMOX1)
1647	growth arrest and DNA damage inducible alpha(GADD45A)		1647	growth arrest and DNA damage inducible alpha(GADD45A)		5292	Pim-1 proto-oncogene, serine/threonine kinase(PIM1)
81566	cysteine and serine rich nuclear protein 2(CSRNP2)		2878	glutathione peroxidase 3(GPX3)		54206	ERBB receptor feedback inhibitor 1(ERRFI1)
2877	glutathione peroxidase 2(GPX2)		1649	DNA damage inducible transcript 3(DDIT3)		467	activating transcription factor 3(ATF3)
1649	DNA damage inducible transcript 3(DDIT3)		1540	CYLD lysine 63 deubiquitinase(CYLD)		6383	syndecan 2(SDC2)
5111	proliferating cell nuclear antigen(PCNA)		7049	transforming growth factor beta receptor 3(TGFBR3)		25819	nocturnin(NOCT)
63874	abhydrolase domain containing 4(ABHD4)		3553	interleukin 1 beta(IL1B)		6533	solute carrier family 6 member 6(SLC6A6)
6004	regulator of G-protein signaling 16(RGS16)		4092	SMAD family member 7(SMAD7)		6385	syndecan 4(SDC4)
26999	cytoplasmic FMR1 interacting protein 2(CYFIP2)		6041	ribonuclease L(RNASEL)		26136	testin LIM domain protein(TES)
8851	cyclin dependent kinase 5 regulatory subunit 1(CDK5R1)		595	cyclin D1(CCND1)		2353	Fos proto-oncogene, AP-1 transcription factor subunit(FOS)
694	BTG anti-proliferation factor 1(BTG1)		598	BCL2 like 1(BCL2L1)		54800	kelch like family member 24(KLHL24)
1263	polo like kinase 3(PLK3)		1017	cyclin dependent kinase 2(CDK2)
9618	TNF receptor associated factor 4(TRAF4)		7153	topoisomerase (DNA) II alpha(TOP2A)
5154	platelet derived growth factor subunit A(PDGFA)		5058	p21 (RAC1) activated kinase 1(PAK1)
2309	forkhead box O3(FOXO3)		857	caveolin 1(CAV1)
1969	EPH receptor A2(EPHA2)		650	bone morphogenetic protein 2(BMP2)
650	bone morphogenetic protein 2(BMP2)		4170	BCL2 family apoptosis regulator(MCL1)
54541	DNA damage inducible transcript 4(DDIT4)		1960	early growth response 3(EGR3)
5900	ral guanine nucleotide dissociation stimulator(RALGDS)		3162	heme oxygenase 1(HMOX1)
6236	RRAD, Ras related glycolysis inhibitor and calcium channel regulator(RRAD)		467	activating transcription factor 3(ATF3)
55240	STEAP3 metalloreductase(STEAP3)		5526	protein phosphatase 2 regulatory subunit B'beta(PPP2R5B)
3162	heme oxygenase 1(HMOX1)		3669	interferon stimulated exonuclease gene 20(ISG20)
467	activating transcription factor 3(ATF3)		6574	solute carrier family 20 member 1(SLC20A1)
1839	heparin binding EGF like growth factor(HBEGF)
8848	TSC22 domain family member 1(TSC22D1)
2353	Fos proto-oncogene, AP-1 transcription factor subunit(FOS)
30836	deoxynucleotidyltransferase terminal interacting protein 2(DNTTIP2)
